# Supplementary material for: Superior Resolution Profiling of the Coleofasciculus Microbiome by Amplicon Sequencing of the Complete 16S rRNA Gene and ITS Region
Source: Environ Microbiol Rep. 2025 Jan 31;17(1):e70066. doi: 10.1111/1758-2229.70066 (PMC11785472; doi:10.1111/1758-2229.70066)
Supplement: Supplementary file 4 — Table S1A. Primer barcodes (BCs) for PCR amplification of the 16S rRNA gene and the internal transcribed spacer (ITS) region. Table S1B. Amplicon sequence variants of the 16S‐ITS region from 34 non‐axenic cyanobacteria of the genera Coleofasciculus and Salileptolyngbya. Amplicon sequencing was performed in up to four replicates with different barcodes (blue, red, grey, yellow; see Table S1A) from DNA sampled either in 2019 or 2023. Cyanobacterial ASVs are highlighted in blue. [file EMI4-17-e70066-s002.xlsx]

## Sheet: Table-S1A Barcodes
Table S1A: Primer barcodes (BCs) for PCR amplification of the 16S rRNA gene and the internal transcribed spacer (ITS) region.
Individual PacBio barcodes are highlighted in blue and red (http://www.pacb.com/wp-content/uploads/RSII_96_barcodes.fasta_.zip).
An overview about PacBio SMRT analysis barcoding is provided at http://programs.pacificbiosciences.com/l/1652/2017-08-30/3v79cg/1652/188049/SMRT_Analysis_Barcoding_Overview.pdf
Barcode	Primer	Sequence
BC001	16S_27f	TCAGACGATGCGTCATAGAGTTTGATCMTGGCTCAG
BC001	23S_130r	TCAGACGATGCGTCATGGGTTBCCCCATTCRG
BC002	16S_27f	CTATACATGACTCTGCAGAGTTTGATCMTGGCTCAG
BC002	23S_130r	CTATACATGACTCTGCGGGTTBCCCCATTCRG
BC003	16S_27f	TACTAGAGTAGCACTCAGAGTTTGATCMTGGCTCAG
BC003	23S_130r	TACTAGAGTAGCACTCGGGTTBCCCCATTCRG
BC004	16S_27f	TGTGTATCAGTACATGAGAGTTTGATCMTGGCTCAG
BC004	23S_130r	TGTGTATCAGTACATGGGGTTBCCCCATTCRG
BC005	16S_27f	ACACGCATGACACACTAGAGTTTGATCMTGGCTCAG
BC005	23S_130r	ACACGCATGACACACTGGGTTBCCCCATTCRG
BC006	16S_27f	GATCTCTACTATATGCAGAGTTTGATCMTGGCTCAG
BC006	23S_130r	GATCTCTACTATATGCGGGTTBCCCCATTCRG
BC007	16S_27f	ACAGTCTATACTGCTGAGAGTTTGATCMTGGCTCAG
BC007	23S_130r	ACAGTCTATACTGCTGGGGTTBCCCCATTCRG
BC009	16S_27f	CTGCGTGCTCTACGACAGAGTTTGATCMTGGCTCAG
BC009	23S_130r	CTGCGTGCTCTACGACGGGTTBCCCCATTCRG
BC010	16S_27f	GCGCGATACGATGACTAGAGTTTGATCMTGGCTCAG
BC010	23S_130r	GCGCGATACGATGACTGGGTTBCCCCATTCRG
BC011	16S_27f	CGCGCTCAGCTGATCGAGAGTTTGATCMTGGCTCAG
BC011	23S_130r	CGCGCTCAGCTGATCGGGGTTBCCCCATTCRG
BC012	16S_27f	GCGCACGCACTACAGAAGAGTTTGATCMTGGCTCAG
BC012	23S_130r	GCGCACGCACTACAGAGGGTTBCCCCATTCRG
BC013	16S_27f	ACACTGACGTCGCGACAGAGTTTGATCMTGGCTCAG
BC013	23S_130r	ACACTGACGTCGCGACGGGTTBCCCCATTCRG
BC014	16S_27f	CGTCTATATACGTATAAGAGTTTGATCMTGGCTCAG
BC014	23S_130r	CGTCTATATACGTATAGGGTTBCCCCATTCRG
BC015	16S_27f	ATAGAGACTCAGAGCTAGAGTTTGATCMTGGCTCAG
BC015	23S_130r	ATAGAGACTCAGAGCTGGGTTBCCCCATTCRG
BC016	16S_27f	TAGATGCGAGAGTAGAAGAGTTTGATCMTGGCTCAG
BC016	23S_130r	TAGATGCGAGAGTAGAGGGTTBCCCCATTCRG
BC017	16S_27f	CATAGCGACTATCGTGAGAGTTTGATCMTGGCTCAG
BC017	23S_130r	CATAGCGACTATCGTGGGGTTBCCCCATTCRG
BC018	16S_27f	CATCACTACGCTAGATAGAGTTTGATCMTGGCTCAG
BC018	23S_130r	CATCACTACGCTAGATGGGTTBCCCCATTCRG
BC019	16S_27f	CGCATCTGTGCATGCAAGAGTTTGATCMTGGCTCAG
BC019	23S_130r	CGCATCTGTGCATGCAGGGTTBCCCCATTCRG
BC028	16S_27f	GAGACTCTGTGCGCGTAGAGTTTGATCMTGGCTCAG
BC028	23S_130r	GAGACTCTGTGCGCGTGGGTTBCCCCATTCRG
BC032	16S_27f	TATCTCTGTAGAGTCTAGAGTTTGATCMTGGCTCAG
BC032	23S_130r	TATCTCTGTAGAGTCTGGGTTBCCCCATTCRG
BC034	16S_27f	ACTCTCGCTCTGTAGAAGAGTTTGATCMTGGCTCAG
BC034	23S_130r	ACTCTCGCTCTGTAGAGGGTTBCCCCATTCRG
BC035	16S_27f	TCTATGTCTCAGTAGTAGAGTTTGATCMTGGCTCAG
BC035	23S_130r	TCTATGTCTCAGTAGTGGGTTBCCCCATTCRG
BC040	16S_27f	CAGTGAGAGCGCGATAAGAGTTTGATCMTGGCTCAG
BC040	23S_130r	CAGTGAGAGCGCGATAGGGTTBCCCCATTCRG
BC041	16S_27f	GTACATATGCGTCTGTAGAGTTTGATCMTGGCTCAG
BC041	23S_130r	GTACATATGCGTCTGTGGGTTBCCCCATTCRG
BC046	16S_27f	GCTCGTCGCGCGCACAAGAGTTTGATCMTGGCTCAG
BC046	23S_130r	GCTCGTCGCGCGCACAGGGTTBCCCCATTCRG
BC048	16S_27f	TCACACTCTAGAGCGAAGAGTTTGATCMTGGCTCAG
BC048	23S_130r	TCACACTCTAGAGCGAGGGTTBCCCCATTCRG
BC051	16S_27f	ACACACAGACTGTGAGAGAGTTTGATCMTGGCTCAG
BC051	23S_130r	ACACACAGACTGTGAGGGGTTBCCCCATTCRG
BC052	16S_27f	GCAGACTCTCACACGCAGAGTTTGATCMTGGCTCAG
BC052	23S_130r	GCAGACTCTCACACGCGGGTTBCCCCATTCRG
BC054	16S_27f	GTGTGAGATATATATCAGAGTTTGATCMTGGCTCAG
BC054	23S_130r	GTGTGAGATATATATCGGGTTBCCCCATTCRG
BC056	16S_27f	TGCGAGCGACTCTATCAGAGTTTGATCMTGGCTCAG
BC056	23S_130r	TGCGAGCGACTCTATCGGGTTBCCCCATTCRG
BC060	16S_27f	TGACTCGCTCATAGTCAGAGTTTGATCMTGGCTCAG
BC060	23S_130r	TGACTCGCTCATAGTCGGGTTBCCCCATTCRG
BC062	16S_27f	GACAGCATCTGCGCTCAGAGTTTGATCMTGGCTCAG
BC062	23S_130r	GACAGCATCTGCGCTCGGGTTBCCCCATTCRG
BC064	16S_27f	TCGATATACGACGTGCAGAGTTTGATCMTGGCTCAG
BC064	23S_130r	TCGATATACGACGTGCGGGTTBCCCCATTCRG
BC070	16S_27f	CTGCGCAGTACGTGCAAGAGTTTGATCMTGGCTCAG
BC070	23S_130r	CTGCGCAGTACGTGCAGGGTTBCCCCATTCRG
BC074	16S_27f	TGACAGTATCACAGTGAGAGTTTGATCMTGGCTCAG
BC074	23S_130r	TGACAGTATCACAGTGGGGTTBCCCCATTCRG
BC075	16S_27f	GAGATACGCTGCAGTCAGAGTTTGATCMTGGCTCAG
BC075	23S_130r	GAGATACGCTGCAGTCGGGTTBCCCCATTCRG
BC079	16S_27f	ATCTCGAGATGTAGCGAGAGTTTGATCMTGGCTCAG
BC079	23S_130r	ATCTCGAGATGTAGCGGGGTTBCCCCATTCRG
BC082	16S_27f	ATGCTCACTACTACATAGAGTTTGATCMTGGCTCAG
BC082	23S_130r	ATGCTCACTACTACATGGGTTBCCCCATTCRG
BC097	16S_27f	TACGATCGTAGCTGCTAGAGTTTGATCMTGGCTCAG
BC097	23S_130r	TACGATCGTAGCTGCTGGGTTBCCCCATTCRG
BC098	16S_27f	TATACACACTCGCTCGAGAGTTTGATCMTGGCTCAG
BC098	23S_130r	TATACACACTCGCTCGGGGTTBCCCCATTCRG
BC107	16S_27f	TACTCATATATGCTACAGAGTTTGATCMTGGCTCAG
BC107	23S_130r	TACTCATATATGCTACGGGTTBCCCCATTCRG
BC111	16S_27f	GTAGAGTGATCGCGTCAGAGTTTGATCMTGGCTCAG
BC111	23S_130r	GTAGAGTGATCGCGTCGGGTTBCCCCATTCRG
BC122	16S_27f	ACGTGCTCTATAGAGAAGAGTTTGATCMTGGCTCAG
BC122	23S_130r	ACGTGCTCTATAGAGAGGGTTBCCCCATTCRG
BC125	16S_27f	TATATGCTCTGTGTGAAGAGTTTGATCMTGGCTCAG
BC125	23S_130r	TATATGCTCTGTGTGAGGGTTBCCCCATTCRG
BC127	16S_27f	TCTCATGTGTGAGCTAAGAGTTTGATCMTGGCTCAG
BC127	23S_130r	TCTCATGTGTGAGCTAGGGTTBCCCCATTCRG
BC129	16S_27f	CGTAGCTCAGACACTCAGAGTTTGATCMTGGCTCAG
BC129	23S_130r	CGTAGCTCAGACACTCGGGTTBCCCCATTCRG
BC130	16S_27f	TCAGAGACACTACGAGAGAGTTTGATCMTGGCTCAG
BC130	23S_130r	TCAGAGACACTACGAGGGGTTBCCCCATTCRG

## Sheet: Table-S1B ASVs
Table S1B. Amplicon sequence variants of the 16S-ITS region from 34 non-axenic cyanobacteria of the genera Coleofasciculus and Salileptolyngbya. Amplicon sequencing was performed in up to four replicates with different barcodes (blue, red, gray, yellow; see Table S1A) from DNA sampled either in 2019 or 2023. Cyanobacterial ASVs are highlighted in blue.
Authentic ASVs that were retrieved from two independent sequencing experiments are highlighted in green. Not authenticated singleton ASVs are shown in gray. Complete 16S-ITS sequences are presented in colum L, truncated 16S sequences that were used for the taxonomic classification based on the SILVA database are shown in column O.
The name, 16S rRNA accession and BLASTN sequence identity of the closest related type strain is presented in columns P, Q and R, respectively.
Table S1-09: 16S-ITS ASVs of Coleofasciculus sp. CHI - DSM 104232 (SRA-Accession: SAMN36736562)
Strain	No	Classification	BC018 (2019)	BC002 (2019)	BC002 (2023)	BC018 (2023)	SCounts (all)	ASV-ID	ASV	GenBank Accession	16S-ITS Sequence (complete)	Length (16S-ITS)	16S Sequence (truncated)	Length (16S)	Closest related Type Strain	Accession (type strain)	16S ID (type strain)	Phylum	Class	Order	Family	Genus
09-CHI	01	Algiphilus sp.	116	352	13651	2653	16772	Coleofasciculus chthonoplastes CHI DSM 104232 sv_0007-47	212	OR339247	ATTGAACGCTGGCGGAATGCTTAACACATGCAAGTCGAGCGGCAGCATGCCCTTCGGGGTGATGGCGAGCGGCGGACGGGTGAGTAATACATAGGAATCTGCCCTAGAGTGGGGGATAGCCCGGGGAAACTCGGATTAATACCGCATAATCTCTACGGAGCAAAGTGGGGGATCTTCGGACCTCACGCTTTAGGATGAGCCTATGGCCGATTAGCTTGTTGGTGAGGTAACGGCTCACCAAGGCCACGATCGGTAGCTGGTTTGAGAGGATGATCAGCCACACTGGGACTGAGACACGGCCCAGACTCCTACGGGAGGCAGCAGTGGGGAATATTGGACAATGGGCGAAAGCCTGATCCAGCAATTCCGCGTGTGTGAAGAAGGCCTTAGGGTTGTAAA…	2068	ATTGAACGCTGGCGGAATGCTTAACACATGCAAGTCGAGCGGCAGCATGCCCTTCGGGGTGATGGCGAGCGGCGGACGGGTGAGTAATACATAGGAATCTGCCCTAGAGTGGGGGATAGCCCGGGGAAACTCGGATTAATACCGCATAATCTCTACGGAGCAAAGTGGGGGATCTTCGGACCTCACGCTTTAGGATGAGCCTATGGCCGATTAGCTTGTTGGTGAGGTAACGGCTCACCAAGGCCACGATCGGTAGCTGGTTTGAGAGGATGATCAGCCACACTGGGACTGAGACACGGCCCAGACTCCTACGGGAGGCAGCAGTGGGGAATATTGGACAATGGGCGAAAGCCTGATCCAGCAATTCCGCGTGTGTGAAGAAGGCCTTAGGGTTGTAAA…	1478	Algiphilus aromaticivorans DG1253	NR_115808.1	97.09%	Proteobacteria	Gammaproteobacteria	Nevskiales	Algiphilaceae	Algiphilus
09-CHI	02	Roseitalea porphyridii	324	501	3065	375	4265	Coleofasciculus chthonoplastes CHI DSM 104232 sv_0006-46	152	OR339248	AACGAACGCTGGCGGCAGGCTTAAGACATGCAAGTCGAACGCACCTTCGGGTGAGTGGCAGACGGGTGAGTAACGCGTGGGAATCTACCCAGCTCTACGGAATAGCTCCGGGAAACTGGAATTAATACCGTATACGTCCTTCGGGAGAAAGATTTATCGGAGTTGGATGAGCCCGCGTTGGATTAGCTTGTTGGTGGGGTAATGGCCTACCAAGGCGACGATCCATAGCTGGTCTGAGAGGATGATCAGCCACATTGGGACTGAGACACGGCCCAAACTCCTACGGGAGGCAGCAGTCGGGAATATTGGACAATGGGCGCAAGCCTGATCCAGCCATGCCGCGTGTGTGATGAAGGCCCTAGGGTTGTAAAGCACTTTCAGTGGGGAAGATAATGACGG…	2248	AACGAACGCTGGCGGCAGGCTTAAGACATGCAAGTCGAACGCACCTTCGGGTGAGTGGCAGACGGGTGAGTAACGCGTGGGAATCTACCCAGCTCTACGGAATAGCTCCGGGAAACTGGAATTAATACCGTATACGTCCTTCGGGAGAAAGATTTATCGGAGTTGGATGAGCCCGCGTTGGATTAGCTTGTTGGTGGGGTAATGGCCTACCAAGGCGACGATCCATAGCTGGTCTGAGAGGATGATCAGCCACATTGGGACTGAGACACGGCCCAAACTCCTACGGGAGGCAGCAGTCGGGAATATTGGACAATGGGCGCAAGCCTGATCCAGCCATGCCGCGTGTGTGATGAAGGCCCTAGGGTTGTAAAGCACTTTCAGTGGGGAAGATAATGACGG…	1426	Roseitalea porphyridii MA7-20	CP036532.1	100.00%	Proteobacteria	Alphaproteobacteria	Hyphomicrobiales	Phyllobacteriaceae	Roseitalea
09-CHI	03	Reichenbachiellaceae bacterium	1665	1008	1141	336	4150	Coleofasciculus chthonoplastes CHI DSM 104232 sv_0001-1	439	OR339249	GATGAACGCTAGCGGCAGGCCTAATACATGCAAGTCGAGGGGCAGCACGAGTACTTGTACTTGGTGGCGACCGGCGCACGGGTGCGTAACGCGTATACAATCTACCCAGTACTGGAAGATAGCCCGGGGAAACTCGGATTAATATTCCATGGTATCACAGATAGGCATCTTGAAGTGATTAAAGATTTATCGGTATTGGATGAGTATGCGTCTGATTAGCTTGTTGGTGAGGTAACGGCTCACCAAGGCAACGATCAGTAGGGGTTCTGAGAGGATGATCCCCCACACTGGCACTGAGATACGGGCCAGACTCCTACGGGAGGCAGCAGTAGGGAATATTGGTCAATGGGCGAGAGCCTGAACCAGCCATGCCGCGTGCAGGATGACGGCCTTCTGGGT…	2029	GATGAACGCTAGCGGCAGGCCTAATACATGCAAGTCGAGGGGCAGCACGAGTACTTGTACTTGGTGGCGACCGGCGCACGGGTGCGTAACGCGTATACAATCTACCCAGTACTGGAAGATAGCCCGGGGAAACTCGGATTAATATTCCATGGTATCACAGATAGGCATCTTGAAGTGATTAAAGATTTATCGGTATTGGATGAGTATGCGTCTGATTAGCTTGTTGGTGAGGTAACGGCTCACCAAGGCAACGATCAGTAGGGGTTCTGAGAGGATGATCCCCCACACTGGCACTGAGATACGGGCCAGACTCCTACGGGAGGCAGCAGTAGGGAATATTGGTCAATGGGCGAGAGCCTGAACCAGCCATGCCGCGTGCAGGATGACGGCCTTCTGGGT…	1462	Ekhidna lutea BiosLi/39	NR_115061.1	97.42%	Bacteroidota	Cytophagia	Cytophagales	Reichenbachiellaceae	Ekhidna
09-CHI	04	Balneola alkaliphila	783	853	686	233	2555	Coleofasciculus chthonoplastes CHI DSM 104232 sv_0002-42	313	OR339250	GACGAACGCTGGCGGCGGGCTTAACACATGCAAGTCGAAGGAGAAGGAAAGAGCTTGCTCTTTCTGGAGACTGGCGGACGGGTGAGTAACGCGTAGCCAACCTGCCTTTAACTGGGGGATAACATTCCGAAAGGGGTGCTAATACCGCATAAAGCAACTAGGTCGCATGACCTTGGTTGTTAAAAATTTCGATTGGTTAAAGAGGGGGCTGCGTGCTATTAGTTAGTTGGTGAGGTAACGGCTCACCAAGGCGATGATAGCTAGGGGGTCTGAGAGGATGATCCCCCACACTGGGACTGAGACACGGCCCAGACTCCTACGGGAGGCAGCAGTGAGGAATCTTGCGCAATGGGCGAAAGCCTGACGCAGCCACGCCGCGTGCCGGATGAAGGCCCTATG…	2333	GACGAACGCTGGCGGCGGGCTTAACACATGCAAGTCGAAGGAGAAGGAAAGAGCTTGCTCTTTCTGGAGACTGGCGGACGGGTGAGTAACGCGTAGCCAACCTGCCTTTAACTGGGGGATAACATTCCGAAAGGGGTGCTAATACCGCATAAAGCAACTAGGTCGCATGACCTTGGTTGTTAAAAATTTCGATTGGTTAAAGAGGGGGCTGCGTGCTATTAGTTAGTTGGTGAGGTAACGGCTCACCAAGGCGATGATAGCTAGGGGGTCTGAGAGGATGATCCCCCACACTGGGACTGAGACACGGCCCAGACTCCTACGGGAGGCAGCAGTGAGGAATCTTGCGCAATGGGCGAAAGCCTGACGCAGCCACGCCGCGTGCCGGATGAAGGCCCTATG…	1466	Balneola alkaliphila CM41_14b	NR_044367.1	99.93%	Balneolota	Balneolia	Balneolales	Balneolaceae	Balneola
09-CHI	05	Acidiluteibacter sp.	1164	850	211	41	2266	Coleofasciculus chthonoplastes CHI DSM 104232 sv_0002-2	489	OR339251	GATGAACGCTAGCGGCAGGCTTAACACATGCAAGTCGAACGGTAAGTTAGAAGCTTGCTTTTAACACGAGTGGCGCACGGGTGCGTAACGCGTATGCAATCTACCCTTTTCTGGAGAATAGCCCTTAGAAATGAGGATTAATACTCCATAGTATAACAATTTCGCATGTTATTGTTATTAAAGCTTCGGCGGAAAAGGATGAGCATGCGTCCCATTAGTTTGTTGGTGAGGTAACGGCTCACCAAGACTACGATGGGTAGGGGGCCTGAGAGGGTTATCCCCCACACTGGTACTGAGACACGGACCAGACTCCTACGGGAGGCAGCAGTGAGGAATATTGGTCAATGGACGCAAGTCTGAACCAGCCATGCCGCGTGCAGGATGACGGCCCTACGGGTT…	2057	GATGAACGCTAGCGGCAGGCTTAACACATGCAAGTCGAACGGTAAGTTAGAAGCTTGCTTTTAACACGAGTGGCGCACGGGTGCGTAACGCGTATGCAATCTACCCTTTTCTGGAGAATAGCCCTTAGAAATGAGGATTAATACTCCATAGTATAACAATTTCGCATGTTATTGTTATTAAAGCTTCGGCGGAAAAGGATGAGCATGCGTCCCATTAGTTTGTTGGTGAGGTAACGGCTCACCAAGACTACGATGGGTAGGGGGCCTGAGAGGGTTATCCCCCACACTGGTACTGAGACACGGACCAGACTCCTACGGGAGGCAGCAGTGAGGAATATTGGTCAATGGACGCAAGTCTGAACCAGCCATGCCGCGTGCAGGATGACGGCCCTACGGGTT…	1462	Acidiluteibacter ferrifornacis S-15	MN240441.1	94.65%	Bacteroidota	Flavobacteriia	Flavobacteriales	Cryomorphaceae	Acidiluteibacter
09-CHI	06	Coleofasciculus chthonoplastes	574	582	244	45	1445	Coleofasciculus chthonoplastes CHI DSM 104232 sv_0004-4	559	OR339252	GATGAACGCTGGCGGTCTGCTTAACACATGCAAGTCGAACGCAACCTTCGGGTTGAGTGGCGGACGGGTGAGTAACGCGTGAGAATCTGCCTTAGGGTCGGGGACAACCACTGGAAACGGTGGCTAATACCGGATAAGCCAATTGGTAAAAGATTTATTGCCCTAAGAGGAGCTCGCGTCTGATTAGCTAGTTGGTGAGGTAAGAGCTCACCAAGGCAGCGATCAGTAGCTGGTCTGAGAGGACGATCAGCCACACTGGGACTGAGACACGGCCCAGACTCCTACGGGAGGCAGCAGTGGGGAATTTTCCGCAATGGGCGAAAGCCTGACGGAGCAAGACCGCGTGAGGGAGGAAGGCTCTTGGGTTGTAAACCTCTTTTCTCAGGGAAGAAGCTCTGA…	2086	GATGAACGCTGGCGGTCTGCTTAACACATGCAAGTCGAACGCAACCTTCGGGTTGAGTGGCGGACGGGTGAGTAACGCGTGAGAATCTGCCTTAGGGTCGGGGACAACCACTGGAAACGGTGGCTAATACCGGATAAGCCAATTGGTAAAAGATTTATTGCCCTAAGAGGAGCTCGCGTCTGATTAGCTAGTTGGTGAGGTAAGAGCTCACCAAGGCAGCGATCAGTAGCTGGTCTGAGAGGACGATCAGCCACACTGGGACTGAGACACGGCCCAGACTCCTACGGGAGGCAGCAGTGGGGAATTTTCCGCAATGGGCGAAAGCCTGACGGAGCAAGACCGCGTGAGGGAGGAAGGCTCTTGGGTTGTAAACCTCTTTTCTCAGGGAAGAAGCTCTGA…	1429	Coleofasciculus chthonoplastes SAG 2209	NR_125521.1	99.16%	Cyanobacteriota	Cyanophyceae	Oscillatoriales	Coleofasciculaceae	Coleofasciculus
09-CHI	07	Henriciella barbarensis	85	127	1000	185	1397	Coleofasciculus chthonoplastes CHI DSM 104232 sv_0011-51	81	OR339253	AACGAACGCTGGCGGCAGGCTTAACACATGCAAGTCGAACGACATAGTGGCAGACGGGTGAGTAACGCGTGGGAACGTGCCCTTCACTACGGAATAGCTTCTGGAAACGGAAGGTAATACCGTATACGCCCTTCGGGGGAAAGATTTATCGGTGAAGGATCGGCCCGCGTTAGATTAGTTTGTTGGTGGGGTAATGGCCTACCAAGACTACGATCTATAGCTGGTCTGAGAGGATGATCAGCCACACTGGGACTGAGACACGGCCCAGACTCCTACGGGAGGCAGCAGTGGGGAATCTTGCACAATGGGCGAAAGCCTGATGCAGCCATGCCGCGTGAATGATGAAGGCCTTAGGGTTGTAAAATTCTTTCGCCAGGGATGATAATGACAGTACCTGGT…	2231	AACGAACGCTGGCGGCAGGCTTAACACATGCAAGTCGAACGACATAGTGGCAGACGGGTGAGTAACGCGTGGGAACGTGCCCTTCACTACGGAATAGCTTCTGGAAACGGAAGGTAATACCGTATACGCCCTTCGGGGGAAAGATTTATCGGTGAAGGATCGGCCCGCGTTAGATTAGTTTGTTGGTGGGGTAATGGCCTACCAAGACTACGATCTATAGCTGGTCTGAGAGGATGATCAGCCACACTGGGACTGAGACACGGCCCAGACTCCTACGGGAGGCAGCAGTGGGGAATCTTGCACAATGGGCGAAAGCCTGATGCAGCCATGCCGCGTGAATGATGAAGGCCTTAGGGTTGTAAAATTCTTTCGCCAGGGATGATAATGACAGTACCTGGT…	1395	Henriciella barbarensis MCS23	NR_157787.1	99.21%	Proteobacteria	Alphaproteobacteria	Caulobacterales	Hyphomonadaceae	Henriciella
09-CHI	08	Coleofasciculus chthonoplastes	562	529	205	40	1336	Coleofasciculus chthonoplastes CHI DSM 104232 sv_0005-45	564	OR339254	GATGAACGCTGGCGGTCTGCTTAACACATGCAAGTCGAACGCAACCTTCGGGTTGAGTGGCGGACGGGTGAGTAACGCGTGAGAATCTGCCTTGGGGTCGGGGACAACCACTGGAAACGGTGGCTAATACCGGATAAGCCAATTGGTAAAAGATTTATTGCCCTAAGAGGAGCTCGCGTCTGATTAGCTAGTTGGTGAGGTAAGAGCTCACCAAGGCAGCGATCAGTAGCTGGTCTGAGAGGACGATCAGCCACACTGGGACTGAGACACGGCCCAGACTCCTACGGGAGGCAGCAGTGGGGAATTTTCCGCAATGGGCGAAAGCCTGACGGAGCAAGACCGCGTGAGGGAGGAAGGCTCTTGGGTTGTAAACCTCTTTTCTCAGGGAAGAAGCTCTGA…	2086	GATGAACGCTGGCGGTCTGCTTAACACATGCAAGTCGAACGCAACCTTCGGGTTGAGTGGCGGACGGGTGAGTAACGCGTGAGAATCTGCCTTGGGGTCGGGGACAACCACTGGAAACGGTGGCTAATACCGGATAAGCCAATTGGTAAAAGATTTATTGCCCTAAGAGGAGCTCGCGTCTGATTAGCTAGTTGGTGAGGTAAGAGCTCACCAAGGCAGCGATCAGTAGCTGGTCTGAGAGGACGATCAGCCACACTGGGACTGAGACACGGCCCAGACTCCTACGGGAGGCAGCAGTGGGGAATTTTCCGCAATGGGCGAAAGCCTGACGGAGCAAGACCGCGTGAGGGAGGAAGGCTCTTGGGTTGTAAACCTCTTTTCTCAGGGAAGAAGCTCTGA…	1429	Coleofasciculus chthonoplastes SAG 2209	NR_125521.1	99.23%	Cyanobacteriota	Cyanophyceae	Oscillatoriales	Coleofasciculaceae	Coleofasciculus
09-CHI	09	Thalassospiraceae bacterium	100	48	498	106	752	Coleofasciculus chthonoplastes CHI DSM 104232 sv_0013-14	161	OR339255	AACGAACGCTGGCGGCATGCCTAACACATGCAAGTCGAACGAGGTCCGGAGCTTGCTCCGGGTGCCTAGTGGCGAACGGGTGAGTAACGCGTGGGAACCTGCCCTGGAGTGGGGAACAACCTTTGGAAACGAAGGCTAATACCGCATACGCTCTACGGAGGAAAGGCTTCGGCCGCTCTTGGATGGTCCCGCGTCTGATTAGCTTGTTGGTGGGGTAACGGCCTACCAAGGCGACGATCAGTAGCTGGTCTGAGAGGATGATCAGCCACACTGGGACTGAGACACGGCCCAGACTCCTACGGGAGGCAGCAGTGGGGAATATTGGACAATGGGGGAAACCCTGATCCAGCAATGCCGCGTGAGTGAAGAAGGCCTTAGGGTTGTAAAACTCTTTCGCCG…	2660	AACGAACGCTGGCGGCATGCCTAACACATGCAAGTCGAACGAGGTCCGGAGCTTGCTCCGGGTGCCTAGTGGCGAACGGGTGAGTAACGCGTGGGAACCTGCCCTGGAGTGGGGAACAACCTTTGGAAACGAAGGCTAATACCGCATACGCTCTACGGAGGAAAGGCTTCGGCCGCTCTTGGATGGTCCCGCGTCTGATTAGCTTGTTGGTGGGGTAACGGCCTACCAAGGCGACGATCAGTAGCTGGTCTGAGAGGATGATCAGCCACACTGGGACTGAGACACGGCCCAGACTCCTACGGGAGGCAGCAGTGGGGAATATTGGACAATGGGGGAAACCCTGATCCAGCAATGCCGCGTGAGTGAAGAAGGCCTTAGGGTTGTAAAACTCTTTCGCCG…	1443	Varunaivibrio sulfuroxidans TC8	NR_152005.1	92.33%	Proteobacteria	Alphaproteobacteria	Rhodospirillales	Thalassospiraceae	Varunaivibrio
09-CHI	10	Ectothiorodospiraceae bacterium	132	82	387	93	694	Coleofasciculus chthonoplastes CHI DSM 104232 sv_0010-11	274	OR339256	ATTGAACGCTGGCGGCATGCCTAACACATGCAAGTCGAACGGTAACGACAAAAACAATCCCTTCGGGGTGCGTTTTTGGGCGACGAGTGGCGGACGGGTGAGTAATGCTTAGGAATCTGCCCAGTAGCGGGGGATAGCTCGGGGAAACTCGAATTAATACCGCATACGCCCTACGGGGGAAAGCAGGGGATCTTCGGACCTTGCACTATTGGATGAGCCTAAGTCAGATTAGCTTGTTGGTGGGGTAAAAGCCTACCAAGGCAACGATCTGTAGCTGGTCTGAGAGGACGATCAGCCACACTGGAACTGAGACACGGTCCAGACTCCTACGGGAGGCAGCAGTGGGGAATATTGGACAATGGGGGCAACCCTGATCCAGCAATGCCGCGTGTGTGAAGA…	2419	ATTGAACGCTGGCGGCATGCCTAACACATGCAAGTCGAACGGTAACGACAAAAACAATCCCTTCGGGGTGCGTTTTTGGGCGACGAGTGGCGGACGGGTGAGTAATGCTTAGGAATCTGCCCAGTAGCGGGGGATAGCTCGGGGAAACTCGAATTAATACCGCATACGCCCTACGGGGGAAAGCAGGGGATCTTCGGACCTTGCACTATTGGATGAGCCTAAGTCAGATTAGCTTGTTGGTGGGGTAAAAGCCTACCAAGGCAACGATCTGTAGCTGGTCTGAGAGGACGATCAGCCACACTGGAACTGAGACACGGTCCAGACTCCTACGGGAGGCAGCAGTGGGGAATATTGGACAATGGGGGCAACCCTGATCCAGCAATGCCGCGTGTGTGAAGA…	1497	Thiogranum longum gps52	AB983478.1	90.65%	Proteobacteria	Gammaproteobacteria	Chromatiales	Ectothiorhodospiraceae	Thiogranum
09-CHI	11	Gammaproteobacterium family unknown	246	143	251	29	669	Coleofasciculus chthonoplastes CHI DSM 104232 sv_0007-7	239	OR339257	ATTGAACGCTGGCGGCAGGCTTAACACATGCAAGTCGAGCGGAAACGACAGGAGCTTGCTCCTGGGCGTCGAGCGGCGGACGGGTGAGTAACGCGTAGGAATCTACCCAGTAGAGGGGGATAGCCCGGGGAAACTCGGATTAATACCGCATACGCCTCAAGGGGGAAAGCAGGGGATCTTCGGACCTTGCACTATTGGATGAGCCTGCGTGAGATTAGCTTGTTGGTGGGGTAAAGGCCTACCAAGGCGACGATCTCTAGCTGGTCTGAGAGGATGATCAGCCACACCGGAACTGAGACACGGTCCGGACTCCTACGGGAGGCAGCAGTGGGGAATATTGGACAATGAGGGCAACCTTGATCCAGCCATGCCGCGTGTGTGAAGAAGGCCTTCGGGTTG…	2209	ATTGAACGCTGGCGGCAGGCTTAACACATGCAAGTCGAGCGGAAACGACAGGAGCTTGCTCCTGGGCGTCGAGCGGCGGACGGGTGAGTAACGCGTAGGAATCTACCCAGTAGAGGGGGATAGCCCGGGGAAACTCGGATTAATACCGCATACGCCTCAAGGGGGAAAGCAGGGGATCTTCGGACCTTGCACTATTGGATGAGCCTGCGTGAGATTAGCTTGTTGGTGGGGTAAAGGCCTACCAAGGCGACGATCTCTAGCTGGTCTGAGAGGATGATCAGCCACACCGGAACTGAGACACGGTCCGGACTCCTACGGGAGGCAGCAGTGGGGAATATTGGACAATGAGGGCAACCTTGATCCAGCCATGCCGCGTGTGTGAAGAAGGCCTTCGGGTTG…	1479	Pseudohongiella nitratireducens SCS-49	NR_153732.1	93.61%	Proteobacteria	Gammaproteobacteria	x	x	Pseudohongiella
09-CHI	12	Thalassospira lucentensis	209	265	165	26	665	Coleofasciculus chthonoplastes CHI DSM 104232 sv_0008-48	65	OR339258	AACGAACGCTGGCGGCAGGCCTAACACATGCAAGTCGGACGAGAAGGTTCCTTCGGGAACTGGAGAGTGGCGCACGGGTGAGTAACGCGTGGGGACCTACCTCTTAGTGGGGGATAACGGTTGGAAACGACCGCTAATACCGCATACGCCCTTCGGGGGAAAGATTTATCGCTAAGAGATGGACCCGCGTTGGATTAGATAGTTGGTGAGGTAACGGCTCACCAAGTCGGCGATCCATAGCTGGTTTGAGAGGATGATCAGCCACACTGGGACTGAGACACGGCCCAGACTCCTACGGGAGGCAGCAGTGGGGAATATTGGACAATGGGGGCAACCCTGATCCAGCCATGCCGCGTGAGTGAAGAAGGCCTTCGGGTTGTAAAGCTCTTTCAGATGCGA…	2345	AACGAACGCTGGCGGCAGGCCTAACACATGCAAGTCGGACGAGAAGGTTCCTTCGGGAACTGGAGAGTGGCGCACGGGTGAGTAACGCGTGGGGACCTACCTCTTAGTGGGGGATAACGGTTGGAAACGACCGCTAATACCGCATACGCCCTTCGGGGGAAAGATTTATCGCTAAGAGATGGACCCGCGTTGGATTAGATAGTTGGTGAGGTAACGGCTCACCAAGTCGGCGATCCATAGCTGGTTTGAGAGGATGATCAGCCACACTGGGACTGAGACACGGCCCAGACTCCTACGGGAGGCAGCAGTGGGGAATATTGGACAATGGGGGCAACCCTGATCCAGCCATGCCGCGTGAGTGAAGAAGGCCTTCGGGTTGTAAAGCTCTTTCAGATGCGA…	1441	Thalassospira lucentensis MCCC 1A00383 = DSM 14000 QMT2	NR_115011.1	99.44%	Proteobacteria	Alphaproteobacteria	Rhodospirillales	Thalassospiraceae	Thalassospira
09-CHI	13	Desulfuromonadales bacterium	220	154	269	20	663	Coleofasciculus chthonoplastes CHI DSM 104232 sv_0008-8	196	OR339259	AACGAACGTTGGCGGCGCGCTTAACACATGCAAGTCGTACGCGAAAGTCCTCTTCGGAGGGCGAGTAGAGTGGCGCACGGGTGAGTAACACGTGAGTAACCTGCCCTCGGGCCTGGGATAACACTTCGAAAGGAGTGCTAATACCGGATAAGACCACAGCCTCTCTGGAGGCAGTGAGAAAAGTGGGGGACCCGAAAGGGCCTTACACCTGAGGATGGGCTCGCGGCCTATCAGCTTGTTGGTGAGGTAATGGCTCACCAAGGCTACGACGGGTAGCTGGTCTGAGAGGATGATCAGCCACACTGGAACTGAGACACGGTCCAGACTCCTACGGGAGGCAGCAGTGGGGAATTTTGCGCAATGGGCGAAAGCCTGACGCAGCGACGCCGCGTGTGCGAT…	2187	AACGAACGTTGGCGGCGCGCTTAACACATGCAAGTCGTACGCGAAAGTCCTCTTCGGAGGGCGAGTAGAGTGGCGCACGGGTGAGTAACACGTGAGTAACCTGCCCTCGGGCCTGGGATAACACTTCGAAAGGAGTGCTAATACCGGATAAGACCACAGCCTCTCTGGAGGCAGTGAGAAAAGTGGGGGACCCGAAAGGGCCTTACACCTGAGGATGGGCTCGCGGCCTATCAGCTTGTTGGTGAGGTAATGGCTCACCAAGGCTACGACGGGTAGCTGGTCTGAGAGGATGATCAGCCACACTGGAACTGAGACACGGTCCAGACTCCTACGGGAGGCAGCAGTGGGGAATTTTGCGCAATGGGCGAAAGCCTGACGCAGCGACGCCGCGTGTGCGAT…	1503	Geobacter metallireducens GS-15	NR_075011.1	85.75%	Proteobacteria	Deltaproteobacteria	Desulfuromonadales	Geobacteraceae	Geobacter
09-CHI	14	Muricauda lutimaris	26	19	481	128	654	Coleofasciculus chthonoplastes CHI DSM 104232 sv_0020-60	401	OR339260	GATGAACGCTAGCGGCAGGCCTAACACATGCAAGTCGAGGGGTAACAGGGAGAAGCTTGCTTCTTTGCTGACGACCGGCGCACGGGTGCGGAACGCGTATGGAACCTGCCCCTGTCAGGGGAATAGCCCAGGGAAACTTGGATTAATGCCCCATGGTATCGTTTTATCGCATGATATTACGATTAAAGATTTATCGGACAGGGATGGCCATGCGTACCATTAGTTAGATGGTGAGGTAACGGCTCACCATGGCAGCGATGGTTAGGGGCCCTGAGAGGGGGATCCCCCACACTGGTACTGAGACACGGACCAGACTCCTACGGGAGGCAGCAGTGAGGAATATTGGACAATGGGCGGGAGCCTGATCCAGCCATGCCGCGTGCAGGATGACGGCCCTAT…	2164	GATGAACGCTAGCGGCAGGCCTAACACATGCAAGTCGAGGGGTAACAGGGAGAAGCTTGCTTCTTTGCTGACGACCGGCGCACGGGTGCGGAACGCGTATGGAACCTGCCCCTGTCAGGGGAATAGCCCAGGGAAACTTGGATTAATGCCCCATGGTATCGTTTTATCGCATGATATTACGATTAAAGATTTATCGGACAGGGATGGCCATGCGTACCATTAGTTAGATGGTGAGGTAACGGCTCACCATGGCAGCGATGGTTAGGGGCCCTGAGAGGGGGATCCCCCACACTGGTACTGAGACACGGACCAGACTCCTACGGGAGGCAGCAGTGAGGAATATTGGACAATGGGCGGGAGCCTGATCCAGCCATGCCGCGTGCAGGATGACGGCCCTAT…	1467	Muricauda lutimaris SMK-108	NR_044423.1	99.11%	Bacteroidota	Flavobacteriia	Flavobacteriales	Flavobacteriaceae	Muricauda
09-CHI	15	Rhodospirillaceae bacterium	40	26	165	17	248	Coleofasciculus chthonoplastes CHI DSM 104232 sv_0019-22	21	OR339261	AACGAACGCTGGCGGCAGGCCTAACACATGCAAGTCGAACGATCCGTGGTCTTCGGACCACAATGGATAGTGGCGCACGGGTGAGTAACGCGTGGGAACATACCTTGGAGTACGGAATAACCAATGGAAACGTTGGCTAATACCGTATACGCCCTACGGGGGAAAGATTTATCGCTCCAAGATTGGCCCGCGTCTGATTAGTTTGTTGGTAGGGTAATGGCCTACCAAGACTACGATCAGTAGCTGGTTTGAGAGGATGATCAGCCACACTGGGACTGAGACACGGCCCAGACTCCTACGGGAGGCAGCAGTGGGGAATATTGGACAATGGGGGAAACCCTGATCCAGCCATGCCGCGTGAGTGAAGAAGGCCTTCGGGTTGTAAAGCTCTTTCAGCAG…	2197	AACGAACGCTGGCGGCAGGCCTAACACATGCAAGTCGAACGATCCGTGGTCTTCGGACCACAATGGATAGTGGCGCACGGGTGAGTAACGCGTGGGAACATACCTTGGAGTACGGAATAACCAATGGAAACGTTGGCTAATACCGTATACGCCCTACGGGGGAAAGATTTATCGCTCCAAGATTGGCCCGCGTCTGATTAGTTTGTTGGTAGGGTAATGGCCTACCAAGACTACGATCAGTAGCTGGTTTGAGAGGATGATCAGCCACACTGGGACTGAGACACGGCCCAGACTCCTACGGGAGGCAGCAGTGGGGAATATTGGACAATGGGGGAAACCCTGATCCAGCCATGCCGCGTGAGTGAAGAAGGCCTTCGGGTTGTAAAGCTCTTTCAGCAG…	1440	Caenispirillum bisanense K92	NR_044081.1	91.09%	Proteobacteria	Alphaproteobacteria	Rhodospirillales	Rhodospirillaceae	Caenispirillum
09-CHI	16	Thalassospira lucentensis	63	59	60	12	194	Coleofasciculus chthonoplastes CHI DSM 104232 sv_0014-54	66	OR339262	AACGAACGCTGGCGGCAGGCCTAACACATGCAAGTCGGACGAGAAGGTTCCTTCGGGAACTGGAGAGTGGCGCACGGGTGAGTAACGCGTGGGGACCTACCTCTTAGTGGGGGATAACGGTTGGAAACGACCGCTAATACCGCATACGCCCTTCGGGGGAAAGATTTATCGCTAAGAGATGGACCCGCGTTGGATTAGATAGTTGGTGAGGTAACGGCTCACCAAGTCGGCGATCCATAGCTGGTTTGAGAGGATGATCAGCCACACTGGGACTGAGACACGGCCCAGACTCCTACGGGAGGCAGCAGTGGGGAATATTGGACAATGGGGGCAACCCTGATCCAGCCATGCCGCGTGAGTGAAGAAGGCCTTCGGGTTGTAAAGCTCTTTCAGATGCGA…	2334	AACGAACGCTGGCGGCAGGCCTAACACATGCAAGTCGGACGAGAAGGTTCCTTCGGGAACTGGAGAGTGGCGCACGGGTGAGTAACGCGTGGGGACCTACCTCTTAGTGGGGGATAACGGTTGGAAACGACCGCTAATACCGCATACGCCCTTCGGGGGAAAGATTTATCGCTAAGAGATGGACCCGCGTTGGATTAGATAGTTGGTGAGGTAACGGCTCACCAAGTCGGCGATCCATAGCTGGTTTGAGAGGATGATCAGCCACACTGGGACTGAGACACGGCCCAGACTCCTACGGGAGGCAGCAGTGGGGAATATTGGACAATGGGGGCAACCCTGATCCAGCCATGCCGCGTGAGTGAAGAAGGCCTTCGGGTTGTAAAGCTCTTTCAGATGCGA…	1441	Thalassospira lucentensis MCCC 1A00383 = DSM 14000 QMT2	NR_115011.1	99.44%	Proteobacteria	Alphaproteobacteria	Rhodospirillales	Thalassospiraceae	Thalassospira
09-CHI	17	Stellaceae bacterium	82	56	45	9	192	Coleofasciculus chthonoplastes CHI DSM 104232 sv_0015-55	172	OR339263	AACGAACGCTGGCGGCATGCCTAACACATGCAAGTCGAACGGGGGCCCTGCTTCGGCAGAAGCCCTAGTGGCGGACGGGTGAGTAACGCGTGGGAACCTGCCCAGCAGTGGGGAATAACGGTTGGAAACGGCCGCTAATACCGCATACGCCCTTAGGGGGAAAGACTTGTCGCTGTTGGAGGGGCCCGCGTCGGATTAGTTTGTTGGTGGGGTAACGGCCTACCAAGGCTACGATCCGTAGCTGGTCTGAGAGGATGATCAGCCACACTGGGACTGAGACACGGCCCAGACTCCTACGGGAGGCAGCAGTGGGGAATATTGGACAATGGGGGCAACCCTGATCCAGCAATGCCGCGTGAGTGATGAAGGCCTTAGGGTTGTAAAGCTCTTTCGCCCGCG…	2440	AACGAACGCTGGCGGCATGCCTAACACATGCAAGTCGAACGGGGGCCCTGCTTCGGCAGAAGCCCTAGTGGCGGACGGGTGAGTAACGCGTGGGAACCTGCCCAGCAGTGGGGAATAACGGTTGGAAACGGCCGCTAATACCGCATACGCCCTTAGGGGGAAAGACTTGTCGCTGTTGGAGGGGCCCGCGTCGGATTAGTTTGTTGGTGGGGTAACGGCCTACCAAGGCTACGATCCGTAGCTGGTCTGAGAGGATGATCAGCCACACTGGGACTGAGACACGGCCCAGACTCCTACGGGAGGCAGCAGTGGGGAATATTGGACAATGGGGGCAACCCTGATCCAGCAATGCCGCGTGAGTGATGAAGGCCTTAGGGTTGTAAAGCTCTTTCGCCCGCG…	1439	Stella humosa ATCC 43930	AP019700.1	91.69%	Proteobacteria	Alphaproteobacteria	Rhodospirillales	Stellaceae	Stella
09-CHI	18	Alcanivorax venustensis	3	2	114	18	137	Coleofasciculus chthonoplastes CHI DSM 104232 sv_0031-73	233	OR339264	ATTGAACGCTGGCGGCAGGCCTAACACATGCAAGTCGAGCGGAAACGATGGTAGCTTGCTACCAGGCGTCGAGCGGCGGACGGGTGAGTAACGCGTGAGAATCTACCCATGAGTGGGGGACAACCCGGGGAAACTCGGGCTAATACCGCATACGCCCTACGGGGTAAAGCAGGGGACCTTCGGGCCTTGCGCTGATGGATGAGCTCGCGTCGGATTAGCTTGTTGGTGAGGTAAAGGCTCACCAAGGCGACGATCCGTAGCTGGTCTGAGAGGATGATCAGCCACACCGGGACTGAGACACGGCCCGGACTCCTACGGGAGGCAGCAGTGGGGAATCTTGGACAATGGGGGCAACCCTGATCCAGCCATGCCGCGTGTGTGAAGAAGGCCTTCGGGTTG…	1905	ATTGAACGCTGGCGGCAGGCCTAACACATGCAAGTCGAGCGGAAACGATGGTAGCTTGCTACCAGGCGTCGAGCGGCGGACGGGTGAGTAACGCGTGAGAATCTACCCATGAGTGGGGGACAACCCGGGGAAACTCGGGCTAATACCGCATACGCCCTACGGGGTAAAGCAGGGGACCTTCGGGCCTTGCGCTGATGGATGAGCTCGCGTCGGATTAGCTTGTTGGTGAGGTAAAGGCTCACCAAGGCGACGATCCGTAGCTGGTCTGAGAGGATGATCAGCCACACCGGGACTGAGACACGGCCCGGACTCCTACGGGAGGCAGCAGTGGGGAATCTTGGACAATGGGGGCAACCCTGATCCAGCCATGCCGCGTGTGTGAAGAAGGCCTTCGGGTTG…	1481	Alcanivorax venustensis ISO4	NR_025145.1	99.32%	Proteobacteria	Gammaproteobacteria	Oceanospirillales	Alcanivoracaceae	Alcanivorax
09-CHI	19	Devosia marina	8	7	44	2	61	Coleofasciculus chthonoplastes CHI DSM 104232 sv_0025-67	107	OR339265	AACGAACGCTGGCGGCAGGCTTAACACATGCAAGTCGAACGCCCCTTCGGGGGAGTGGCAGACGGGTGAGTAACGCGTGGGAATCTACCCAGTTCTACGGAACAACAGTTGGAAACGACTGCTAATACCGTATACGCCCTACGGGGGAAAGATTTATCGGAATTGGATGAGCCCGCGTAAGATTAGCTAGTTGGTGGGGTAATGGCCTACCAAGGCGACGATCTTTAGCTGGTCTGAGAGGATGATCAGCCACACTGGGACTGAGACACGGCCCAGACTCCTACGGGAGGCAGCAGTGGGGAATATTGGACAATGGGCGCAAGCCTGATCCAGCCATGCCGCGTGAGTGATGAAGGCCTTAGGGTTGTAAAGCTCTTTCAGTAGGGAAGATAATGACGG…	2307	AACGAACGCTGGCGGCAGGCTTAACACATGCAAGTCGAACGCCCCTTCGGGGGAGTGGCAGACGGGTGAGTAACGCGTGGGAATCTACCCAGTTCTACGGAACAACAGTTGGAAACGACTGCTAATACCGTATACGCCCTACGGGGGAAAGATTTATCGGAATTGGATGAGCCCGCGTAAGATTAGCTAGTTGGTGGGGTAATGGCCTACCAAGGCGACGATCTTTAGCTGGTCTGAGAGGATGATCAGCCACACTGGGACTGAGACACGGCCCAGACTCCTACGGGAGGCAGCAGTGGGGAATATTGGACAATGGGCGCAAGCCTGATCCAGCCATGCCGCGTGAGTGATGAAGGCCTTAGGGTTGTAAAGCTCTTTCAGTAGGGAAGATAATGACGG…	1423	Devosia marina L53-10-65	NR_170430.1	99.23%	Proteobacteria	Alphaproteobacteria	Hyphomicrobiales	Devosiaceae	Devosia
09-CHI	20	Roseovarius indicus	4	3	33	7	47	Coleofasciculus chthonoplastes CHI DSM 104232 sv_0029-71	88	OR339266	AACGAACGCTGGCGGCAGGCTTAACACATGCAAGTCGAACGAGATCTTCGGATCTAGTGGCGGACGGGTGAGTAACGCGTGGGAACATGCCCTTCACTACGGAATAGTCCCGGGAAACTGGGTTTAATACCGTATACGCCCTTCGGGGGAAAGAATTTCGGTGAAGGATTGGCCCGCGTTAGATTAGGTAGTTGGTGGGGTAATGGCCTACCAAGCCTACGATCTATAGCTGGTTTTAGAGGATGATCAGCCACACTGGGACTGAGACACGGCCCAGACTCCTACGGGAGGCAGCAGTGGGGAATCTTAGACAATGGGCGAAAGCCTGATCTAGCCATGCCGCGTGAGTGACGAAGGCCCTAGGGTCGTAAAGCTCTTTCGCCAGGGATGATAATGACA…	2253	AACGAACGCTGGCGGCAGGCTTAACACATGCAAGTCGAACGAGATCTTCGGATCTAGTGGCGGACGGGTGAGTAACGCGTGGGAACATGCCCTTCACTACGGAATAGTCCCGGGAAACTGGGTTTAATACCGTATACGCCCTTCGGGGGAAAGAATTTCGGTGAAGGATTGGCCCGCGTTAGATTAGGTAGTTGGTGGGGTAATGGCCTACCAAGCCTACGATCTATAGCTGGTTTTAGAGGATGATCAGCCACACTGGGACTGAGACACGGCCCAGACTCCTACGGGAGGCAGCAGTGGGGAATCTTAGACAATGGGCGAAAGCCTGATCTAGCCATGCCGCGTGAGTGACGAAGGCCCTAGGGTCGTAAAGCTCTTTCGCCAGGGATGATAATGACA…	1408	Roseovarius indicus DSM 26383	CP031598.1	99.93%	Proteobacteria	Alphaproteobacteria	Rhodobacterales	Roseobacteraceae	Roseovarius
09-CHI	21	Thalassospira lucentensis	86	71	61	x	218	Coleofasciculus chthonoplastes CHI DSM 104232 sv_0013-53	67	OR339267	AACGAACGCTGGCGGCAGGCCTAACACATGCAAGTCGGACGAGAAGGTTCCTTCGGGAACTGGAGAGTGGCGCACGGGTGAGTAACGCGTGGGGACCTACCTCTTAGTGGGGGATAACGGTTGGAAACGACCGCTAATACCGCATACGCCCTTCGGGGGAAAGATTTATCGCTAAGAGATGGACCCGCGTTGGATTAGATAGTTGGTGAGGTAACGGCTCACCAAGTCGGCGATCCATAGCTGGTTTGAGAGGATGATCAGCCACACTGGGACTGAGACACGGCCCAGACTCCTACGGGAGGCAGCAGTGGGGAATATTGGACAATGGGGGCAACCCTGATCCAGCCATGCCGCGTGAGTGAAGAAGGCCTTCGGGTTGTAAAGCTCTTTCAGATGCGA…	2334	AACGAACGCTGGCGGCAGGCCTAACACATGCAAGTCGGACGAGAAGGTTCCTTCGGGAACTGGAGAGTGGCGCACGGGTGAGTAACGCGTGGGGACCTACCTCTTAGTGGGGGATAACGGTTGGAAACGACCGCTAATACCGCATACGCCCTTCGGGGGAAAGATTTATCGCTAAGAGATGGACCCGCGTTGGATTAGATAGTTGGTGAGGTAACGGCTCACCAAGTCGGCGATCCATAGCTGGTTTGAGAGGATGATCAGCCACACTGGGACTGAGACACGGCCCAGACTCCTACGGGAGGCAGCAGTGGGGAATATTGGACAATGGGGGCAACCCTGATCCAGCCATGCCGCGTGAGTGAAGAAGGCCTTCGGGTTGTAAAGCTCTTTCAGATGCGA…	1441	Thalassospira lucentensis MCCC 1A00383 = DSM 14000 QMT2	NR_115011.1	99.44%	Proteobacteria	Alphaproteobacteria	Rhodospirillales	Thalassospiraceae	Thalassospira
09-CHI	22	Thalassobaculum litoreum	21	14	102	x	137	Coleofasciculus chthonoplastes CHI DSM 104232 sv_0023-64	164	OR339268	AACGAACGCTGGCGGCATGCCTAACACATGCAAGTCGAACGGCTCTTCGGAGCAGTGGCGCACGGGTGAGTAACGCGTGGGAACCTACCCCGAGGTACGGAATAACGGCTGGAAACGGCCGCTAATACCGTATGTGTCCTAAGGGAGAAAGATTTATCGCCTTGGGAGGGGCCCGCGTCCGATTAGCTAGTTGGTGAGGTAATGGCTCACCAAGGCTGTGATCGGTAGCTGGTCTGAGAGGATGATCAGCCACACTGGGACTGAGACACGGCCCAGACTCCTACGGGAGGCAGCAGTGGGGAATATTGGACAATGGGCGCAAGCCTGATCCAGCAATGCCGCGTGTGTGATGAAGGCCCTAGGGTTGTAAAGCACTTTCGCCGATGACGATGATGACGG…	2290	AACGAACGCTGGCGGCATGCCTAACACATGCAAGTCGAACGGCTCTTCGGAGCAGTGGCGCACGGGTGAGTAACGCGTGGGAACCTACCCCGAGGTACGGAATAACGGCTGGAAACGGCCGCTAATACCGTATGTGTCCTAAGGGAGAAAGATTTATCGCCTTGGGAGGGGCCCGCGTCCGATTAGCTAGTTGGTGAGGTAATGGCTCACCAAGGCTGTGATCGGTAGCTGGTCTGAGAGGATGATCAGCCACACTGGGACTGAGACACGGCCCAGACTCCTACGGGAGGCAGCAGTGGGGAATATTGGACAATGGGCGCAAGCCTGATCCAGCAATGCCGCGTGTGTGATGAAGGCCCTAGGGTTGTAAAGCACTTTCGCCGATGACGATGATGACGG…	1426	Thalassobaculum litoreum DSM 18839	NR_044165.1	99.10%	Proteobacteria	Alphaproteobacteria	Rhodospirillales	Thalassobaculaceae	Thalassobaculum
09-CHI	23	Parvibaculum lavamentivorans	38	18	77	x	133	Coleofasciculus chthonoplastes CHI DSM 104232 sv_0020-23	112	OR339269	AACGAACGCTGGCGGCAGGCTTAACACATGCAAGTCGAACGCCCTCTTCGGAGGGAGTGGCAGACGGGTGAGTAACACGTGGGAACCTACCTAGGGGTACGGAATAACTCGGGGAAACTCGTGCTAATACCGTATACGACCTTCGGGTGAAAGATTTATCGCCCCTAGATGGGCCCGCGCTGGATTAGCTAGTTGGTGGGGTAAAAGCCTACCAAGGCGACGATCCATAGCTGGTCTGAGAGGATGATCAGCCACACTGGGACTGAGACACGGCCCAGACTCCTACGGGAGGCAGCAGTGGGGAATCTTGGACAATGGGGGAAACCCTGATCCAGCCATGCCGCGTGAGTGATGAAGGCCTTAGGGTTGTAAAGCTCTTTCGCCAGGGAAGATAATGAC…	2328	AACGAACGCTGGCGGCAGGCTTAACACATGCAAGTCGAACGCCCTCTTCGGAGGGAGTGGCAGACGGGTGAGTAACACGTGGGAACCTACCTAGGGGTACGGAATAACTCGGGGAAACTCGTGCTAATACCGTATACGACCTTCGGGTGAAAGATTTATCGCCCCTAGATGGGCCCGCGCTGGATTAGCTAGTTGGTGGGGTAAAAGCCTACCAAGGCGACGATCCATAGCTGGTCTGAGAGGATGATCAGCCACACTGGGACTGAGACACGGCCCAGACTCCTACGGGAGGCAGCAGTGGGGAATCTTGGACAATGGGGGAAACCCTGATCCAGCCATGCCGCGTGAGTGATGAAGGCCTTAGGGTTGTAAAGCTCTTTCGCCAGGGAAGATAATGAC…	1429	Parvibaculum lavamentivorans DS-1	NR_074262.1	99.09%	Proteobacteria	Alphaproteobacteria	Hyphomicrobiales	Parvibaculaceae	Parvibaculum
09-CHI	24	Marivirgaceae bacterium	48	36	17	x	101	Coleofasciculus chthonoplastes CHI DSM 104232 sv_0018-21	463	OR339270	GATGAACGCTAGCGGCAGGCCTAATACATGCAAGTCGAGGGGCAGCGATTCTAACTTGTTAGAAGTCGGCGACCGGCGCACGGGTGCGTAACGCGTATGCAACTTACCTTTTACAGGAGGATAGCCCGGGGAAACCCGGATTAATACTTCATGGTGTTATAATGCGGCATCGTATAATAACTAAAGATTTATTGGTAAAAGATGGGCATGCGTCCAATTAGCTAGATGGCGAGGTAACGGCTCACCATGGCGATGATTGGTAGGGGTTCTGAGAGGATGATCCCCCACACTGGTACTGAGACACGGACCAGACTCCTACGGGAGGCAGCAGTAGGGAATATTGGTCAATGGGCGAGAGCCTGAACCAGCCATGCCGCGTGCAGGAAGACGGCCTTCTGG…	2249	GATGAACGCTAGCGGCAGGCCTAATACATGCAAGTCGAGGGGCAGCGATTCTAACTTGTTAGAAGTCGGCGACCGGCGCACGGGTGCGTAACGCGTATGCAACTTACCTTTTACAGGAGGATAGCCCGGGGAAACCCGGATTAATACTTCATGGTGTTATAATGCGGCATCGTATAATAACTAAAGATTTATTGGTAAAAGATGGGCATGCGTCCAATTAGCTAGATGGCGAGGTAACGGCTCACCATGGCGATGATTGGTAGGGGTTCTGAGAGGATGATCCCCCACACTGGTACTGAGACACGGACCAGACTCCTACGGGAGGCAGCAGTAGGGAATATTGGTCAATGGGCGAGAGCCTGAACCAGCCATGCCGCGTGCAGGAAGACGGCCTTCTGG…	1466	Marivirga tractuosa DSM 4126	NR_074493.1	90.28%	Bacteroidota	Cytophagia	Cytophagales	Marivirgaceae	Marivirga
09-CHI	25	Thalassobaculum litoreum	19	17	54	x	90	Coleofasciculus chthonoplastes CHI DSM 104232 sv_0022-63	165	OR339271	AACGAACGCTGGCGGCATGCCTAACACATGCAAGTCGAACGGCTCTTCGGAGCAGTGGCGCACGGGTGAGTAACGCGTGGGAACCTACCCCGAGGTACGGAATAACGGCTGGAAACGGCCGCTAATACCGTATGTGTCCTAAGGGAGAAAGATTTATCGCCTTGGGAGGGGCCCGCGTCCGATTAGCTAGTTGGTGAGGTAATGGCTCACCAAGGCTGTGATCGGTAGCTGGTCTGAGAGGATGATCAGCCACACTGGGACTGAGACACGGCCCAGACTCCTACGGGAGGCAGCAGTGGGGAATATTGGACAATGGGCGCAAGCCTGATCCAGCAATGCCGCGTGTGTGATGAAGGCCCTAGGGTTGTAAAGCACTTTCGCCGATGACGATGATGACGG…	2290	AACGAACGCTGGCGGCATGCCTAACACATGCAAGTCGAACGGCTCTTCGGAGCAGTGGCGCACGGGTGAGTAACGCGTGGGAACCTACCCCGAGGTACGGAATAACGGCTGGAAACGGCCGCTAATACCGTATGTGTCCTAAGGGAGAAAGATTTATCGCCTTGGGAGGGGCCCGCGTCCGATTAGCTAGTTGGTGAGGTAATGGCTCACCAAGGCTGTGATCGGTAGCTGGTCTGAGAGGATGATCAGCCACACTGGGACTGAGACACGGCCCAGACTCCTACGGGAGGCAGCAGTGGGGAATATTGGACAATGGGCGCAAGCCTGATCCAGCAATGCCGCGTGTGTGATGAAGGCCCTAGGGTTGTAAAGCACTTTCGCCGATGACGATGATGACGG…	1426	Thalassobaculum litoreum DSM 18839	NR_044165.1	99.10%	Proteobacteria	Alphaproteobacteria	Rhodospirillales	Thalassobaculaceae	Thalassobaculum
09-CHI	26	Roseovarius indicus	4	x	179	39	222	Coleofasciculus chthonoplastes CHI DSM 104232 sv_0031-34	91	OR339272	AACGAACGCTGGCGGCAGGCTTAACACATGCAAGTCGAACGAGATCTTCGGATCTAGTGGCGGACGGGTGAGTAACGCGTGGGAACATGCCCTTCACTACGGAATAGTCCCGGGAAACTGGGTTTAATACCGTATACGCCCTTCGGGGGAAAGAATTTCGGTGAAGGATTGGCCCGCGTTAGATTAGGTAGTTGGTGGGGTAATGGCCTACCAAGCCTACGATCTATAGCTGGTTTTAGAGGATGATCAGCCACACTGGGACTGAGACACGGCCCAGACTCCTACGGGAGGCAGCAGTGGGGAATCTTAGACAATGGGCGAAAGCCTGATCTAGCCATGCCGCGTGAGTGACGAAGGCCTTAGGGTCGTAAAGCTCTTTCGCCAGGGATGATAATGACA…	2256	AACGAACGCTGGCGGCAGGCTTAACACATGCAAGTCGAACGAGATCTTCGGATCTAGTGGCGGACGGGTGAGTAACGCGTGGGAACATGCCCTTCACTACGGAATAGTCCCGGGAAACTGGGTTTAATACCGTATACGCCCTTCGGGGGAAAGAATTTCGGTGAAGGATTGGCCCGCGTTAGATTAGGTAGTTGGTGGGGTAATGGCCTACCAAGCCTACGATCTATAGCTGGTTTTAGAGGATGATCAGCCACACTGGGACTGAGACACGGCCCAGACTCCTACGGGAGGCAGCAGTGGGGAATCTTAGACAATGGGCGAAAGCCTGATCTAGCCATGCCGCGTGAGTGACGAAGGCCTTAGGGTCGTAAAGCTCTTTCGCCAGGGATGATAATGACA…	1408	Roseovarius indicus DSM 26383	CP031598.1	100.00%	Proteobacteria	Alphaproteobacteria	Rhodobacterales	Roseobacteraceae	Roseovarius
09-CHI	27	Hoeflea sp.	8	x	25	4	37	Coleofasciculus chthonoplastes CHI DSM 104232 sv_0026-29	132	OR339273	AACGAACGCTGGCGGCAGGCTTAACACATGCAAGTCGAGCGCACTCTTCGGAGTGAGCGGCAGACGGGTGAGTAACGCGTGGGAATCTACCCATCCCTACGGAATAGCTCCGGGAAACTGGAATTAATACCGTATACGCCCTCCGGGGGAAAGATTTATCGGGGATGGATGAGCCCGCGTTGGATTAGCTAGTTGGTGGGGTAAAGGCCTACCAAGGCGACGATCCATAGCTGGTCTGAGAGGATGATCAGCCACATTGGGACTGAGACACGGCCCAAACTCCTACGGGAGGCAGCAGTGGGGAATATTGGACAATGGGCGCAAGCCTGATCCAGCCATGCCGCGTGTGTGATGAAGGCCCTAGGGTTGTAAAGCACTTTCAACGGTGAAGATAATGAC…	2804	AACGAACGCTGGCGGCAGGCTTAACACATGCAAGTCGAGCGCACTCTTCGGAGTGAGCGGCAGACGGGTGAGTAACGCGTGGGAATCTACCCATCCCTACGGAATAGCTCCGGGAAACTGGAATTAATACCGTATACGCCCTCCGGGGGAAAGATTTATCGGGGATGGATGAGCCCGCGTTGGATTAGCTAGTTGGTGGGGTAAAGGCCTACCAAGGCGACGATCCATAGCTGGTCTGAGAGGATGATCAGCCACATTGGGACTGAGACACGGCCCAAACTCCTACGGGAGGCAGCAGTGGGGAATATTGGACAATGGGCGCAAGCCTGATCCAGCCATGCCGCGTGTGTGATGAAGGCCCTAGGGTTGTAAAGCACTTTCAACGGTGAAGATAATGAC…	1428	Hoeflea phototrophica NCIMB 14078	NR_118230.1	98.37%	Proteobacteria	Alphaproteobacteria	Hyphomicrobiales	Rhizobiaceae	Hoeflea
09-CHI	28	Limnobacter thiooxidans	105	45	x	x	150	Coleofasciculus chthonoplastes CHI DSM 104232 sv_0012-13	287	OR339274	ATTGAACGCTGGCGGCATGCCTTACACATGCAAGTCGAACGGTAACAGGGAGCTTGCTCCGCTGACGAGTGGCGAACGGGTGAGTAATACATCGGAACGTGCCCAGTAATGGGGGATAGCTCGGCGAAAGCCGGATTAATACCGCATACGCCCTGAGGGGGAAAGTGGGGGACCGCAAGGCCTCACGTTATTGGAGCGGCCGATGGCTGATTAGCTAGTTGGTAGGGTAAAGGCCTACCAAGGCGACGATCAGTAGCTGGTCTGAGAGGACGATCAGCCACACTGGGACTGAGACACGGCCCAGACTCCTACGGGAGGCAGCAGTGGGGAATTTTGGACAATGGGGGAAACCCTGATCCAGCAATGCCGCGTGTGCGAAGAAGGCCTTCGGGTTGTAAA…	2391	ATTGAACGCTGGCGGCATGCCTTACACATGCAAGTCGAACGGTAACAGGGAGCTTGCTCCGCTGACGAGTGGCGAACGGGTGAGTAATACATCGGAACGTGCCCAGTAATGGGGGATAGCTCGGCGAAAGCCGGATTAATACCGCATACGCCCTGAGGGGGAAAGTGGGGGACCGCAAGGCCTCACGTTATTGGAGCGGCCGATGGCTGATTAGCTAGTTGGTAGGGTAAAGGCCTACCAAGGCGACGATCAGTAGCTGGTCTGAGAGGACGATCAGCCACACTGGGACTGAGACACGGCCCAGACTCCTACGGGAGGCAGCAGTGGGGAATTTTGGACAATGGGGGAAACCCTGATCCAGCAATGCCGCGTGTGCGAAGAAGGCCTTCGGGTTGTAAA…	1472	Limnobacter thiooxidans CS-K2	NR_025421.1	99.32%	Proteobacteria	Betaproteobacteria	Burkholderiales	Burkholderiaceae	Limnobacter
09-CHI	29	Reichenbachiellaceae bacterium	12	3	x	x	15	Coleofasciculus chthonoplastes CHI DSM 104232 sv_0025-28	412	OR339275	GATGAACGCTAGCGGCAGGCCTAATACATGCAAGTCGAACGGTAACAGTTCCTTCGGGAAGCTGACGAGTGGCGCACGGGTGCGTAACGCGTATGCAACCTACCCATTACTGGGAGATAGCCCGGGGAAACTCGGATTAATATCCCATAGTATCATTAGATGGCATCTGAAGATGATTAAAGATTTATTGGTAATGGATGGGCATGCGTCTGATTAGTTAGTTGGTAAGGTAACGGCTTACCAAGACGATGATCAGTAGGGGTTCTGAGAGGATGATCCCCCACACTGGTACTGAGATACGGACCAGACTCCTACGGGAGGCAGCAGTAGGGAATATTGGTCAATGGGCGAGAGCCTGAACCAGCCATGCCGCGTGCAGGATGACGGCCTTCTGGGTTG…	2163	GATGAACGCTAGCGGCAGGCCTAATACATGCAAGTCGAACGGTAACAGTTCCTTCGGGAAGCTGACGAGTGGCGCACGGGTGCGTAACGCGTATGCAACCTACCCATTACTGGGAGATAGCCCGGGGAAACTCGGATTAATATCCCATAGTATCATTAGATGGCATCTGAAGATGATTAAAGATTTATTGGTAATGGATGGGCATGCGTCTGATTAGTTAGTTGGTAAGGTAACGGCTTACCAAGACGATGATCAGTAGGGGTTCTGAGAGGATGATCCCCCACACTGGTACTGAGATACGGACCAGACTCCTACGGGAGGCAGCAGTAGGGAATATTGGTCAATGGGCGAGAGCCTGAACCAGCCATGCCGCGTGCAGGATGACGGCCTTCTGGGTTG…	1460	Marinoscillum luteum SJP7	NR_108992.1	94.35%	Bacteroidota	Cytophagia	Cytophagales	Reichenbachiellaceae	Marinoscillum
09-CHI	30	Thalassospiraceae bacterium	2	5	x	x	7	Coleofasciculus chthonoplastes CHI DSM 104232 sv_0027-69	5	OR339276	AACGAACGCTGGCGGCAGGCCTAACACATGCAAGTCGAACGAAGGCCCTAGCTTGCTAGGATCCCTTAGTGGCGCACGGGTGAGTAACGCGTGGGAACCTGCCCTTGGGTGGGGAACAACCGCTGGAAACGGCGGCTAATACCGCATACGTCCCTCGGGAGAAAGGCTTCGGCCGCCCAAGGATGGTCCCGCGTCTGATTAGCTTGTTGGTGAGGTAACGGCTCACCAAGGCGACGATCAGTAGCTGGTCTGAGAGGATGATCAGCCACACTGGGACTGAGACACGGCCCAGACTCCTACGGGAGGCAGCAGTGGGGAATATTGGACAATGGGGGAAACCCTGATCCAGCCATGCCGCGTGAGTGAAGAAGGCCTTAGGGTTGTAAAGCTCTTTCAGTC…	2537	AACGAACGCTGGCGGCAGGCCTAACACATGCAAGTCGAACGAAGGCCCTAGCTTGCTAGGATCCCTTAGTGGCGCACGGGTGAGTAACGCGTGGGAACCTGCCCTTGGGTGGGGAACAACCGCTGGAAACGGCGGCTAATACCGCATACGTCCCTCGGGAGAAAGGCTTCGGCCGCCCAAGGATGGTCCCGCGTCTGATTAGCTTGTTGGTGAGGTAACGGCTCACCAAGGCGACGATCAGTAGCTGGTCTGAGAGGATGATCAGCCACACTGGGACTGAGACACGGCCCAGACTCCTACGGGAGGCAGCAGTGGGGAATATTGGACAATGGGGGAAACCCTGATCCAGCCATGCCGCGTGAGTGAAGAAGGCCTTAGGGTTGTAAAGCTCTTTCAGTC…	1438	Magnetospira thiophila MMS-1	NR_116475.1	89.85%	Proteobacteria	Alphaproteobacteria	Rhodospirillales	Thalassospiraceae	Magnetospira
09-CHI	31	Marinoscillum sp.	5	x	10	x	15	Coleofasciculus chthonoplastes CHI DSM 104232 sv_0029-32	470	OR339277	GATGAACGCTAGCGGCAGGCCTAATACATGCAAGTCGAGGGGTAGATTTAACTTCGGTTGAATTGAGACCGGCGGACGGGTGCGTAACGCGTATGCAACCTACCCATTACAGGGGGATAGCCCGGGGAAACTCGGATTAATACCCCATAGTATTATTGATTGGCATCGATTAATAATTAAAGATTTATTGGTAATGGATGGGCATGCGTCTGATTAGTTAGTTGGTGAGGTAACGGCTCACCAAGACGACGATCAGTAGGGGGTCTGAGAGGATGATCCCCCACACTGGCACTGAGATACGGGCCAGACTCCTACGGGAGGCAGCAGTAGGGAATATTGGTCAATGGGCGAGAGCCTGAACCAGCCATGCCGCGTGCAGGATGACGGCCTTCTGGGTTG…	2505	GATGAACGCTAGCGGCAGGCCTAATACATGCAAGTCGAGGGGTAGATTTAACTTCGGTTGAATTGAGACCGGCGGACGGGTGCGTAACGCGTATGCAACCTACCCATTACAGGGGGATAGCCCGGGGAAACTCGGATTAATACCCCATAGTATTATTGATTGGCATCGATTAATAATTAAAGATTTATTGGTAATGGATGGGCATGCGTCTGATTAGTTAGTTGGTGAGGTAACGGCTCACCAAGACGACGATCAGTAGGGGGTCTGAGAGGATGATCCCCCACACTGGCACTGAGATACGGGCCAGACTCCTACGGGAGGCAGCAGTAGGGAATATTGGTCAATGGGCGAGAGCCTGAACCAGCCATGCCGCGTGCAGGATGACGGCCTTCTGGGTTG…	1460	Marinoscillum luteum SJP7	NR_108992.1	94.58%	Bacteroidota	Cytophagia	Cytophagales	Reichenbachiellaceae	Marinoscillum
09-CHI	32	Parvibaculum lavamentivorans	x	10	16	x	26	Coleofasciculus chthonoplastes CHI DSM 104232 sv_0024-65	113	OR339278	AACGAACGCTGGCGGCAGGCTTAACACATGCAAGTCGAACGCCCTCTTCGGAGGGAGTGGCAGACGGGTGAGTAACACGTGGGAACCTACCTAGGGGTACGGAATAACTCGGGGAAACTCGTGCTAATACCGTATACGACCTTCGGGTGAAAGATTTATCGCCCCTAGATGGGCCCGCGCTGGATTAGCTAGTTGGTGGGGTAAAAGCCTACCAAGGCGACGATCCATAGCTGGTCTGAGAGGATGATCAGCCACACTGGGACTGAGACACGGCCCAGACTCCTACGGGAGGCAGCAGTGGGGAATCTTGGACAATGGGGGAAACCCTGATCCAGCCATGCCGCGTGAGTGATGAAGGCCTTAGGGTTGTAAAGCTCTTTCGCCAGGGAAGATAATGAC…	2328	AACGAACGCTGGCGGCAGGCTTAACACATGCAAGTCGAACGCCCTCTTCGGAGGGAGTGGCAGACGGGTGAGTAACACGTGGGAACCTACCTAGGGGTACGGAATAACTCGGGGAAACTCGTGCTAATACCGTATACGACCTTCGGGTGAAAGATTTATCGCCCCTAGATGGGCCCGCGCTGGATTAGCTAGTTGGTGGGGTAAAAGCCTACCAAGGCGACGATCCATAGCTGGTCTGAGAGGATGATCAGCCACACTGGGACTGAGACACGGCCCAGACTCCTACGGGAGGCAGCAGTGGGGAATCTTGGACAATGGGGGAAACCCTGATCCAGCCATGCCGCGTGAGTGATGAAGGCCTTAGGGTTGTAAAGCTCTTTCGCCAGGGAAGATAATGAC…	1429	Parvibaculum lavamentivorans DS-1	NR_074262.1	99.09%	Proteobacteria	Alphaproteobacteria	Hyphomicrobiales	Parvibaculaceae	Parvibaculum
09-CHI	33	Marinoscillum luteum	x	x	170	806	976	demultiplex.0002_Forward--0002_Forward.hifi_readssv_0005	443	OR339279	GATGAACGCTAGCGGCAGGCCTAATACATGCAAGTCGAGGGGCAGCACGATCTTCGGATTGGTGGCGACCGGCGCACGGGTGCGTAACGCGTATGCAACTTACCCATTACTGGGGGATAGCCCGGGGAAACTCGGATTAATACCCCATAGTACCATTTGATGGCATCTGAGGATGGTTAAAGATTTATTGGTAATGGATGGGCATGCGTCTGATTAGTTAGTTGGTGAGGTAACGGCTCACCAAGACGATGATCAGTAGGGGGTCTGAGAGGATGATCCCCCACACTGGTACTGAGATACGGACCAGACTCCTACGGGAGGCAGCAGTAGGGAATATTGGTCAATGGGCGAGAGCCTGAACCAGCCATGCCGCGTGCAGGATGACGGCCTTCTGGGTTG…	2354	GATGAACGCTAGCGGCAGGCCTAATACATGCAAGTCGAGGGGCAGCACGATCTTCGGATTGGTGGCGACCGGCGCACGGGTGCGTAACGCGTATGCAACTTACCCATTACTGGGGGATAGCCCGGGGAAACTCGGATTAATACCCCATAGTACCATTTGATGGCATCTGAGGATGGTTAAAGATTTATTGGTAATGGATGGGCATGCGTCTGATTAGTTAGTTGGTGAGGTAACGGCTCACCAAGACGATGATCAGTAGGGGGTCTGAGAGGATGATCCCCCACACTGGTACTGAGATACGGACCAGACTCCTACGGGAGGCAGCAGTAGGGAATATTGGTCAATGGGCGAGAGCCTGAACCAGCCATGCCGCGTGCAGGATGACGGCCTTCTGGGTTG…	1460	Marinoscillum luteum SJP7	NR_108992.1	99.93%	Bacteroidota	Cytophagia	Cytophagales	Reichenbachiellaceae	Marinoscillum
09-CHI	34	Alcanivorax venustensis	x	x	131	8	139	demultiplex.0002_Forward--0002_Forward.hifi_readssv_0020	232	OR339280	ATTGAACGCTGGCGGCAGGCCTAACACATGCAAGTCGAGCGGAAACGATGGTAGCTTGCTACCAGGCGTCGAGCGGCGGACGGGTGAGTAACGCGTGAGAATCTACCCATGAGTGGGGGACAACCCGGGGAAACTCGGGCTAATACCGCATACGCCCTACGGGGTAAAGCAGGGGACCTTCGGGCCTTGCGCTGATGGATGAGCTCGCGTCGGATTAGCTTGTTGGTGAGGTAAAGGCTCACCAAGGCGACGATCCGTAGCTGGTCTGAGAGGATGATCAGCCACACCGGGACTGAGACACGGCCCGGACTCCTACGGGAGGCAGCAGTGGGGAATCTTGGACAATGGGGGCAACCCTGATCCAGCCATGCCGCGTGTGTGAAGAAGGCCTTCGGGTTG…	2177	ATTGAACGCTGGCGGCAGGCCTAACACATGCAAGTCGAGCGGAAACGATGGTAGCTTGCTACCAGGCGTCGAGCGGCGGACGGGTGAGTAACGCGTGAGAATCTACCCATGAGTGGGGGACAACCCGGGGAAACTCGGGCTAATACCGCATACGCCCTACGGGGTAAAGCAGGGGACCTTCGGGCCTTGCGCTGATGGATGAGCTCGCGTCGGATTAGCTTGTTGGTGAGGTAAAGGCTCACCAAGGCGACGATCCGTAGCTGGTCTGAGAGGATGATCAGCCACACCGGGACTGAGACACGGCCCGGACTCCTACGGGAGGCAGCAGTGGGGAATCTTGGACAATGGGGGCAACCCTGATCCAGCCATGCCGCGTGTGTGAAGAAGGCCTTCGGGTTG…	1481	Alcanivorax venustensis ISO4	NR_025145.1	99.32%	Proteobacteria	Gammaproteobacteria	Oceanospirillales	Alcanivoracaceae	Alcanivorax
09-CHI	35	Fulvivirga lutimaris	x	x	105	6	111	demultiplex.0002_Forward--0002_Forward.hifi_readssv_0022	407	OR339281	GATGAACGCTAGCGGCAGGCCTAATACATGCAAGTCGAACGGCAGCACGAACTTCGGTTTGGTGGCGAGTGGCGCACGGGTGCGTAACGCGTATGCAACCTACCTTTAACAGGGGGATAGCCCGGAGAAATTCGGATTAATACCCCATAGTATCACCAGATGGCATCTGAAGGTGATTAAAGATTTATCGGTTAAAGATGGGCATGCGTGACATTAGTTAGTTGGTGAGGTAACGGCTCACCAAGACGATGATGTCTAGGGGTTCTGAGAGGATGATCCCCCACACTGGTACTGAGATACGGACCAGACTCCTACGGGAGGCAGCAGTAGGGAATATTGGTCAATGGGCGAGAGCCTGAACCAGCCATGCCGCGTGCAGGAAGACGGCCTTCTGGGTTG…	2266	GATGAACGCTAGCGGCAGGCCTAATACATGCAAGTCGAACGGCAGCACGAACTTCGGTTTGGTGGCGAGTGGCGCACGGGTGCGTAACGCGTATGCAACCTACCTTTAACAGGGGGATAGCCCGGAGAAATTCGGATTAATACCCCATAGTATCACCAGATGGCATCTGAAGGTGATTAAAGATTTATCGGTTAAAGATGGGCATGCGTGACATTAGTTAGTTGGTGAGGTAACGGCTCACCAAGACGATGATGTCTAGGGGTTCTGAGAGGATGATCCCCCACACTGGTACTGAGATACGGACCAGACTCCTACGGGAGGCAGCAGTAGGGAATATTGGTCAATGGGCGAGAGCCTGAACCAGCCATGCCGCGTGCAGGAAGACGGCCTTCTGGGTTG…	1460	Fulvivirga lutimaris TM-6	NR_149792.1	99.31%	Bacteroidota	Cytophagia	Cytophagales	Fulvivirgaceae	Fulvivirga
09-CHI	36	Primorskyibacter marinus	x	x	35	3	38	demultiplex.0002_Forward--0002_Forward.hifi_readssv_0037	650	OR339282	AACGAACGCTGGCGGCAGGCCTAACACATGCAAGTCGAGCGCGCCCTTCGGGGTGAGCGGCGGACGGGTTAGTAACGCGTGGGAACATACCCTTCTCTAAGGAATAGTCTCGGGAAACTGAGGGTAATACCTTATACGCCCTTCGGGGGAAAGATTTATCGGAGATGGATTGGCCCGCGTTAGATTAGATAGTTGGTGGGGTAATGGCCTACCAAGTCTACGATCTATAGCTGGTTTTAGAGGATGATCAGCAACACTGGGACTGAGACACGGCCCAGACTCCTACGGGAGGCAGCAGTGGGGAATCTTAGACAATGGGCGCAAGCCTGATCTAGCCATGCCGCGTGAATGATGAAGGTCTTAGGATTGTAAAGTTCTTTCGCTGGGGATGATAATGAC…	2575	AACGAACGCTGGCGGCAGGCCTAACACATGCAAGTCGAGCGCGCCCTTCGGGGTGAGCGGCGGACGGGTTAGTAACGCGTGGGAACATACCCTTCTCTAAGGAATAGTCTCGGGAAACTGAGGGTAATACCTTATACGCCCTTCGGGGGAAAGATTTATCGGAGATGGATTGGCCCGCGTTAGATTAGATAGTTGGTGGGGTAATGGCCTACCAAGTCTACGATCTATAGCTGGTTTTAGAGGATGATCAGCAACACTGGGACTGAGACACGGCCCAGACTCCTACGGGAGGCAGCAGTGGGGAATCTTAGACAATGGGCGCAAGCCTGATCTAGCCATGCCGCGTGAATGATGAAGGTCTTAGGATTGTAAAGTTCTTTCGCTGGGGATGATAATGAC…	1407	Primorskyibacter marinus PX7	KY086433.2	99.93%	Proteobacteria	Alphaproteobacteria	Rhodobacterales	Roseobacteraceae	Primorskyibacter
09-CHI	37	Nitratireductor arenosus	x	x	14	6	20	demultiplex.0002_Forward--0002_Forward.hifi_readssv_0059	130	OR339283	AACGAACGCTGGCGGCAGGCTTAACACATGCAAGTCGAGCGCACTCTTCGGAGTGAGCGGCAGACGGGTGAGTAACGCGTGGGAATCTACCCAGCTCTACGGAATAACTCAGGGAAACTTGTGCTAATACCGTATACGTCCTCCGGGAGAAAGATTTATCGGAGTTGGATGAGCCCGCGTTGCATTAGCTAGTTGGTGGGGTAATGGCCCACCAAGGCGACGATGCATAGCTGGTCTGAGAGGATGATCAGCCACACTGGGACTGAGACACGGCCCAGACTCCTACGGGAGGCAGCAGTGGGGAATATTGGACAATGGGCGCAAGCCTGATCCAGCCATGCCGCGTGAGTGATGAAGGCCCTAGGGTTGTAAAGCTCTTTCACCGGTGAAGATAATGAC…	2287	AACGAACGCTGGCGGCAGGCTTAACACATGCAAGTCGAGCGCACTCTTCGGAGTGAGCGGCAGACGGGTGAGTAACGCGTGGGAATCTACCCAGCTCTACGGAATAACTCAGGGAAACTTGTGCTAATACCGTATACGTCCTCCGGGAGAAAGATTTATCGGAGTTGGATGAGCCCGCGTTGCATTAGCTAGTTGGTGGGGTAATGGCCCACCAAGGCGACGATGCATAGCTGGTCTGAGAGGATGATCAGCCACACTGGGACTGAGACACGGCCCAGACTCCTACGGGAGGCAGCAGTGGGGAATATTGGACAATGGGCGCAAGCCTGATCCAGCCATGCCGCGTGAGTGATGAAGGCCCTAGGGTTGTAAAGCTCTTTCACCGGTGAAGATAATGAC…	1430	Nitratireductor arenosus CAU 1489	MH899225.1	99.58%	Proteobacteria	Alphaproteobacteria	Hyphomicrobiales	Phyllobacteriaceae	Nitratireductor
09-CHI	38	Marinobacter algicola	18	x	x	x	18	Coleofasciculus chthonoplastes CHI DSM 104232 sv_0024-27	259	x	ATTGAACGCTGGCGGCAGGCTTAACACATGCAAGTCGAGCGGTAACAGGGGGAGCTTGCTCCCCGCTGACGAGCGGCGGACGGGTGAGTAATGCATAGGAAACTGCCCAGTAGTGGGGGATAGCCCGGGGAAACCCGGATTAATACCGCATACGCCCTTTGGGGGAAAGCAGGGGATCTTCGGACCTTGCGCTATTGGATGTGCCTATGTCGGATTAGCTAGTTGGTGGGGTAAGAGCCTACCAAGGCGACGATCCGTAGCTGGTCTGAGAGGATGATCAGCCACATCGGGACTGAGACACGGCCCGAACTCCTACGGGAGGCAGCAGTGGGGAATATTGGACAATGGGGGCAACCCTGATCCAGCCATGCCGCGTGTGTGAAGAAGGCTTTCGGGTTG…	2342	ATTGAACGCTGGCGGCAGGCTTAACACATGCAAGTCGAGCGGTAACAGGGGGAGCTTGCTCCCCGCTGACGAGCGGCGGACGGGTGAGTAATGCATAGGAAACTGCCCAGTAGTGGGGGATAGCCCGGGGAAACCCGGATTAATACCGCATACGCCCTTTGGGGGAAAGCAGGGGATCTTCGGACCTTGCGCTATTGGATGTGCCTATGTCGGATTAGCTAGTTGGTGGGGTAAGAGCCTACCAAGGCGACGATCCGTAGCTGGTCTGAGAGGATGATCAGCCACATCGGGACTGAGACACGGCCCGAACTCCTACGGGAGGCAGCAGTGGGGAATATTGGACAATGGGGGCAACCCTGATCCAGCCATGCCGCGTGTGTGAAGAAGGCTTTCGGGTTG…	1481	Marinobacter algicola DG893	NR_042807.1	99.86%	Proteobacteria	Gammaproteobacteria	Alteromonadales	Alteromonadaceae	Marinobacter
09-CHI	39	Gammaproteobacterium family unknown	7	x	x	x	7	Coleofasciculus chthonoplastes CHI DSM 104232 sv_0028-31	291	x	ATTGAACGCTGGCGGCATGCTTAACACATGCAAGTCGAACGGTAACAGGCAAGAGCTTGCTTTTGCGCTGACGAGTGGCGGACGGGTGAGTAACGCGTGGGAATCTACCCAGTAGCGGGGGATAACCCGGGGAAACTCGGGCTAATACCGCATACGCCCTACGGGGGAAAGGCTTCGGCCACTATTGGATGAGCCCGCGTCCGATTAGCTTGTTGGTGGGGTAAAAGCCCACCAAGGCGACGATCGGTAGCTGGTCTGAGAGGACGATCAGCCACACTGGGACTGAGACACGGCCCAGACTCCTACGGGAGGCAGCAGTGGGGAATATTGGACAATGGGCGAAAGCCTGATCCAGCAATGCCGCGTGTGTGAAGAAGGCCTGCGGGTTGTAAAGCACTT…	2265	ATTGAACGCTGGCGGCATGCTTAACACATGCAAGTCGAACGGTAACAGGCAAGAGCTTGCTTTTGCGCTGACGAGTGGCGGACGGGTGAGTAACGCGTGGGAATCTACCCAGTAGCGGGGGATAACCCGGGGAAACTCGGGCTAATACCGCATACGCCCTACGGGGGAAAGGCTTCGGCCACTATTGGATGAGCCCGCGTCCGATTAGCTTGTTGGTGGGGTAAAAGCCCACCAAGGCGACGATCGGTAGCTGGTCTGAGAGGACGATCAGCCACACTGGGACTGAGACACGGCCCAGACTCCTACGGGAGGCAGCAGTGGGGAATATTGGACAATGGGCGAAAGCCTGATCCAGCAATGCCGCGTGTGTGAAGAAGGCCTGCGGGTTGTAAAGCACTT…	1447	Thiohalobacter thiocyanaticus HRh1	NR_116699.1	93.27%	Proteobacteria	Gammaproteobacteria	x	x	Thiohalobacter
09-CHI	40	Balneola alkaliphila	3	x	x	x	3	Coleofasciculus chthonoplastes CHI DSM 104232 sv_0034-37	320	x	GACGAACGCTGGCGGCGGGCTTAACACATGCAAGTCGAAGGAGAAGGAAAGAGCTTGCTCTTTCTGGAGACTGGCGGACGGGTGAGTAACGCGTAGCCAACCTGCCTTTAGCTGGGGGATAACATTCCGAAAGGGGTGCTAATACCGCATAATGCAGCGGGGCCGCATGGCCACAGTTGTTAAAGGTTTCGACCGGCTAAAGAGGGGGCTGCGTGCTATTAGTTAGTTGGTGAGGTAACGGCTCACCAAGGCGATGATAGCTAGGGGGTCTGAGAGGATGATCCCCCACACTGGGACTGAGACACGGCCCAGACTCCTACGGGAGGCAGCAGTGAGGAATCTTGCGCAATGGGCGAAAGCCTGACGCAGCCACGCCGCGTGCCGGATGAAGGCCCTATG…	2368	GACGAACGCTGGCGGCGGGCTTAACACATGCAAGTCGAAGGAGAAGGAAAGAGCTTGCTCTTTCTGGAGACTGGCGGACGGGTGAGTAACGCGTAGCCAACCTGCCTTTAGCTGGGGGATAACATTCCGAAAGGGGTGCTAATACCGCATAATGCAGCGGGGCCGCATGGCCACAGTTGTTAAAGGTTTCGACCGGCTAAAGAGGGGGCTGCGTGCTATTAGTTAGTTGGTGAGGTAACGGCTCACCAAGGCGATGATAGCTAGGGGGTCTGAGAGGATGATCCCCCACACTGGGACTGAGACACGGCCCAGACTCCTACGGGAGGCAGCAGTGAGGAATCTTGCGCAATGGGCGAAAGCCTGACGCAGCCACGCCGCGTGCCGGATGAAGGCCCTATG…	1466	Balneola alkaliphila CM41_14b	NR_044367.1	98.79%	Balneolota	Balneolia	Balneolales	Balneolaceae	Balneola
09-CHI	41	Cytophagacaeae bacterium	3	x	x	x	3	Coleofasciculus chthonoplastes CHI DSM 104232 sv_0033-36	431	x	GATGAACGCTAGCGGCAGGCCTAATACATGCAAGTCGAACGGTAGGTTTGGTAGCAATACTGAGCTGAGAGTGACGTAAGGGTGCGTAACACGTATGCAATCTACCCTCAACAGGAGTATAGCTCGGGGAAACTCGGATTAACACTCCATAAGATCTTAAGGTGGCATCACCTAGAGATAAAAACTCCGGTGGTTGAGGATGAGCATGCGTCTGATTAGTTAGTTGGTGAGGTAACGGCTCACCAAGACGATGATCAGTAGGGGAACTGAGAGGTTGATCCCCCACACTGGCACTGAGATACGGGCCAGACTCCTACGGGAGGCAGCAGTAGGGAATATTGGTCAATGGGTGAGAGCCTGAACCAGCCATGCCGCGTGCAGGAAGACGGCCTTCTGGGT…	2409	GATGAACGCTAGCGGCAGGCCTAATACATGCAAGTCGAACGGTAGGTTTGGTAGCAATACTGAGCTGAGAGTGACGTAAGGGTGCGTAACACGTATGCAATCTACCCTCAACAGGAGTATAGCTCGGGGAAACTCGGATTAACACTCCATAAGATCTTAAGGTGGCATCACCTAGAGATAAAAACTCCGGTGGTTGAGGATGAGCATGCGTCTGATTAGTTAGTTGGTGAGGTAACGGCTCACCAAGACGATGATCAGTAGGGGAACTGAGAGGTTGATCCCCCACACTGGCACTGAGATACGGGCCAGACTCCTACGGGAGGCAGCAGTAGGGAATATTGGTCAATGGGTGAGAGCCTGAACCAGCCATGCCGCGTGCAGGAAGACGGCCTTCTGGGT…	1464	Chryseotalea sanaruensis Ys	LC349727.1	91.73%	Bacteroidota	Cytophagia	Cytophagales	Cytophagaceae	Chryseotalea
09-CHI	42	Limnobacter thiooxidans	2	x	x	x	2	Coleofasciculus chthonoplastes CHI DSM 104232 sv_0036-39	288	x	ATTGAACGCTGGCGGCATGCCTTACACATGCAAGTCGAACGGTAACAGGTCTTCGGATGCTGACGAGTGGCGAACGGGTGAGTAATACATCGGAACGTGCCCAGTAATGGGGGATAGCTCGGCGAAAGCCGGATTAATACCGCATACGCCCTGAGGGGGAAAGTGGGGGATCGCAAGACCTCACGTTATTGGAGCGGCCGATGGCTGATTAGCTAGTTGGTAGGGTAAAGGCCTACCAAGGCGACGATCAGTAGCTGGTCTGAGAGGACGATCAGCCACACTGGGACTGAGACACGGCCCAGACTCCTACGGGAGGCAGCAGTGGGGAATTTTGGACAATGGGGGAAACCCTGATCCAGCAATGCCGCGTGTGCGAAGAAGGCCTTCGGGTTGTAAAGC…	2387	ATTGAACGCTGGCGGCATGCCTTACACATGCAAGTCGAACGGTAACAGGTCTTCGGATGCTGACGAGTGGCGAACGGGTGAGTAATACATCGGAACGTGCCCAGTAATGGGGGATAGCTCGGCGAAAGCCGGATTAATACCGCATACGCCCTGAGGGGGAAAGTGGGGGATCGCAAGACCTCACGTTATTGGAGCGGCCGATGGCTGATTAGCTAGTTGGTAGGGTAAAGGCCTACCAAGGCGACGATCAGTAGCTGGTCTGAGAGGACGATCAGCCACACTGGGACTGAGACACGGCCCAGACTCCTACGGGAGGCAGCAGTGGGGAATTTTGGACAATGGGGGAAACCCTGATCCAGCAATGCCGCGTGTGCGAAGAAGGCCTTCGGGTTGTAAAGC…	1470	Limnobacter thiooxidans CS-K2	NR_025421.1	99.46%	Proteobacteria	Betaproteobacteria	Burkholderiales	Burkholderiaceae	Limnobacter
09-CHI	43	Marinoscillum sp.	2	x	x	x	2	Coleofasciculus chthonoplastes CHI DSM 104232 sv_0037-40	473	x	GATGAACGCTAGCGGCAGGCCTAATACATGCAAGTCGAGGGGTAGATTTAACTTCGGTTGAATTGAGACCGGCGGACGGGTGCGTAACGCGTATGCAACCTACCCATTACAGGGGGATAGCCCGGGGAAACTCGGATTAATACCCCATAGTATTATTGATTGGCATCGATTAATAATTAAAGATTTATTGGTAATGGATGGGCATGCGTCTGATTAGTTAGTTGGTGAGGTAACGGCTCACCAAGACGACGATCAGTAGGGGGTCTGAGAGGATGATCCCCCACACTGGCACTGAGATACGGGCCAGACTCCTACGGGAGGCAGCAGTAGGGAATATTGGTCAATGGGCGAGAGCCTGAACCAGCCATGCCGCGTGCAGGATGACGGCCTTCTGGGTTG…	2626	GATGAACGCTAGCGGCAGGCCTAATACATGCAAGTCGAGGGGTAGATTTAACTTCGGTTGAATTGAGACCGGCGGACGGGTGCGTAACGCGTATGCAACCTACCCATTACAGGGGGATAGCCCGGGGAAACTCGGATTAATACCCCATAGTATTATTGATTGGCATCGATTAATAATTAAAGATTTATTGGTAATGGATGGGCATGCGTCTGATTAGTTAGTTGGTGAGGTAACGGCTCACCAAGACGACGATCAGTAGGGGGTCTGAGAGGATGATCCCCCACACTGGCACTGAGATACGGGCCAGACTCCTACGGGAGGCAGCAGTAGGGAATATTGGTCAATGGGCGAGAGCCTGAACCAGCCATGCCGCGTGCAGGATGACGGCCTTCTGGGTTG…	1460	Marinoscillum luteum SJP7	NR_108992.1	94.58%	Bacteroidota	Cytophagia	Cytophagales	Reichenbachiellaceae	Marinoscillum
09-CHI	44	Reichenbachiellaceae bacterium	x	6	x	x	6	Coleofasciculus chthonoplastes CHI DSM 104232 sv_0026-68	440	x	GATGAACGCTAGCGGCAGGCCTAATACATGCAAGTCGAGGGGCAGCACGAGTACTTGTACTTGGTGGCGACCGGCGCACGGGTGCGTAACGCGTATACAATCTACCCAGTACTGGAAGATAGCCCGGGGAAACTCGGATTAATATTCCATGGTATCACAGATAGGCATCTTGAAGTGATTAAAGATTTATCGGTATTGGATGAGTATGCGTCTGATTAGCTTGTTGGTGAGGTAACGGCTCACCAAGGCAACGATCAGTAGGGGTTCTGAGAGGATGATCCCCCACACTGGCACTGAGATACGGGCCAGACTCCTACGGGAGGCAGCAGTAGGGAATATTGGTCAATGGGCGAGAGCCTGAACCAGCCATGCCGCGTGCAGGATGACGGCCTTCTGGGT…	2355	GATGAACGCTAGCGGCAGGCCTAATACATGCAAGTCGAGGGGCAGCACGAGTACTTGTACTTGGTGGCGACCGGCGCACGGGTGCGTAACGCGTATACAATCTACCCAGTACTGGAAGATAGCCCGGGGAAACTCGGATTAATATTCCATGGTATCACAGATAGGCATCTTGAAGTGATTAAAGATTTATCGGTATTGGATGAGTATGCGTCTGATTAGCTTGTTGGTGAGGTAACGGCTCACCAAGGCAACGATCAGTAGGGGTTCTGAGAGGATGATCCCCCACACTGGCACTGAGATACGGGCCAGACTCCTACGGGAGGCAGCAGTAGGGAATATTGGTCAATGGGCGAGAGCCTGAACCAGCCATGCCGCGTGCAGGATGACGGCCTTCTGGGT…	1464	Marinoscillum furvescens NBRC 15994	NR_040920.1	89.67%	Bacteroidota	Cytophagia	Cytophagales	Reichenbachiellaceae	Marinoscillum
09-CHI	45	Variovorax boronicumulans	x	x	569	x	569	demultiplex.0002_Forward--0002_Forward.hifi_readssv_0007	848	x	ATTGAACGCTGGCGGCATGCCTTACACATGCAAGTCGAACGGCAGCGCGGGAGCAATCCTGGCGGCGAGTGGCGAACGGGTGAGTAATACATCGGAACGTGCCCAATCGTGGGGGATAACGCAGCGAAAGCTGTGCTAATACCGCATACGATCTACGGATGAAAGCAGGGGATCGCAAGACCTTGCGCGAATGGAGCGGCCGATGGCAGATTAGGTAGTTGGTGAGGTAAAGGCTCACCAAGCCTTCGATCTGTAGCTGGTCTGAGAGGACGACCAGCCACACTGGGACTGAGACACGGCCCAGACTCCTACGGGAGGCAGCAGTGGGGAATTTTGGACAATGGGCGAAAGCCTGATCCAGCCATGCCGCGTGCAGGATGAAGGCCTTCGGGTTGTAAA…	2214	ATTGAACGCTGGCGGCATGCCTTACACATGCAAGTCGAACGGCAGCGCGGGAGCAATCCTGGCGGCGAGTGGCGAACGGGTGAGTAATACATCGGAACGTGCCCAATCGTGGGGGATAACGCAGCGAAAGCTGTGCTAATACCGCATACGATCTACGGATGAAAGCAGGGGATCGCAAGACCTTGCGCGAATGGAGCGGCCGATGGCAGATTAGGTAGTTGGTGAGGTAAAGGCTCACCAAGCCTTCGATCTGTAGCTGGTCTGAGAGGACGACCAGCCACACTGGGACTGAGACACGGCCCAGACTCCTACGGGAGGCAGCAGTGGGGAATTTTGGACAATGGGCGAAAGCCTGATCCAGCCATGCCGCGTGCAGGATGAAGGCCTTCGGGTTGTAAA…	1476	Variovorax boronicumulans NBRC 103145 BAM-48	NR_041588.1	99.46%	Proteobacteria	Betaproteobacteria	Burkholderiales	Comamonadaceae	Variovorax
09-CHI	46	Acidovorax wautersii	x	x	293	x	293	demultiplex.0002_Forward--0002_Forward.hifi_readssv_0011	868	x	ATTGAACGCTGGCGGCATGCCTTACACATGCAAGTCGAACGGTAACAGGTCTTCGGATGCTGACGAGTGGCGAACGGGTGAGTAATACATCGGAACGTGCCCGAGAGTGGGGGATAACGAAGCGAAAGCTTTGCTAATACCGCATACGATCTCAGGATGAAAGCAGGGGACCGCAAGGCCTTGCGCTCACGGAGCGGCCGATGGCAGATTAGGTAGTTGGTGGGATAAAAGCTTACCAAGCCGACGATCTGTAGCTGGTCTGAGAGGACGACCAGCCACACTGGGACTGAGACACGGCCCAGACTCCTACGGGAGGCAGCAGTGGGGAATTTTGGACAATGGGCGCAAGCCTGATCCAGCCATGCCGCGTGCAGGATGAAGGCCTTCGGGTTGTAAACT…	2246	ATTGAACGCTGGCGGCATGCCTTACACATGCAAGTCGAACGGTAACAGGTCTTCGGATGCTGACGAGTGGCGAACGGGTGAGTAATACATCGGAACGTGCCCGAGAGTGGGGGATAACGAAGCGAAAGCTTTGCTAATACCGCATACGATCTCAGGATGAAAGCAGGGGACCGCAAGGCCTTGCGCTCACGGAGCGGCCGATGGCAGATTAGGTAGTTGGTGGGATAAAAGCTTACCAAGCCGACGATCTGTAGCTGGTCTGAGAGGACGACCAGCCACACTGGGACTGAGACACGGCCCAGACTCCTACGGGAGGCAGCAGTGGGGAATTTTGGACAATGGGCGCAAGCCTGATCCAGCCATGCCGCGTGCAGGATGAAGGCCTTCGGGTTGTAAACT…	1470	Acidovorax wautersii NF 1078	NR_109656.1	98.78%	Proteobacteria	Betaproteobacteria	Burkholderiales	Comamonadaceae	Acidovorax
09-CHI	47	Variovorax boronicumulans	x	x	81	x	81	demultiplex.0002_Forward--0002_Forward.hifi_readssv_0024	849	x	ATTGAACGCTGGCGGCATGCCTTACACATGCAAGTCGAACGGCAGCGCGGGAGCAATCCTGGCGGCGAGTGGCGAACGGGTGAGTAATACATCGGAACGTGCCCAATCGTGGGGGATAACGCAGCGAAAGCTGTGCTAATACCGCATACGATCTACGGATGAAAGCAGGGGATCGCAAGACCTTGCGCGAATGGAGCGGCCGATGGCAGATTAGGTAGTTGGTGAGGTAAAGGCTCACCAAGCCTTCGATCTGTAGCTGGTCTGAGAGGACGACCAGCCACACTGGGACTGAGACACGGCCCAGACTCCTACGGGAGGCAGCAGTGGGGAATTTTGGACAATGGGCGAAAGCCTGATCCAGCCATGCCGCGTGCAGGATGAAGGCCTTCGGGTTGTAAA…	2219	ATTGAACGCTGGCGGCATGCCTTACACATGCAAGTCGAACGGCAGCGCGGGAGCAATCCTGGCGGCGAGTGGCGAACGGGTGAGTAATACATCGGAACGTGCCCAATCGTGGGGGATAACGCAGCGAAAGCTGTGCTAATACCGCATACGATCTACGGATGAAAGCAGGGGATCGCAAGACCTTGCGCGAATGGAGCGGCCGATGGCAGATTAGGTAGTTGGTGAGGTAAAGGCTCACCAAGCCTTCGATCTGTAGCTGGTCTGAGAGGACGACCAGCCACACTGGGACTGAGACACGGCCCAGACTCCTACGGGAGGCAGCAGTGGGGAATTTTGGACAATGGGCGAAAGCCTGATCCAGCCATGCCGCGTGCAGGATGAAGGCCTTCGGGTTGTAAA…	1476	Variovorax boronicumulans NBRC 103145 BAM-48	NR_041588.1	99.53%	Proteobacteria	Betaproteobacteria	Burkholderiales	Comamonadaceae	Variovorax
09-CHI	48	Acidovorax wautersii	x	x	76	x	76	demultiplex.0002_Forward--0002_Forward.hifi_readssv_0026	893	x	ATTGAACGCTGGCGGCATGCCTTACACATGCAAGTCGAACGGTAACAGGTCTTCGGATGCTGACGAGTGGCGAACGGGTGAGTAATACATCGGAACGTGCCCGATCGTGGGGGATAACGGAGCGAAAGCTTTGCTAATACCGCATACGATCTACGGATGAAAGCAGGGGACCGCAAGGCCTTGCGCGGACGGAGCGGCCGATGGCAGATTAGGTAGTTGGTGGGATAAAAGCTTACCAAGCCGACGATCTGTAGCTGGTCTGAGAGGACGACCAGCCACACTGGGACTGAGACACGGCCCAGACTCCTACGGGAGGCAGCAGTGGGGAATTTTGGACAATGGGCGCAAGCCTGATCCAGCCATGCCGCGTGCAGGATGAAGGCCTTCGGGTTGTAAACT…	2310	ATTGAACGCTGGCGGCATGCCTTACACATGCAAGTCGAACGGTAACAGGTCTTCGGATGCTGACGAGTGGCGAACGGGTGAGTAATACATCGGAACGTGCCCGATCGTGGGGGATAACGGAGCGAAAGCTTTGCTAATACCGCATACGATCTACGGATGAAAGCAGGGGACCGCAAGGCCTTGCGCGGACGGAGCGGCCGATGGCAGATTAGGTAGTTGGTGGGATAAAAGCTTACCAAGCCGACGATCTGTAGCTGGTCTGAGAGGACGACCAGCCACACTGGGACTGAGACACGGCCCAGACTCCTACGGGAGGCAGCAGTGGGGAATTTTGGACAATGGGCGCAAGCCTGATCCAGCCATGCCGCGTGCAGGATGAAGGCCTTCGGGTTGTAAACT…	1470	Acidovorax wautersii NF 1078	NR_109656.1	99.05%	Proteobacteria	Betaproteobacteria	Burkholderiales	Comamonadaceae	Acidovorax
09-CHI	49	Acidovorax wautersii	x	x	54	x	54	demultiplex.0002_Forward--0002_Forward.hifi_readssv_0029	894	x	ATTGAACGCTGGCGGCATGCCTTACACATGCAAGTCGAACGGTAACAGGTCTTCGGATGCTGACGAGTGGCGAACGGGTGAGTAATACATCGGAACGTGCCCGATCGTGGGGGATAACGGAGCGAAAGCTTTGCTAATACCGCATACGATCTACGGATGAAAGCAGGGGACCGCAAGGCCTTGCGCGGACGGAGCGGCCGATGGCAGATTAGGTAGTTGGTGGGATAAAAGCTTACCAAGCCGACGATCTGTAGCTGGTCTGAGAGGACGACCAGCCACACTGGGACTGAGACACGGCCCAGACTCCTACGGGAGGCAGCAGTGGGGAATTTTGGACAATGGGCGAAAGCCTGATCCAGCCATGCCGCGTGCAGGATGAAGGCCTTCGGGTTGTAAACT…	2247	ATTGAACGCTGGCGGCATGCCTTACACATGCAAGTCGAACGGTAACAGGTCTTCGGATGCTGACGAGTGGCGAACGGGTGAGTAATACATCGGAACGTGCCCGATCGTGGGGGATAACGGAGCGAAAGCTTTGCTAATACCGCATACGATCTACGGATGAAAGCAGGGGACCGCAAGGCCTTGCGCGGACGGAGCGGCCGATGGCAGATTAGGTAGTTGGTGGGATAAAAGCTTACCAAGCCGACGATCTGTAGCTGGTCTGAGAGGACGACCAGCCACACTGGGACTGAGACACGGCCCAGACTCCTACGGGAGGCAGCAGTGGGGAATTTTGGACAATGGGCGAAAGCCTGATCCAGCCATGCCGCGTGCAGGATGAAGGCCTTCGGGTTGTAAACT…	1470	Acidovorax wautersii NF 1078	NR_109656.1	100.00%	Proteobacteria	Betaproteobacteria	Burkholderiales	Comamonadaceae	Acidovorax
09-CHI	50	Curvibacter fontanus	x	x	49	x	49	demultiplex.0002_Forward--0002_Forward.hifi_readssv_0031	841	x	ATTGAACGCTGGCGGCATGCCTTACACATGCAAGTCGAACGGCAGCACGGGAGCAATCCTGGTGGCGAGTGGCGAACGGGTGAGTAATATATCGGAACGTGCCCAGTCGTGGGGGATAACGTAGCGAAAGCTACGCTAATACCGCATACGATCTATGGATGAAAGCGGGGGATCGCAAGACCTCGCGCGATTGGAGCGGCCGATATCAGATTAGGTAGTTGGTGAGGTAAAGGCTCACCAAGCCGACGATCTGTAGCTGGTCTGAGAGGACGACCAGCCACACTGGGACTGAGACACGGCCCAGACTCCTACGGGAGGCAGCAGTGGGGAATTTTGGACAATGGGCGCAAGCCTGATCCAGCAATGCCGCGTGCAGGATGAAGGCCTTCGGGTTGTAAA…	2269	ATTGAACGCTGGCGGCATGCCTTACACATGCAAGTCGAACGGCAGCACGGGAGCAATCCTGGTGGCGAGTGGCGAACGGGTGAGTAATATATCGGAACGTGCCCAGTCGTGGGGGATAACGTAGCGAAAGCTACGCTAATACCGCATACGATCTATGGATGAAAGCGGGGGATCGCAAGACCTCGCGCGATTGGAGCGGCCGATATCAGATTAGGTAGTTGGTGAGGTAAAGGCTCACCAAGCCGACGATCTGTAGCTGGTCTGAGAGGACGACCAGCCACACTGGGACTGAGACACGGCCCAGACTCCTACGGGAGGCAGCAGTGGGGAATTTTGGACAATGGGCGCAAGCCTGATCCAGCAATGCCGCGTGCAGGATGAAGGCCTTCGGGTTGTAAA…	1472	Curvibacter fontanus AQ9	NR_112221.1	99.79%	Proteobacteria	Betaproteobacteria	Burkholderiales	Comamonadaceae	Curvibacter
09-CHI	51	Moraxella osloensis	x	x	45	x	45	demultiplex.0002_Forward--0002_Forward.hifi_readssv_0032	815	x	ATTGAACGCTGGCGGCAGGCTTAACACATGCAAGTCGAACGATGATTATCTAGCTTGCTAGAGATGATTAGTGGCGGACGGGTGAGTAACATTTAGGAATCTGCCTAGTAGTGGGGGATAGCTCGGGGAAACTCGAATTAATACCGCATACGACCTACGGGTGAAAGGGGGCGCAAGCTCTTGCTATTAGATGAGCCTAAATCAGATTAGCTAGTTGGTGGGGTAAAGGCCCACCAAGGCGACGATCTGTAACTGGTCTGAGAGGATGATCAGTCACACCGGAACTGAGACACGGTCCGGACTCCTACGGGAGGCAGCAGTGGGGAATATTGGACAATGGGGGCAACCCTGATCCAGCCATGCCGCGTGTGTGAAGAAGGCCTTTTGGTTGTAAAGCAC…	2304	ATTGAACGCTGGCGGCAGGCTTAACACATGCAAGTCGAACGATGATTATCTAGCTTGCTAGAGATGATTAGTGGCGGACGGGTGAGTAACATTTAGGAATCTGCCTAGTAGTGGGGGATAGCTCGGGGAAACTCGAATTAATACCGCATACGACCTACGGGTGAAAGGGGGCGCAAGCTCTTGCTATTAGATGAGCCTAAATCAGATTAGCTAGTTGGTGGGGTAAAGGCCCACCAAGGCGACGATCTGTAACTGGTCTGAGAGGATGATCAGTCACACCGGAACTGAGACACGGTCCGGACTCCTACGGGAGGCAGCAGTGGGGAATATTGGACAATGGGGGCAACCCTGATCCAGCCATGCCGCGTGTGTGAAGAAGGCCTTTTGGTTGTAAAGCAC…	1473	Moraxella osloensis CCUG 350	CP014234.1	99.32%	Proteobacteria	Gammaproteobacteria	Pseudomonadales	Moraxellaceae	Moraxella
09-CHI	52	Moraxella osloensis	x	x	45	x	45	demultiplex.0002_Forward--0002_Forward.hifi_readssv_0033	816	x	ATTGAACGCTGGCGGCAGGCTTAACACATGCAAGTCGAACGATGATTTCCCAGCTTGCTGGGAATGATTAGTGGCGGACGGGTGAGTAACATTTAGGAATCTGCCTAGTAGTGGGGGATAGCTCGGGGAAACTCGAATTAATACCGCATACGACCTACGGGTGAAAGGGGGCGCAAGCTCTTGCTATTAGATGAGCCTAAATCAGATTAGCTAGTTGGTGGGGTAAAGGCCCACCAAGGCGACGATCTGTAACTGGTCTGAGAGGATGATCAGTCACACCGGAACTGAGACACGGTCCGGACTCCTACGGGAGGCAGCAGTGGGGAATATTGGACAATGGGGGCAACCCTGATCCAGCCATGCCGCGTGTGTGAAGAAGGCCTTTTGGTTGTAAAGCAC…	2405	ATTGAACGCTGGCGGCAGGCTTAACACATGCAAGTCGAACGATGATTTCCCAGCTTGCTGGGAATGATTAGTGGCGGACGGGTGAGTAACATTTAGGAATCTGCCTAGTAGTGGGGGATAGCTCGGGGAAACTCGAATTAATACCGCATACGACCTACGGGTGAAAGGGGGCGCAAGCTCTTGCTATTAGATGAGCCTAAATCAGATTAGCTAGTTGGTGGGGTAAAGGCCCACCAAGGCGACGATCTGTAACTGGTCTGAGAGGATGATCAGTCACACCGGAACTGAGACACGGTCCGGACTCCTACGGGAGGCAGCAGTGGGGAATATTGGACAATGGGGGCAACCCTGATCCAGCCATGCCGCGTGTGTGAAGAAGGCCTTTTGGTTGTAAAGCAC…	1473	Moraxella osloensis CCUG 350	CP014234.1	98.98%	Proteobacteria	Gammaproteobacteria	Pseudomonadales	Moraxellaceae	Moraxella
09-CHI	53	Variovorax boronicumulans	x	x	40	x	40	demultiplex.0002_Forward--0002_Forward.hifi_readssv_0036	282	x	ATTGAACGCTGGCGGCATGCCTTACACATGCAAGTCGAACGGCAGCGCGGGAGCAATCCTGGCGGCGAGTGGCGAACGGGTGAGTAATACATCGGAACGTGCCCAATCGTGGGGGATAACGCAGCGAAAGCTGTGCTAATACCGCATACGATCTACGGATGAAAGCAGGGGATCGCAAGACCTTGCGCGAATGGAGCGGCCGATGGCAGATTAGGTAGTTGGTGAGGTAAAGGCTCACCAAGCCTTCGATCTGTAGCTGGTCTGAGAGGACGACCAGCCACACTGGGACTGAGACACGGCCCAGACTCCTACGGGAGGCAGCAGTGGGGAATTTTGGACAATGGGCGAAAGCCTGATCCAGCCATGCCGCGTGCAGGATGAAGGCCTTCGGGTTGTAAA…	2219	ATTGAACGCTGGCGGCATGCCTTACACATGCAAGTCGAACGGCAGCGCGGGAGCAATCCTGGCGGCGAGTGGCGAACGGGTGAGTAATACATCGGAACGTGCCCAATCGTGGGGGATAACGCAGCGAAAGCTGTGCTAATACCGCATACGATCTACGGATGAAAGCAGGGGATCGCAAGACCTTGCGCGAATGGAGCGGCCGATGGCAGATTAGGTAGTTGGTGAGGTAAAGGCTCACCAAGCCTTCGATCTGTAGCTGGTCTGAGAGGACGACCAGCCACACTGGGACTGAGACACGGCCCAGACTCCTACGGGAGGCAGCAGTGGGGAATTTTGGACAATGGGCGAAAGCCTGATCCAGCCATGCCGCGTGCAGGATGAAGGCCTTCGGGTTGTAAA…	1476	Variovorax boronicumulans NBRC 103145 BAM-48	NR_041588.1	99.53%	Proteobacteria	Betaproteobacteria	Burkholderiales	Comamonadaceae	Variovorax
09-CHI	54	Moraxella osloensis	x	x	34	x	34	demultiplex.0002_Forward--0002_Forward.hifi_readssv_0038	817	x	ATTGAACGCTGGCGGCAGGCTTAACACATGCAAGTCGAACGATGATTTCCCAGCTTGCTGGGAATGATTAGTGGCGGACGGGTGAGTAACATTTAGGAATCTGCCTAGTAGTGGGGGATAGCTCGGGGAAACTCGAATTAATACCGCATACGACCTACGGGTGAAAGGGGGCGCAAGCTCTTGCTATTAGATGAGCCTAAATCAGATTAGCTAGTTGGTGGGGTAAAGGCCCACCAAGGCGACGATCTGTAACTGGTCTGAGAGGATGATCAGTCACACCGGAACTGAGACACGGTCCGGACTCCTACGGGAGGCAGCAGTGGGGAATATTGGACAATGGGGGCAACCCTGATCCAGCCATGCCGCGTGTGTGAAGAAGGCCTTTTGGTTGTAAAGCAC…	2304	ATTGAACGCTGGCGGCAGGCTTAACACATGCAAGTCGAACGATGATTTCCCAGCTTGCTGGGAATGATTAGTGGCGGACGGGTGAGTAACATTTAGGAATCTGCCTAGTAGTGGGGGATAGCTCGGGGAAACTCGAATTAATACCGCATACGACCTACGGGTGAAAGGGGGCGCAAGCTCTTGCTATTAGATGAGCCTAAATCAGATTAGCTAGTTGGTGGGGTAAAGGCCCACCAAGGCGACGATCTGTAACTGGTCTGAGAGGATGATCAGTCACACCGGAACTGAGACACGGTCCGGACTCCTACGGGAGGCAGCAGTGGGGAATATTGGACAATGGGGGCAACCCTGATCCAGCCATGCCGCGTGTGTGAAGAAGGCCTTTTGGTTGTAAAGCAC…	1473	Moraxella osloensis CCUG 350	CP014234.1	98.98%	Proteobacteria	Gammaproteobacteria	Pseudomonadales	Moraxellaceae	Moraxella
09-CHI	55	Variovorax boronicumulans	x	x	32	x	32	demultiplex.0002_Forward--0002_Forward.hifi_readssv_0041	281	x	ATTGAACGCTGGCGGCATGCCTTACACATGCAAGTCGAACGGCAGCGCGGGAGCAATCCTGGCGGCGAGTGGCGAACGGGTGAGTAATACATCGGAACGTGCCCAATCGTGGGGGATAACGCAGCGAAAGCTGTGCTAATACCGCATACGATCTACGGATGAAAGCAGGGGATCGCAAGACCTTGCGCGAATGGAGCGGCCGATGGCAGATTAGGTAGTTGGTGAGGTAAAGGCTCACCAAGCCTTCGATCTGTAGCTGGTCTGAGAGGACGACCAGCCACACTGGGACTGAGACACGGCCCAGACTCCTACGGGAGGCAGCAGTGGGGAATTTTGGACAATGGGCGAAAGCCTGATCCAGCCATGCCGCGTGCAGGATGAAGGCCTTCGGGTTGTAAA…	2219	ATTGAACGCTGGCGGCATGCCTTACACATGCAAGTCGAACGGCAGCGCGGGAGCAATCCTGGCGGCGAGTGGCGAACGGGTGAGTAATACATCGGAACGTGCCCAATCGTGGGGGATAACGCAGCGAAAGCTGTGCTAATACCGCATACGATCTACGGATGAAAGCAGGGGATCGCAAGACCTTGCGCGAATGGAGCGGCCGATGGCAGATTAGGTAGTTGGTGAGGTAAAGGCTCACCAAGCCTTCGATCTGTAGCTGGTCTGAGAGGACGACCAGCCACACTGGGACTGAGACACGGCCCAGACTCCTACGGGAGGCAGCAGTGGGGAATTTTGGACAATGGGCGAAAGCCTGATCCAGCCATGCCGCGTGCAGGATGAAGGCCTTCGGGTTGTAAA…	1476	Variovorax boronicumulans NBRC 103145 BAM-48	NR_041588.1	99.66%	Proteobacteria	Betaproteobacteria	Burkholderiales	Comamonadaceae	Variovorax
09-CHI	56	Cutibacterium acnes	x	x	31	x	31	demultiplex.0002_Forward--0002_Forward.hifi_readssv_0043	367	x	GACGAACGCTGGCGGCGTGCTTAACACATGCAAGTCGAACGGAAAGGCCCTGCTTTTGTGGGGTGCTCGAGTGGCGAACGGGTGAGTAACACGTGAGTAACCTGCCCTTGACTTTGGGATAACTTCAGGAAACTGGGGCTAATACCGGATAGGAGCTCCTGCTGCATGGTGGGGGTTGGAAAGTTTCGGCGGTTGGGGATGGACTCGCGGCTTATCAGCTTGTTGGTGGGGTAGTGGCTTACCAAGGCTTTGACGGGTAGCCGGCCTGAGAGGGTGACCGGCCACATTGGGACTGAGATACGGCCCAGACTCCTACGGGAGGCAGCAGTGGGGAATATTGCACAATGGGCGGAAGCCTGATGCAGCAACGCCGCGTGCGGGATGACGGCCTTCGGGTTG…	1827	GACGAACGCTGGCGGCGTGCTTAACACATGCAAGTCGAACGGAAAGGCCCTGCTTTTGTGGGGTGCTCGAGTGGCGAACGGGTGAGTAACACGTGAGTAACCTGCCCTTGACTTTGGGATAACTTCAGGAAACTGGGGCTAATACCGGATAGGAGCTCCTGCTGCATGGTGGGGGTTGGAAAGTTTCGGCGGTTGGGGATGGACTCGCGGCTTATCAGCTTGTTGGTGGGGTAGTGGCTTACCAAGGCTTTGACGGGTAGCCGGCCTGAGAGGGTGACCGGCCACATTGGGACTGAGATACGGCCCAGACTCCTACGGGAGGCAGCAGTGGGGAATATTGCACAATGGGCGGAAGCCTGATGCAGCAACGCCGCGTGCGGGATGACGGCCTTCGGGTTG…	1466	Cutibacterium acnes DSM 1897	CP025934.1	100.00%	Actinomycetota	Actinomycetes	Propionibacteriales	Propionibacteriaceae	Cutibacterium
09-CHI	57	Acidovorax soli	x	x	31	x	31	demultiplex.0002_Forward--0002_Forward.hifi_readssv_0042	890	x	ATTGAACGCTGGCGGCATGCCTTACACATGCAAGTCGAACGGTAACAGGTCTTCGGATGCTGACGAGTGGCGAACGGGTGAGTAATACATCGGAACGTGCCCGAGAGTGGGGGATAACGAGGCGAAAGCTTTGCTAATACCGCATACGATCTCAGGATGAAAGCAGGGGACCGCAAGGCCTTGCGCTCACGGAGCGGCCGATGGCAGATTAGGTAGTTGGTGGGATAAAAGCTTACCAAGCCGACGATCTGTAGCTGGTCTGAGAGGACGACCAGCCACACTGGGACTGAGACACGGCCCAGACTCCTACGGGAGGCAGCAGTGGGGAATTTTGGACAATGGGCGCAAGCCTGATCCAGCCATGCCGCGTGCAGGATGAAGGCCTTCGGGTTGTAAACT…	2271	ATTGAACGCTGGCGGCATGCCTTACACATGCAAGTCGAACGGTAACAGGTCTTCGGATGCTGACGAGTGGCGAACGGGTGAGTAATACATCGGAACGTGCCCGAGAGTGGGGGATAACGAGGCGAAAGCTTTGCTAATACCGCATACGATCTCAGGATGAAAGCAGGGGACCGCAAGGCCTTGCGCTCACGGAGCGGCCGATGGCAGATTAGGTAGTTGGTGGGATAAAAGCTTACCAAGCCGACGATCTGTAGCTGGTCTGAGAGGACGACCAGCCACACTGGGACTGAGACACGGCCCAGACTCCTACGGGAGGCAGCAGTGGGGAATTTTGGACAATGGGCGCAAGCCTGATCCAGCCATGCCGCGTGCAGGATGAAGGCCTTCGGGTTGTAAACT…	1470	Acidovorax soli BL21	NR_116740.1	99.16%	Proteobacteria	Betaproteobacteria	Burkholderiales	Comamonadaceae	Acidovorax
09-CHI	58	Moraxella osloensis	x	x	27	x	27	demultiplex.0002_Forward--0002_Forward.hifi_readssv_0044	814	x	ATTGAACGCTGGCGGCAGGCTTAACACATGCAAGTCGAACGATGACTCTCTAGCTTGCTAGAGATGATTAGTGGCGGACGGGTGAGTAACATTTAGGAATCTGCCTAGTAGTGGGGGATAGCTCGGGGAAACTCGAATTAATACCGCATACGACCTACGGGTGAAAGGGGGCGCAAGCTCTTGCTATTAGATGAGCCTAAATCAGATTAGCTAGTTGGTGGGGTAAAGGCCCACCAAGGCGACGATCTGTAACTGGTCTGAGAGGATGATCAGTCACACCGGAACTGAGACACGGTCCGGACTCCTACGGGAGGCAGCAGTGGGGAATATTGGACAATGGGGGCAACCCTGATCCAGCCATGCCGCGTGTGTGAAGAAGGCCTTTTGGTTGTAAAGCAC…	2277	ATTGAACGCTGGCGGCAGGCTTAACACATGCAAGTCGAACGATGACTCTCTAGCTTGCTAGAGATGATTAGTGGCGGACGGGTGAGTAACATTTAGGAATCTGCCTAGTAGTGGGGGATAGCTCGGGGAAACTCGAATTAATACCGCATACGACCTACGGGTGAAAGGGGGCGCAAGCTCTTGCTATTAGATGAGCCTAAATCAGATTAGCTAGTTGGTGGGGTAAAGGCCCACCAAGGCGACGATCTGTAACTGGTCTGAGAGGATGATCAGTCACACCGGAACTGAGACACGGTCCGGACTCCTACGGGAGGCAGCAGTGGGGAATATTGGACAATGGGGGCAACCCTGATCCAGCCATGCCGCGTGTGTGAAGAAGGCCTTTTGGTTGTAAAGCAC…	1473	Moraxella osloensis CCUG 350	CP014234.1	99.46%	Proteobacteria	Gammaproteobacteria	Pseudomonadales	Moraxellaceae	Moraxella
09-CHI	59	Variovorax boronicumulans	x	x	26	x	26	demultiplex.0002_Forward--0002_Forward.hifi_readssv_0045	851	x	ATTGAACGCTGGCGGCATGCCTTACACATGCAAGTCGAACGGCAGCGCGGGAGCAATCCTGGCGGCGAGTGGCGAACGGGTGAGTAATACATCGGAACGTGCCCAATCGTGGGGGATAACGCAGCGAAAGCTGTGCTAATACCGCATACGATCTACGGATGAAAGCAGGGGATCGCAAGACCTTGCGCGAATGGAGCGGCCGATGGCAGATTAGGTAGTTGGTGAGGTAAAGGCTCACCAAGCCTTCGATCTGTAGCTGGTCTGAGAGGACGACCAGCCACACTGGGACTGAGACACGGCCCAGACTCCTACGGGAGGCAGCAGTGGGGAATTTTGGACAATGGGCGAAAGCCTGATCCAGCCATGCCGCGTGCAGGATGAAGGCCTTCGGGTTGTAAA…	2219	ATTGAACGCTGGCGGCATGCCTTACACATGCAAGTCGAACGGCAGCGCGGGAGCAATCCTGGCGGCGAGTGGCGAACGGGTGAGTAATACATCGGAACGTGCCCAATCGTGGGGGATAACGCAGCGAAAGCTGTGCTAATACCGCATACGATCTACGGATGAAAGCAGGGGATCGCAAGACCTTGCGCGAATGGAGCGGCCGATGGCAGATTAGGTAGTTGGTGAGGTAAAGGCTCACCAAGCCTTCGATCTGTAGCTGGTCTGAGAGGACGACCAGCCACACTGGGACTGAGACACGGCCCAGACTCCTACGGGAGGCAGCAGTGGGGAATTTTGGACAATGGGCGAAAGCCTGATCCAGCCATGCCGCGTGCAGGATGAAGGCCTTCGGGTTGTAAA…	1476	Variovorax boronicumulans NBRC 103145 BAM-48	NR_041588.1	99.80%	Proteobacteria	Betaproteobacteria	Burkholderiales	Comamonadaceae	Variovorax
09-CHI	60	Caulobacter segnis	x	x	25	x	25	demultiplex.0002_Forward--0002_Forward.hifi_readssv_0046	786	x	AGCGAACGCTGGCGGCAGGCCTAACACATGCAAGTCGAACGGATCCTTCGGGATTAGTGGCGGACGGGTGAGTAACACGTGGGAACGTGCCCTTTGGTTCGGAACAACTCAGGGAAACTTGAGCTAATACCGGATGAGCCCTTCGGGGGAAAGATTTATCGCCATTGGAGCGGCCCGCGTCTGATTAGCTAGTTGGTGAGGTAAAGGCTCACCAAGGCGACGATCAGTAGCTGGTCTGAGAGGATGATCAGCCACATTGGGACTGAGACACGGCCCAAACTCCTACGGGAGGCAGCAGTGGGGAATCTTGCGCAATGGGCGAAAGCCTGACGCAGCCATGCCGCGTGAATGATGAAGGTCTTAGGATTGTAAAATTCTTTCACCGGGGACGATAATGAC…	2235	AGCGAACGCTGGCGGCAGGCCTAACACATGCAAGTCGAACGGATCCTTCGGGATTAGTGGCGGACGGGTGAGTAACACGTGGGAACGTGCCCTTTGGTTCGGAACAACTCAGGGAAACTTGAGCTAATACCGGATGAGCCCTTCGGGGGAAAGATTTATCGCCATTGGAGCGGCCCGCGTCTGATTAGCTAGTTGGTGAGGTAAAGGCTCACCAAGGCGACGATCAGTAGCTGGTCTGAGAGGATGATCAGCCACATTGGGACTGAGACACGGCCCAAACTCCTACGGGAGGCAGCAGTGGGGAATCTTGCGCAATGGGCGAAAGCCTGACGCAGCCATGCCGCGTGAATGATGAAGGTCTTAGGATTGTAAAATTCTTTCACCGGGGACGATAATGAC…	1425	Caulobacter segnis TK0059	CP027850.1	99.23%	Proteobacteria	Alphaproteobacteria	Caulobacterales	Caulobacteraceae	Caulobacter
09-CHI	61	Thalassospiraceae bacterium	x	x	24	x	24	demultiplex.0002_Forward--0002_Forward.hifi_readssv_0050	6	x	AACGAACGCTGGCGGCAGGCCTAACACATGCAAGTCGAACGAAGGCCCTAGCTTGCTAGGATCCCTTAGTGGCGCACGGGTGAGTAACGCGTGGGAACCTGCCCTTGGGTGGGGAACAACCGCTGGAAACGGCGGCTAATACCGCATACGTCCCTCGGGAGAAAGGCTTCGGCCGCCCAAGGATGGTCCCGCGTCTGATTAGCTTGTTGGTGAGGTAACGGCTCACCAAGGCGACGATCAGTAGCTGGTCTGAGAGGATGATCAGCCACACTGGGACTGAGACACGGCCCAGACTCCTACGGGAGGCAGCAGTGGGGAATATTGGACAATGGGGGAAACCCTGATCCAGCCATGCCGCGTGAGTGAAGAAGGCCTTAGGGTTGTAAAGCTCTTTCAGTC…	2537	AACGAACGCTGGCGGCAGGCCTAACACATGCAAGTCGAACGAAGGCCCTAGCTTGCTAGGATCCCTTAGTGGCGCACGGGTGAGTAACGCGTGGGAACCTGCCCTTGGGTGGGGAACAACCGCTGGAAACGGCGGCTAATACCGCATACGTCCCTCGGGAGAAAGGCTTCGGCCGCCCAAGGATGGTCCCGCGTCTGATTAGCTTGTTGGTGAGGTAACGGCTCACCAAGGCGACGATCAGTAGCTGGTCTGAGAGGATGATCAGCCACACTGGGACTGAGACACGGCCCAGACTCCTACGGGAGGCAGCAGTGGGGAATATTGGACAATGGGGGAAACCCTGATCCAGCCATGCCGCGTGAGTGAAGAAGGCCTTAGGGTTGTAAAGCTCTTTCAGTC…	1438	Magnetospira thiophila MMS-1	NR_116475.1	89.85%	Proteobacteria	Alphaproteobacteria	Rhodospirillales	Thalassospiraceae	Magnetospira
09-CHI	62	Stappia indica	x	x	24	x	24	demultiplex.0002_Forward--0002_Forward.hifi_readssv_0049	117	x	AACGAACGCTGGCGGCAGGCTTAACACATGCAAGTCGAACGGTCTCTTCGGAGGCAGTGGCAGACGGGTGAGTAACGCGTGGGAACATACCTTTCGGTACGGAACAACAGTTGGAAACGACTGCTAATACCGTATACGCCCTATGGGGGAAAGATTTATCGCCGAGAGATTGGCCCGCGTTGGATTAGCTAGTTGGTGGGGTAATGGCCTACCAAGGCGACGATCCATAGCTGGTCTGAGAGGATGATCAGCCACACTGGGACTGAGACACGGCCCAGACTCCTACGGGAGGCAGCAGTGGGGAATATTGGACAATGGGCGCAAGCCTGATCCAGCCATGCCGCGTGAGTGATGAAGGCCTTAGGGTTGTAAAGCTCTTTCGCCGGTGAAGATAATGAC…	2399	AACGAACGCTGGCGGCAGGCTTAACACATGCAAGTCGAACGGTCTCTTCGGAGGCAGTGGCAGACGGGTGAGTAACGCGTGGGAACATACCTTTCGGTACGGAACAACAGTTGGAAACGACTGCTAATACCGTATACGCCCTATGGGGGAAAGATTTATCGCCGAGAGATTGGCCCGCGTTGGATTAGCTAGTTGGTGGGGTAATGGCCTACCAAGGCGACGATCCATAGCTGGTCTGAGAGGATGATCAGCCACACTGGGACTGAGACACGGCCCAGACTCCTACGGGAGGCAGCAGTGGGGAATATTGGACAATGGGCGCAAGCCTGATCCAGCCATGCCGCGTGAGTGATGAAGGCCTTAGGGTTGTAAAGCTCTTTCGCCGGTGAAGATAATGAC…	1428	Stappia indica B106	NR_116431.1	99.09%	Proteobacteria	Alphaproteobacteria	Hyphomicrobiales	Stappiaceae	Stappia
09-CHI	63	Thalassobaculaceae bacterium	x	x	24	x	24	demultiplex.0002_Forward--0002_Forward.hifi_readssv_0048	188	x	AACGAACGCTGGCGGCATGCTTAACACATGCAAGTCGAACGTGAAGCCGGACTTCGGTCCGGTGGAAAGTGGCGGACGGGTGAGTAACGCGTGGGAATCTACCTAACAGTGGGGAATAACCAGGGGAAACTTTGGCTAATACCGCATACGCCCTTCGGGGGAAAGGCTTCGGCCGCTGTTGGAGGAGCCCGCGTTCGATTAGCTTGTTGGTGAGGTAACGGCTCACCAAGGCAACGATCGATAGCTGGTCTGAGAGGATGATCAGCCACACTGGGACTGAGACACGGCCCAGACTCCTACGGGAGGCAGCAGTGGGGAATATTGGACAATGGGGGAAACCCTGATCCAGCAATGCCGCGTGAGTGAAGAAGGCCCTAGGGTTGTAAAACTCTTTCGGCG…	2215	AACGAACGCTGGCGGCATGCTTAACACATGCAAGTCGAACGTGAAGCCGGACTTCGGTCCGGTGGAAAGTGGCGGACGGGTGAGTAACGCGTGGGAATCTACCTAACAGTGGGGAATAACCAGGGGAAACTTTGGCTAATACCGCATACGCCCTTCGGGGGAAAGGCTTCGGCCGCTGTTGGAGGAGCCCGCGTTCGATTAGCTTGTTGGTGAGGTAACGGCTCACCAAGGCAACGATCGATAGCTGGTCTGAGAGGATGATCAGCCACACTGGGACTGAGACACGGCCCAGACTCCTACGGGAGGCAGCAGTGGGGAATATTGGACAATGGGGGAAACCCTGATCCAGCAATGCCGCGTGAGTGAAGAAGGCCCTAGGGTTGTAAAACTCTTTCGGCG…	1443	Oceanibaculum nanhaiense L54-1-50	NR_159190.1	89.82%	Proteobacteria	Alphaproteobacteria	Rhodospirillales	Thalassobaculaceae	Oceanibaculum
09-CHI	64	Parvibaculum lavamentivorans	x	x	23	x	23	demultiplex.0002_Forward--0002_Forward.hifi_readssv_0051	687	x	AACGAACGCTGGCGGCAGGCTTAACACATGCAAGTCGAACGCCCTCTTCGGAGGGAGTGGCAGACGGGTGAGTAACACGTGGGAACCTACCTAGGGGTACGGAATAACTCGGGGAAACTCGTGCTAATACCGTATACGACCTTCGGGTGAAAGATTTATCGCCCCTAGATGGGCCCGCGCTGGATTAGCTAGTTGGTGGGGTAAAAGCCTACCAAGGCGACGATCCATAGCTGGTCTGAGAGGATGATCAGCCACACTGGGACTGAGACACGGCCCAGACTCCTACGGGAGGCAGCAGTGGGGAATCTTGGACAATGGGGGAAACCCTGATCCAGCCATGCCGCGTGAGTGATGAAGGCCTTAGGGTTGTAAAGCTCTTTCGCCAGGGAAGATAATGAC…	2366	AACGAACGCTGGCGGCAGGCTTAACACATGCAAGTCGAACGCCCTCTTCGGAGGGAGTGGCAGACGGGTGAGTAACACGTGGGAACCTACCTAGGGGTACGGAATAACTCGGGGAAACTCGTGCTAATACCGTATACGACCTTCGGGTGAAAGATTTATCGCCCCTAGATGGGCCCGCGCTGGATTAGCTAGTTGGTGGGGTAAAAGCCTACCAAGGCGACGATCCATAGCTGGTCTGAGAGGATGATCAGCCACACTGGGACTGAGACACGGCCCAGACTCCTACGGGAGGCAGCAGTGGGGAATCTTGGACAATGGGGGAAACCCTGATCCAGCCATGCCGCGTGAGTGATGAAGGCCTTAGGGTTGTAAAGCTCTTTCGCCAGGGAAGATAATGAC…	1427	Parvibaculum lavamentivorans DS-1	NR_074262.1	99.09%	Proteobacteria	Alphaproteobacteria	Hyphomicrobiales	Parvibaculaceae	Parvibaculum
09-CHI	65	Haemophilus parainfluenzae	x	x	20	x	20	demultiplex.0002_Forward--0002_Forward.hifi_readssv_0052	818	x	ATTGAACGCTGGCGGCAGGCTTAACACATGCAAGTCGAACGGTAACATAAAGAAGCTTGCTTCTTTGATGACGAGTGGCGGACGGGTGAGTAATGCTTGGGAATCTAGCTTATGGAGGGGGATAACTACGGGAAACTGTAGCTAATACCGCGTAGAATCGAGAGATGAAAGTGTGGGACCTTCGGGCCACATGCCATAGGATGAGCCCAAGTGGGATTAGGTAGTTGGTGAGGTAAAGGCTCACCAAGCCGACGATCTCTAGCTGGTCTGAGAGGATGACCAGCCACACTGGGACTGAGACACGGCCCAGACTCCTACGGGAGGCAGCAGTGGGGAATATTGCGCAATGGGGGCAACCCTGACGCAGCCATGCCGCGTGAATGAAGAAGGCCTTCGGGT…	2159	ATTGAACGCTGGCGGCAGGCTTAACACATGCAAGTCGAACGGTAACATAAAGAAGCTTGCTTCTTTGATGACGAGTGGCGGACGGGTGAGTAATGCTTGGGAATCTAGCTTATGGAGGGGGATAACTACGGGAAACTGTAGCTAATACCGCGTAGAATCGAGAGATGAAAGTGTGGGACCTTCGGGCCACATGCCATAGGATGAGCCCAAGTGGGATTAGGTAGTTGGTGAGGTAAAGGCTCACCAAGCCGACGATCTCTAGCTGGTCTGAGAGGATGACCAGCCACACTGGGACTGAGACACGGCCCAGACTCCTACGGGAGGCAGCAGTGGGGAATATTGCGCAATGGGGGCAACCCTGACGCAGCCATGCCGCGTGAATGAAGAAGGCCTTCGGGT…	1481	Haemophilus parainfluenzae FDAARGOS_1000	CP065991.1	99.93%	Proteobacteria	Gammaproteobacteria	Pasteurellales	Pasteurellaceae	Haemophilus
09-CHI	66	Curvibacter fontanus	x	x	19	x	19	demultiplex.0002_Forward--0002_Forward.hifi_readssv_0053	842	x	ATTGAACGCTGGCGGCATGCCTTACACATGCAAGTCGAACGGCAGCACGGGAGCAATCCTGGTGGCGAGTGGCGAACGGGTGAGTAATATATCGGAACGTGCCCAGTCGTGGGGGATAACGTAGCGAAAGCTACGCTAATACCGCATACGATCTATGGATGAAAGCGGGGGATCGCAAGACCTCGCGCGATTGGAGCGGCCGATATCAGATTAGGTAGTTGGTGAGGTAAAGGCTCACCAAGCCGACGATCTGTAGCTGGTCTGAGAGGACGACCAGCCACACTGGGACTGAGACACGGCCCAGACTCCTACGGGAGGCAGCAGTGGGGAATTTTGGACAATGGGCGCAAGCCTGATCCAGCAATGCCGCGTGCAGGATGAAGGCCTTCGGGTTGTAAA…	2269	ATTGAACGCTGGCGGCATGCCTTACACATGCAAGTCGAACGGCAGCACGGGAGCAATCCTGGTGGCGAGTGGCGAACGGGTGAGTAATATATCGGAACGTGCCCAGTCGTGGGGGATAACGTAGCGAAAGCTACGCTAATACCGCATACGATCTATGGATGAAAGCGGGGGATCGCAAGACCTCGCGCGATTGGAGCGGCCGATATCAGATTAGGTAGTTGGTGAGGTAAAGGCTCACCAAGCCGACGATCTGTAGCTGGTCTGAGAGGACGACCAGCCACACTGGGACTGAGACACGGCCCAGACTCCTACGGGAGGCAGCAGTGGGGAATTTTGGACAATGGGCGCAAGCCTGATCCAGCAATGCCGCGTGCAGGATGAAGGCCTTCGGGTTGTAAA…	1472	Curvibacter fontanus AQ9	NR_112221.1	99.86%	Proteobacteria	Betaproteobacteria	Burkholderiales	Comamonadaceae	Curvibacter
09-CHI	67	Marinovum algicola	x	x	16	x	16	demultiplex.0002_Forward--0002_Forward.hifi_readssv_0055	49	x	AACGAACGCTGGCGGCAGGCCTAACACATGCAAGTCGAGCGAGCTCTTCGGAGCTAGCGGCGGACGGGTTAGTAACGCGTGGGAACGTGCCCTTCACTGCGGAATAGCCACTGGAAACGGTGAGTAATACCGCATACGCCCTTCGGGGGAAAGATTTATCGGTGAAGGATCGGCCCGCGTTAGATTAGATAGTTGGTGGGGTAACGGCCTACCAAGTCTACGATCTATAGCTGGTTTTAGAGGATGATCAGCAACACTGGGACTGAGACACGGCCCAGACTCCTACGGGAGGCAGCAGTGGGGAATCTTGGACAATGGGCGCAAGCCTGATCCAGCCATGCCGCGTGAGTGATGAAGGCCTTAGGGTCGTAAAGCTCTTTCGCCAGAGATGATAATGAC…	2563	AACGAACGCTGGCGGCAGGCCTAACACATGCAAGTCGAGCGAGCTCTTCGGAGCTAGCGGCGGACGGGTTAGTAACGCGTGGGAACGTGCCCTTCACTGCGGAATAGCCACTGGAAACGGTGAGTAATACCGCATACGCCCTTCGGGGGAAAGATTTATCGGTGAAGGATCGGCCCGCGTTAGATTAGATAGTTGGTGGGGTAACGGCCTACCAAGTCTACGATCTATAGCTGGTTTTAGAGGATGATCAGCAACACTGGGACTGAGACACGGCCCAGACTCCTACGGGAGGCAGCAGTGGGGAATCTTGGACAATGGGCGCAAGCCTGATCCAGCCATGCCGCGTGAGTGATGAAGGCCTTAGGGTCGTAAAGCTCTTTCGCCAGAGATGATAATGAC…	1405	Marinovum algicola NBRC 16653	NR_112651.1	100.00%	Proteobacteria	Alphaproteobacteria	Rhodobacterales	Roseobacteraceae	Marinovum
09-CHI	68	Ekhidna sp.	x	x	16	x	16	demultiplex.0002_Forward--0002_Forward.hifi_readssv_0056	981	x	GATGAACGCTAGCGGCAGGCCTAATACATGCAAGTCGAGGGGCAGCACGAGTACTTGTACTTGGTGGCGACCGGCGCACGGGTGCGTAACGCGTATACAATCTACCCAGTACTGGAAGATAGCCCGGGGAAACTCGGATTAATATTCCATGGTATCACAGATAGGCATCTTGAAGTGATTAAAGATTTATCGGTATTGGATGAGTATGCGTCTGATTAGCTTGTTGGTGAGGTAACGGCTCACCAAGGCAACGATCAGTAGGGGTTCTGAGAGGATGATCCCCCACACTGGCACTGAGATACGGGCCAGACTCCTACGGGAGGCAGCAGTAGGGAATATTGGTCAATGGGCGAGAGCCTGAACCAGCCATGCCGCGTGCAGGATGACGGCCTTCTGGGT…	2029	GATGAACGCTAGCGGCAGGCCTAATACATGCAAGTCGAGGGGCAGCACGAGTACTTGTACTTGGTGGCGACCGGCGCACGGGTGCGTAACGCGTATACAATCTACCCAGTACTGGAAGATAGCCCGGGGAAACTCGGATTAATATTCCATGGTATCACAGATAGGCATCTTGAAGTGATTAAAGATTTATCGGTATTGGATGAGTATGCGTCTGATTAGCTTGTTGGTGAGGTAACGGCTCACCAAGGCAACGATCAGTAGGGGTTCTGAGAGGATGATCCCCCACACTGGCACTGAGATACGGGCCAGACTCCTACGGGAGGCAGCAGTAGGGAATATTGGTCAATGGGCGAGAGCCTGAACCAGCCATGCCGCGTGCAGGATGACGGCCTTCTGGGT…	1462	Ekhidna lutea BiosLi/39	NR_115061.1	97.34%	Bacteroidota	Cytophagia	Cytophagales	Reichenbachiellaceae	Ekhidna
09-CHI	69	Herbaspirillum huttiense	x	x	15	x	15	demultiplex.0002_Forward--0002_Forward.hifi_readssv_0058	844	x	ATTGAACGCTGGCGGCATGCCTTACACATGCAAGTCGAACGGCAGCATAGGAGCTTGCTCCTGATGGCGAGTGGCGAACGGGTGAGTAATATATCGGAACGTGCCCTAGAGTGGGGGATAACTAGTCGAAAGACTAGCTAATACCGCATACGATCTACGGATGAAAGTGGGGGATCGCAAGACCTCATGCTCCTGGAGCGGCCGATATCTGATTAGCTAGTTGGTGGGGTAAAAGCCTACCAAGGCAACGATCAGTAGCTGGTCTGAGAGGACGACCAGCCACACTGGGACTGAGACACGGCCCAGACTCCTACGGGAGGCAGCAGTGGGGAATTTTGGACAATGGGGGCAACCCTGATCCAGCAATGCCGCGTGAGTGAAGAAGGCCTTCGGGTTGTA…	2182	ATTGAACGCTGGCGGCATGCCTTACACATGCAAGTCGAACGGCAGCATAGGAGCTTGCTCCTGATGGCGAGTGGCGAACGGGTGAGTAATATATCGGAACGTGCCCTAGAGTGGGGGATAACTAGTCGAAAGACTAGCTAATACCGCATACGATCTACGGATGAAAGTGGGGGATCGCAAGACCTCATGCTCCTGGAGCGGCCGATATCTGATTAGCTAGTTGGTGGGGTAAAAGCCTACCAAGGCAACGATCAGTAGCTGGTCTGAGAGGACGACCAGCCACACTGGGACTGAGACACGGCCCAGACTCCTACGGGAGGCAGCAGTGGGGAATTTTGGACAATGGGGGCAACCCTGATCCAGCAATGCCGCGTGAGTGAAGAAGGCCTTCGGGTTGTA…	1474	Herbaspirillum huttiense ATCC 14670	NR_024698.1	100.00%	Proteobacteria	Betaproteobacteria	Burkholderiales	Oxalobacteraceae	Herbaspirillum
09-CHI	70	Variovorax boronicumulans	x	x	14	x	14	demultiplex.0002_Forward--0002_Forward.hifi_readssv_0060	852	x	ATTGAACGCTGGCGGCATGCCTTACACATGCAAGTCGAACGGCAGCGCGGGAGCAATCCTGGCGGCGAGTGGCGAACGGGTGAGTAATACATCGGAACGTGCCCAATCGTGGGGGATAACGCAGCGAAAGCTGTGCTAATACCGCATACGATCTACGGATGAAAGCAGGGGATCGCAAGACCTTGCGCGAATGGAGCGGCCGATGGCAGATTAGGTAGTTGGTGAGGTAAAGGCTCACCAAGCCTTCGATCTGTAGCTGGTCTGAGAGGACGACCAGCCACACTGGGACTGAGACACGGCCCAGACTCCTACGGGAGGCAGCAGTGGGGAATTTTGGACAATGGGCGAAAGCCTGATCCAGCCATGCCGCGTGCAGGATGAAGGCCTTCGGGTTGTAAA…	2214	ATTGAACGCTGGCGGCATGCCTTACACATGCAAGTCGAACGGCAGCGCGGGAGCAATCCTGGCGGCGAGTGGCGAACGGGTGAGTAATACATCGGAACGTGCCCAATCGTGGGGGATAACGCAGCGAAAGCTGTGCTAATACCGCATACGATCTACGGATGAAAGCAGGGGATCGCAAGACCTTGCGCGAATGGAGCGGCCGATGGCAGATTAGGTAGTTGGTGAGGTAAAGGCTCACCAAGCCTTCGATCTGTAGCTGGTCTGAGAGGACGACCAGCCACACTGGGACTGAGACACGGCCCAGACTCCTACGGGAGGCAGCAGTGGGGAATTTTGGACAATGGGCGAAAGCCTGATCCAGCCATGCCGCGTGCAGGATGAAGGCCTTCGGGTTGTAAA…	1476	Variovorax boronicumulans NBRC 103145 BAM-48	NR_041588.1	99.80%	Proteobacteria	Betaproteobacteria	Burkholderiales	Comamonadaceae	Variovorax
09-CHI	71	Variovorax boronicumulans	x	x	13	x	13	demultiplex.0002_Forward--0002_Forward.hifi_readssv_0061	1106	x	ATTGAACGCTGGCGGCATGCCTTACACATGCAAGTCGAACGGCAGCGCGGGAGCAATCCTGGCGGCGAGTGGCGAACGGGTGAGTAATACATCGGAACGTGCCCAATCGTGGGGGATAACGCAGCGAAAGCTGTGCTAATACCGCATACGATCTACGGATGAAAGCAGGGGATCGCAAGACCTTGCGCGAATGGAGCGGCCGATGGCAGATTAGGTAGTTGGTGAGGTAAAGGCTCACCAAGCCTTCGATCTGTAGCTGGTCTGAGAGGACGACCAGCCACACTGGGACTGAGACACGGCCCAGACTCCTACGGGAGGCAGCAGTGGGGAATTTTGGACAATGGGCGAAAGCCTGATCCAGCCATGCCGCGTGCAGGATGAAGGCCTTCGGGTTGTAAA…	2214	ATTGAACGCTGGCGGCATGCCTTACACATGCAAGTCGAACGGCAGCGCGGGAGCAATCCTGGCGGCGAGTGGCGAACGGGTGAGTAATACATCGGAACGTGCCCAATCGTGGGGGATAACGCAGCGAAAGCTGTGCTAATACCGCATACGATCTACGGATGAAAGCAGGGGATCGCAAGACCTTGCGCGAATGGAGCGGCCGATGGCAGATTAGGTAGTTGGTGAGGTAAAGGCTCACCAAGCCTTCGATCTGTAGCTGGTCTGAGAGGACGACCAGCCACACTGGGACTGAGACACGGCCCAGACTCCTACGGGAGGCAGCAGTGGGGAATTTTGGACAATGGGCGAAAGCCTGATCCAGCCATGCCGCGTGCAGGATGAAGGCCTTCGGGTTGTAAA…	1476	Variovorax boronicumulans NBRC 103145 BAM-48	NR_041588.1	99.93%	Proteobacteria	Betaproteobacteria	Burkholderiales	Comamonadaceae	Variovorax
09-CHI	72	Arenibacter palladensis	x	x	12	x	12	demultiplex.0002_Forward--0002_Forward.hifi_readssv_0063	387	x	GATGAACGCTAGCGGCAGGCCTAACACATGCAAGTCGAGGGGCAGCGGGGATAAGCTTGCTTATCCGCCGGCGACCGGCGCACGGGTGCGCAACGCGTATAGAATCTGCCCTGTACTGGGGAATAGCCCAGAGAAATTTGGATTAATGCCCCATGGTATGTATTAGCGGCATCGCTTATACATTAAAGGCTACGGTACAGGATGACTATGCGTCCCATTAGTTAGTTGGTAAGGTAACGGCTTACCAAGGCAGCGATGGGTAGGGGCCCTGAGAGGGGGATCCCCCACACTGGTACTGAGACACGGACCAGACTCCTACGGGAGGCAGCAGTGAGGAATATTGGACAATGGGCGGGAGCCTGATCCAGCCATGCCGCGTGCAGGAAGACGGTCCTATGG…	2296	GATGAACGCTAGCGGCAGGCCTAACACATGCAAGTCGAGGGGCAGCGGGGATAAGCTTGCTTATCCGCCGGCGACCGGCGCACGGGTGCGCAACGCGTATAGAATCTGCCCTGTACTGGGGAATAGCCCAGAGAAATTTGGATTAATGCCCCATGGTATGTATTAGCGGCATCGCTTATACATTAAAGGCTACGGTACAGGATGACTATGCGTCCCATTAGTTAGTTGGTAAGGTAACGGCTTACCAAGGCAGCGATGGGTAGGGGCCCTGAGAGGGGGATCCCCCACACTGGTACTGAGACACGGACCAGACTCCTACGGGAGGCAGCAGTGAGGAATATTGGACAATGGGCGGGAGCCTGATCCAGCCATGCCGCGTGCAGGAAGACGGTCCTATGG…	1465	Arenibacter palladensis LMG 21972	NR_042188.1	99.45%	Bacteroidota	Flavobacteriia	Flavobacteriales	Flavobacteriaceae	Arenibacter
09-CHI	73	Algiphilus acroporae	x	x	12	x	12	demultiplex.0002_Forward--0002_Forward.hifi_readssv_0064	804	x	ATTGAACGCTGGCGGAATGCTTAACACATGCAAGTCGAGCGGCAGCATGCCCTTCGGGGTGATGGCGAGCGGCGGACGGGTGAGTAATACATAGGAATCTGCCCTAGAGTGGGGGATAGCCCGGGGAAACTCGGATTAATACCGCATAATCTCTACGGAGCAAAGTGGGGGATCTTCGGACCTCACGCTTTAGGATGAGCCTATGGCCGATTAGCTTGTTGGTGAGGTAACGGCTCACCAAGGCCACGATCGGTAGCTGGTTTGAGAGGATGATCAGCCACACTGGGACTGAGACACGGCCCAGACTCCTACGGGAGGCAGCAGTGGGGAATATTGGACAATGGGCGAAAGCCTGATCCAGCAATTCCGCGTGTGTGAAGAAGGCCTTAGGGTTGTAAA…	2068	ATTGAACGCTGGCGGAATGCTTAACACATGCAAGTCGAGCGGCAGCATGCCCTTCGGGGTGATGGCGAGCGGCGGACGGGTGAGTAATACATAGGAATCTGCCCTAGAGTGGGGGATAGCCCGGGGAAACTCGGATTAATACCGCATAATCTCTACGGAGCAAAGTGGGGGATCTTCGGACCTCACGCTTTAGGATGAGCCTATGGCCGATTAGCTTGTTGGTGAGGTAACGGCTCACCAAGGCCACGATCGGTAGCTGGTTTGAGAGGATGATCAGCCACACTGGGACTGAGACACGGCCCAGACTCCTACGGGAGGCAGCAGTGGGGAATATTGGACAATGGGCGAAAGCCTGATCCAGCAATTCCGCGTGTGTGAAGAAGGCCTTAGGGTTGTAAA…	1478	Algiphilus acroporae NNCM1	NR_181741.1	99.73%	Proteobacteria	Gammaproteobacteria	Nevskiales	Algiphilaceae	Algiphilus
09-CHI	74	Herbaspirillum huttiense	x	x	12	x	12	demultiplex.0002_Forward--0002_Forward.hifi_readssv_0062	845	x	ATTGAACGCTGGCGGCATGCCTTACACATGCAAGTCGAACGGCAGCATAGGAGCTTGCTCCTGATGGCGAGTGGCGAACGGGTGAGTAATATATCGGAACGTGCCCTAGAGTGGGGGATAACTAGTCGAAAGACTAGCTAATACCGCATACGATCTACGGATGAAAGTGGGGGATCGCAAGACCTCATGCTCCTGGAGCGGCCGATATCTGATTAGCTAGTTGGTGGGGTAAAAGCCTACCAAGGCAACGATCAGTAGCTGGTCTGAGAGGACGACCAGCCACACTGGGACTGAGACACGGCCCAGACTCCTACGGGAGGCAGCAGTGGGGAATTTTGGACAATGGGGGCAACCCTGATCCAGCAATGCCGCGTGAGTGAAGAAGGCCTTCGGGTTGTA…	2192	ATTGAACGCTGGCGGCATGCCTTACACATGCAAGTCGAACGGCAGCATAGGAGCTTGCTCCTGATGGCGAGTGGCGAACGGGTGAGTAATATATCGGAACGTGCCCTAGAGTGGGGGATAACTAGTCGAAAGACTAGCTAATACCGCATACGATCTACGGATGAAAGTGGGGGATCGCAAGACCTCATGCTCCTGGAGCGGCCGATATCTGATTAGCTAGTTGGTGGGGTAAAAGCCTACCAAGGCAACGATCAGTAGCTGGTCTGAGAGGACGACCAGCCACACTGGGACTGAGACACGGCCCAGACTCCTACGGGAGGCAGCAGTGGGGAATTTTGGACAATGGGGGCAACCCTGATCCAGCAATGCCGCGTGAGTGAAGAAGGCCTTCGGGTTGTA…	1474	Herbaspirillum huttiense ATCC 14670	NR_024698.1	99.86%	Proteobacteria	Betaproteobacteria	Burkholderiales	Oxalobacteraceae	Herbaspirillum
09-CHI	75	Herbaspirillum huttiense	x	x	10	x	10	demultiplex.0002_Forward--0002_Forward.hifi_readssv_0066	846	x	ATTGAACGCTGGCGGCATGCCTTACACATGCAAGTCGAACGGCAGCATAGGAGCTTGCTCCTGATGGCGAGTGGCGAACGGGTGAGTAATATATCGGAACGTGCCCTAGAGTGGGGGATAACTAGTCGAAAGACTAGCTAATACCGCATACGATCTACGGATGAAAGTGGGGGATCGCAAGACCTCATGCTCCTGGAGCGGCCGATATCTGATTAGCTAGTTGGTGGGGTAAAAGCCTACCAAGGCAACGATCAGTAGCTGGTCTGAGAGGACGACCAGCCACACTGGGACTGAGACACGGCCCAGACTCCTACGGGAGGCAGCAGTGGGGAATTTTGGACAATGGGGGCAACCCTGATCCAGCAATGCCGCGTGAGTGAAGAAGGCCTTCGGGTTGTA…	2181	ATTGAACGCTGGCGGCATGCCTTACACATGCAAGTCGAACGGCAGCATAGGAGCTTGCTCCTGATGGCGAGTGGCGAACGGGTGAGTAATATATCGGAACGTGCCCTAGAGTGGGGGATAACTAGTCGAAAGACTAGCTAATACCGCATACGATCTACGGATGAAAGTGGGGGATCGCAAGACCTCATGCTCCTGGAGCGGCCGATATCTGATTAGCTAGTTGGTGGGGTAAAAGCCTACCAAGGCAACGATCAGTAGCTGGTCTGAGAGGACGACCAGCCACACTGGGACTGAGACACGGCCCAGACTCCTACGGGAGGCAGCAGTGGGGAATTTTGGACAATGGGGGCAACCCTGATCCAGCAATGCCGCGTGAGTGAAGAAGGCCTTCGGGTTGTA…	1474	Herbaspirillum huttiense ATCC 14670	NR_024698.1	99.80%	Proteobacteria	Betaproteobacteria	Burkholderiales	Oxalobacteraceae	Herbaspirillum
09-CHI	76	Woeseia oceani	x	x	9	x	9	demultiplex.0002_Forward--0002_Forward.hifi_readssv_0068	269	x	ATTGAACGCTGGCGGCATGCCTAACACATGCAAGTCGAACGGAAACGATGGAAGCTTGCTTCCAGGCGTCGAGTGGCGGACGGGTGAGTAATGCTTAGGAATCTGCCCATTAGTGGGGGACAACTCGGGGAAACTCGAGCTAATACCGCATACGCCCTACGGGGGAAAGCGGGGGATCTTCGGACCTCGCGCTAATGGATGAGCCTAAGTCGGATTAGCTTGTTGGTGGGGTAAAAGCCTACCAAGGCGACGATCCGTAGCTGGTCTGAGAGGACGATCAGCCACACTGGGACTGAGACACGGCCCAGACTCCTACGGGAGGCAGCAGTGGGGAATATTGGACAATGGGGGAAACCCTGATCCAGCAATGCCGCGTGTGTGAAGAAGGCCTGCGGGTTG…	2365	ATTGAACGCTGGCGGCATGCCTAACACATGCAAGTCGAACGGAAACGATGGAAGCTTGCTTCCAGGCGTCGAGTGGCGGACGGGTGAGTAATGCTTAGGAATCTGCCCATTAGTGGGGGACAACTCGGGGAAACTCGAGCTAATACCGCATACGCCCTACGGGGGAAAGCGGGGGATCTTCGGACCTCGCGCTAATGGATGAGCCTAAGTCGGATTAGCTTGTTGGTGGGGTAAAAGCCTACCAAGGCGACGATCCGTAGCTGGTCTGAGAGGACGATCAGCCACACTGGGACTGAGACACGGCCCAGACTCCTACGGGAGGCAGCAGTGGGGAATATTGGACAATGGGGGAAACCCTGATCCAGCAATGCCGCGTGTGTGAAGAAGGCCTGCGGGTTG…	1481	Woeseia oceani XK5	CP016268.1	100.00%	Proteobacteria	Gammaproteobacteria	Chromatiales	Woeseiaceae	Woeseia
09-CHI	77	Moraxella osloensis	x	x	9	x	9	demultiplex.0002_Forward--0002_Forward.hifi_readssv_0067	812	x	ATTGAACGCTGGCGGCAGGCTTAACACATGCAAGTCGAACGATGAAACTCTAGCTTGCTAGAGAAGATTAGTGGCGGACGGGTGAGTAATATTTAGGAATCTGCCTAGTAGTGGGGGATAGCTCGGGGAAACTCGAATTAATACCGCATACGACCTACGGGTGAAAGGGGGCGCAAGCTCTTGCTATTAGATGAGCCTAAATCAGATTAGCTAGTTGGTGGGGTAAAGGCCCACCAAGGCGACGATCTGTAACTGGTCTGAGAGGATGATCAGTCACACCGGAACTGAGACACGGTCCGGACTCCTACGGGAGGCAGCAGTGGGGAATATTGGACAATGGGGGCAACCCTGATCCAGCCATGCCGCGTGTGTGAAGAAGGCCTTTTGGTTGTAAAGCAC…	2376	ATTGAACGCTGGCGGCAGGCTTAACACATGCAAGTCGAACGATGAAACTCTAGCTTGCTAGAGAAGATTAGTGGCGGACGGGTGAGTAATATTTAGGAATCTGCCTAGTAGTGGGGGATAGCTCGGGGAAACTCGAATTAATACCGCATACGACCTACGGGTGAAAGGGGGCGCAAGCTCTTGCTATTAGATGAGCCTAAATCAGATTAGCTAGTTGGTGGGGTAAAGGCCCACCAAGGCGACGATCTGTAACTGGTCTGAGAGGATGATCAGTCACACCGGAACTGAGACACGGTCCGGACTCCTACGGGAGGCAGCAGTGGGGAATATTGGACAATGGGGGCAACCCTGATCCAGCCATGCCGCGTGTGTGAAGAAGGCCTTTTGGTTGTAAAGCAC…	1473	Moraxella osloensis CCUG 350	CP014234.1	99.32%	Proteobacteria	Gammaproteobacteria	Pseudomonadales	Moraxellaceae	Moraxella
09-CHI	78	Acidovorax wautersii	x	x	9	x	9	demultiplex.0002_Forward--0002_Forward.hifi_readssv_0069	869	x	ATTGAACGCTGGCGGCATGCCTTACACATGCAAGTCGAACGGTAACAGGTCTTCGGATGCTGACGAGTGGCGAACGGGTGAGTAATACATCGGAACGTGCCCGAGAGTGGGGGATAACGAAGCGAAAGCTTTGCTAATACCGCATACGATCTCAGGATGAAAGCAGGGGACCGCAAGGCCTTGCGCTCACGGAGCGGCCGATGGCAGATTAGGTAGTTGGTGGGATAAAAGCTTACCAAGCCGACGATCTGTAGCTGGTCTGAGAGGACGACCAGCCACACTGGGACTGAGACACGGCCCAGACTCCTACGGGAGGCAGCAGTGGGGAATTTTGGACAATGGGCGCAAGCCTGATCCAGCCATGCCGCGTGCAGGATGAAGGCCTTCGGGTTGTAAACT…	2246	ATTGAACGCTGGCGGCATGCCTTACACATGCAAGTCGAACGGTAACAGGTCTTCGGATGCTGACGAGTGGCGAACGGGTGAGTAATACATCGGAACGTGCCCGAGAGTGGGGGATAACGAAGCGAAAGCTTTGCTAATACCGCATACGATCTCAGGATGAAAGCAGGGGACCGCAAGGCCTTGCGCTCACGGAGCGGCCGATGGCAGATTAGGTAGTTGGTGGGATAAAAGCTTACCAAGCCGACGATCTGTAGCTGGTCTGAGAGGACGACCAGCCACACTGGGACTGAGACACGGCCCAGACTCCTACGGGAGGCAGCAGTGGGGAATTTTGGACAATGGGCGCAAGCCTGATCCAGCCATGCCGCGTGCAGGATGAAGGCCTTCGGGTTGTAAACT…	1470	Acidovorax wautersii NF 1078	NR_109656.1	98.71%	Proteobacteria	Betaproteobacteria	Burkholderiales	Comamonadaceae	Acidovorax
09-CHI	79	Variovorax boronicumulans	x	x	8	x	8	demultiplex.0002_Forward--0002_Forward.hifi_readssv_0070	853	x	ATTGAACGCTGGCGGCATGCCTTACACATGCAAGTCGAACGGCAGCGCGGGAGCAATCCTGGCGGCGAGTGGCGAACGGGTGAGTAATACATCGGAACGTGCCCAATCGTGGGGGATAACGCAGCGAAAGCTGTGCTAATACCGCATACGATCTACGGATGAAAGCAGGGGATCGCAAGACCTTGCGCGAATGGAGCGGCCGATGGCAGATTAGGTAGTTGGTGAGGTAAAGGCTCACCAAGCCTTCGATCTGTAGCTGGTCTGAGAGGACGACCAGCCACACTGGGACTGAGACACGGCCCAGACTCCTACGGGAGGCAGCAGTGGGGAATTTTGGACAATGGGCGAAAGCCTGATCCAGCCATGCCGCGTGCAGGATGAAGGCCTTCGGGTTGTAAA…	2206	ATTGAACGCTGGCGGCATGCCTTACACATGCAAGTCGAACGGCAGCGCGGGAGCAATCCTGGCGGCGAGTGGCGAACGGGTGAGTAATACATCGGAACGTGCCCAATCGTGGGGGATAACGCAGCGAAAGCTGTGCTAATACCGCATACGATCTACGGATGAAAGCAGGGGATCGCAAGACCTTGCGCGAATGGAGCGGCCGATGGCAGATTAGGTAGTTGGTGAGGTAAAGGCTCACCAAGCCTTCGATCTGTAGCTGGTCTGAGAGGACGACCAGCCACACTGGGACTGAGACACGGCCCAGACTCCTACGGGAGGCAGCAGTGGGGAATTTTGGACAATGGGCGAAAGCCTGATCCAGCCATGCCGCGTGCAGGATGAAGGCCTTCGGGTTGTAAA…	1476	Variovorax boronicumulans NBRC 103145 BAM-48	NR_041588.1	99.66%	Proteobacteria	Betaproteobacteria	Burkholderiales	Comamonadaceae	Variovorax
09-CHI	80	Marinibaculum sp.	x	x	6	x	6	demultiplex.0002_Forward--0002_Forward.hifi_readssv_0071	116	x	AACGAACGCTGGCGGCAGGCTTAACACATGCAAGTCGAACGGTAGGTACCCTTCGGGGTACTGAGAGTGGCGCACGGGTGAGTAACGCGTGGTTACCTACCTTCCGGTACGGAATAACCGAGGGAAACTTTGGCTAATACCGTATACGCTCGAGAGAGGAAAGATTCATCGCCGGAAGATGGAACCGCGTCGGATTAGCTAGTTGGTGGGGTAACGGCCTACCAAGGCGACGATCCGTAGCTGGTCTGAGAGGATGATCAGCCACACTGGGACTGAGACACGGCCCAGACTCCTACGGGAGGCAGCAGTGGGGAATATTGGACAATGGGCGCAAGCCTGATCCAGCCATGCCGCGTGAGTGAAGAAGGCCTTAGGGTTGTAAAGCTCTTTCGGCGGGGA…	2695	AACGAACGCTGGCGGCAGGCTTAACACATGCAAGTCGAACGGTAGGTACCCTTCGGGGTACTGAGAGTGGCGCACGGGTGAGTAACGCGTGGTTACCTACCTTCCGGTACGGAATAACCGAGGGAAACTTTGGCTAATACCGTATACGCTCGAGAGAGGAAAGATTCATCGCCGGAAGATGGAACCGCGTCGGATTAGCTAGTTGGTGGGGTAACGGCCTACCAAGGCGACGATCCGTAGCTGGTCTGAGAGGATGATCAGCCACACTGGGACTGAGACACGGCCCAGACTCCTACGGGAGGCAGCAGTGGGGAATATTGGACAATGGGCGCAAGCCTGATCCAGCCATGCCGCGTGAGTGAAGAAGGCCTTAGGGTTGTAAAGCTCTTTCGGCGGGGA…	1439	Marinibaculum pumilum H2	NR_152720.1	97.71%	Proteobacteria	Alphaproteobacteria	Sneathiellales	Sneathiellaceae	Marinibaculum
09-CHI	81	Delftia lacustris	x	x	6	x	6	demultiplex.0002_Forward--0002_Forward.hifi_readssv_0072	862	x	ATTGAACGCTGGCGGCATGCCTTACACATGCAAGTCGAACGGTAACAGGTCTTCGGACGCTGACGAGTGGCGAACGGGTGAGTAATACATCGGAACGTGCCCAGTCGTGGGGGATAACTACTCGAAAGAGTAGCTAATACCGCATACGATCTGAGGATGAAAGCGGGGGACCTTCGGGCCTCGCGCGATTGGAGCGGCCGATGGCAGATTAGGTAGTTGGTGGGATAAAAGCTTACCAAGCCGACGATCTGTAGCTGGTCTGAGAGGACGACCAGCCACACTGGGACTGAGACACGGCCCAGACTCCTACGGGAGGCAGCAGTGGGGAATTTTGGACAATGGGCGAAAGCCTGATCCAGCAATGCCGCGTGCAGGATGAAGGCCTTCGGGTTGTAAACT…	2279	ATTGAACGCTGGCGGCATGCCTTACACATGCAAGTCGAACGGTAACAGGTCTTCGGACGCTGACGAGTGGCGAACGGGTGAGTAATACATCGGAACGTGCCCAGTCGTGGGGGATAACTACTCGAAAGAGTAGCTAATACCGCATACGATCTGAGGATGAAAGCGGGGGACCTTCGGGCCTCGCGCGATTGGAGCGGCCGATGGCAGATTAGGTAGTTGGTGGGATAAAAGCTTACCAAGCCGACGATCTGTAGCTGGTCTGAGAGGACGACCAGCCACACTGGGACTGAGACACGGCCCAGACTCCTACGGGAGGCAGCAGTGGGGAATTTTGGACAATGGGCGAAAGCCTGATCCAGCAATGCCGCGTGCAGGATGAAGGCCTTCGGGTTGTAAACT…	1474	Delftia lacustris 332	NR_116495.1	99.93%	Proteobacteria	Betaproteobacteria	Burkholderiales	Comamonadaceae	Delftia
09-CHI	82	Moraxella osloensis	x	x	5	x	5	demultiplex.0002_Forward--0002_Forward.hifi_readssv_0074	813	x	ATTGAACGCTGGCGGCAGGCTTAACACATGCAAGTCGAACGATGAAACTCTAGCTTGCTAGAGATGATTAGTGGCGGACGGGTGAGTAACATTTAGGAATCTGCCTAGTAGTGGGGGATAGCTCGGGGAAACTCGAATTAATACCGCATACGACCTACGGGTGAAAGGGGGCGCAAGCTCTTGCTATTAGATGAGCCTAAATCAGATTAGCTAGTTGGTGGGGTAAAGGCCCACCAAGGCGACGATCTGTAACTGGTCTGAGAGGATGATCAGTCACACCGGAACTGAGACACGGTCCGGACTCCTACGGGAGGCAGCAGTGGGGAATATTGGACAATGGGGGCAACCCTGATCCAGCCATGCCGCGTGTGTGAAGAAGGCCTTTTGGTTGTAAAGCAC…	2390	ATTGAACGCTGGCGGCAGGCTTAACACATGCAAGTCGAACGATGAAACTCTAGCTTGCTAGAGATGATTAGTGGCGGACGGGTGAGTAACATTTAGGAATCTGCCTAGTAGTGGGGGATAGCTCGGGGAAACTCGAATTAATACCGCATACGACCTACGGGTGAAAGGGGGCGCAAGCTCTTGCTATTAGATGAGCCTAAATCAGATTAGCTAGTTGGTGGGGTAAAGGCCCACCAAGGCGACGATCTGTAACTGGTCTGAGAGGATGATCAGTCACACCGGAACTGAGACACGGTCCGGACTCCTACGGGAGGCAGCAGTGGGGAATATTGGACAATGGGGGCAACCCTGATCCAGCCATGCCGCGTGTGTGAAGAAGGCCTTTTGGTTGTAAAGCAC…	1473	Moraxella osloensis CCUG 350	CP014234.1	99.32%	Proteobacteria	Gammaproteobacteria	Pseudomonadales	Moraxellaceae	Moraxella
09-CHI	83	Pelomonas sp.	x	x	5	x	5	demultiplex.0002_Forward--0002_Forward.hifi_readssv_0073	897	x	ATTGAACGCTGGCGGCATGCCTTACACATGCAAGTCGAACGGTAACAGGTTAAGCTGACGAGTGGCGAACGGGTGAGTAATATATCGGAACGTGCCCAGTCGTGGGGGATAACTGCTCGAAAGAGCAGCTAATACCGCATACGACCTGAGGGTGAAAGCGGGGGATCGCAAGACCTCGCGCGATTGGAGCGGCCGATATCAGATTAGGTAGTTGGTGGGGTAAAAGCTCACCAAGCCAACGATCTGTAGCTGGTCTGAGAGGACGACCAGCCACACTGGGACTGAGACACGGCCCAGACTCCTACGGGAGGCAGCAGTGGGGAATTTTGGACAATGGACGCAAGTCTGATCCAGCCATGCCGCGTGCGGGAAGAAGGCCTTCGGGTTGTAAACCGCTTT…	2278	ATTGAACGCTGGCGGCATGCCTTACACATGCAAGTCGAACGGTAACAGGTTAAGCTGACGAGTGGCGAACGGGTGAGTAATATATCGGAACGTGCCCAGTCGTGGGGGATAACTGCTCGAAAGAGCAGCTAATACCGCATACGACCTGAGGGTGAAAGCGGGGGATCGCAAGACCTCGCGCGATTGGAGCGGCCGATATCAGATTAGGTAGTTGGTGGGGTAAAAGCTCACCAAGCCAACGATCTGTAGCTGGTCTGAGAGGACGACCAGCCACACTGGGACTGAGACACGGCCCAGACTCCTACGGGAGGCAGCAGTGGGGAATTTTGGACAATGGACGCAAGTCTGATCCAGCCATGCCGCGTGCGGGAAGAAGGCCTTCGGGTTGTAAACCGCTTT…	1465	Pelomonas saccharophila ATCC 15946	NR_115049.1	98.22%	Proteobacteria	Betaproteobacteria	Burkholderiales	Comamonadaceae	Pelomonas
09-CHI	84	Imperialibacter roseus	x	x	4	x	4	demultiplex.0002_Forward--0002_Forward.hifi_readssv_0076	479	x	GATGAACGCTAGCGGCAGGCCTAATACATGCAAGTCGAGGGGTATATTTCTTTCGGGAGATAGAGACCGGCGCACGGGTGCGTAACACGTATGCAACCTGGCCACTACTGGGGGATAGCCCGGGGAAACTCGGATTAATACCCCATAACACAGTGAAATCGCATGGTTTTACTGTTAAAGATTTATCGGTAGTGGATGGGCATGCGTCCGATTAGCTAGTTGGCAGTGTAACGGACTACCAAGGCGACGATCGGTAGGGGGTCTGAGAGGATGATCCCCCACACTGGTACTGAGATACGGACCAGACTCCTACGGGAGGCAGCAGTAGGGAATATTGGGCAATGGAGGCAACTCTGACCCAGCCATGCCGCGTGCAGGAAGACGGCCTTCTGGGTTGTA…	2320	GATGAACGCTAGCGGCAGGCCTAATACATGCAAGTCGAGGGGTATATTTCTTTCGGGAGATAGAGACCGGCGCACGGGTGCGTAACACGTATGCAACCTGGCCACTACTGGGGGATAGCCCGGGGAAACTCGGATTAATACCCCATAACACAGTGAAATCGCATGGTTTTACTGTTAAAGATTTATCGGTAGTGGATGGGCATGCGTCCGATTAGCTAGTTGGCAGTGTAACGGACTACCAAGGCGACGATCGGTAGGGGGTCTGAGAGGATGATCCCCCACACTGGTACTGAGATACGGACCAGACTCCTACGGGAGGCAGCAGTAGGGAATATTGGGCAATGGAGGCAACTCTGACCCAGCCATGCCGCGTGCAGGAAGACGGCCTTCTGGGTTGTA…	1461	Imperialibacter roseus P4	NR_132295.1	99.29%	Bacteroidota	Cytophagia	Cytophagales	Flammeovirgaceae	Imperialibacter
09-CHI	85	Delftia acidovorans	x	x	3	x	3	demultiplex.0002_Forward--0002_Forward.hifi_readssv_0078	863	x	ATTGAACGCTGGCGGCATGCCTTACACATGCAAGTCGAACGGTAACAGGTCTTCGGACGCTGACGAGTGGCGAACGGGTGAGTAATACATCGGAACGTGCCCAGTCGTGGGGGATAACTACTCGAAAGAGTAGCTAATACCGCATACGATCTGAGGATGAAAGCGGGGGACCTTCGGGCCTCGCGCGATTGGAGCGGCCGATGGCAGATTAGGTAGTTGGTGGGATAAAAGCTTACCAAGCCGACGATCTGTAGCTGGTCTGAGAGGACGACCAGCCACACTGGGACTGAGACACGGCCCAGACTCCTACGGGAGGCAGCAGTGGGGAATTTTGGACAATGGGCGAAAGCCTGATCCAGCAATGCCGCGTGCAGGATGAAGGCCTTCGGGTTGTAAACT…	2288	ATTGAACGCTGGCGGCATGCCTTACACATGCAAGTCGAACGGTAACAGGTCTTCGGACGCTGACGAGTGGCGAACGGGTGAGTAATACATCGGAACGTGCCCAGTCGTGGGGGATAACTACTCGAAAGAGTAGCTAATACCGCATACGATCTGAGGATGAAAGCGGGGGACCTTCGGGCCTCGCGCGATTGGAGCGGCCGATGGCAGATTAGGTAGTTGGTGGGATAAAAGCTTACCAAGCCGACGATCTGTAGCTGGTCTGAGAGGACGACCAGCCACACTGGGACTGAGACACGGCCCAGACTCCTACGGGAGGCAGCAGTGGGGAATTTTGGACAATGGGCGAAAGCCTGATCCAGCAATGCCGCGTGCAGGATGAAGGCCTTCGGGTTGTAAACT…	1474	Delftia acidovorans FDAARGOS_997	CP066006.1	99.93%	Proteobacteria	Betaproteobacteria	Burkholderiales	Comamonadaceae	Delftia
09-CHI	86	Ekhidna sp.	x	x	3	x	3	demultiplex.0002_Forward--0002_Forward.hifi_readssv_0077	982	x	GATGAACGCTAGCGGCAGGCCTAATACATGCAAGTCGAGGGGCAGCACGAGTACTTGTACTTGGTGGCGACCGGCGCACGGGTGCGTAACGCGTATACAATCTACCCAGTACTGGAAGATAGCCCGGGGAAACTCGGATTAATATTCCATGGTATCACAGATAGGCATCTTGAAGTGATTAAAGATTTATCGGTATTGGATGAGTATGCGTCTGATTAGCTTGTTGGTGAGGTAACGGCTCACCAAGGCAACGATCAGTAGGGGTTCTGAGAGGATGATCCCCCACACTGGCACTGAGATACGGGCCAGACTCCTACGGGAGGCAGCAGTAGGGAATATTGGTCAATGGGCGAGAGCCTGAACCAGCCATGCCGCGTGCAGGATGACGGCCTTCTGGGT…	2053	GATGAACGCTAGCGGCAGGCCTAATACATGCAAGTCGAGGGGCAGCACGAGTACTTGTACTTGGTGGCGACCGGCGCACGGGTGCGTAACGCGTATACAATCTACCCAGTACTGGAAGATAGCCCGGGGAAACTCGGATTAATATTCCATGGTATCACAGATAGGCATCTTGAAGTGATTAAAGATTTATCGGTATTGGATGAGTATGCGTCTGATTAGCTTGTTGGTGAGGTAACGGCTCACCAAGGCAACGATCAGTAGGGGTTCTGAGAGGATGATCCCCCACACTGGCACTGAGATACGGGCCAGACTCCTACGGGAGGCAGCAGTAGGGAATATTGGTCAATGGGCGAGAGCCTGAACCAGCCATGCCGCGTGCAGGATGACGGCCTTCTGGGT…	1463	Ekhidna lutea BiosLi/39	NR_115061.1	97.34%	Bacteroidota	Cytophagia	Cytophagales	Reichenbachiellaceae	Ekhidna
09-CHI	87	Propionibacterium acnes	x	x	x	22	22	demultiplex.0018_Forward--0018_Forward.hifi_readssv_0016	923	x	GACGAACGCTGGCGGCGTGCTTAACACATGCAAGTCGAACGGAAAGGCCCTGCTTTTGTGGGGTGCTCGAGTGGCGAACGGGTGAGTAACACGTGAGTAACCTGCCCTTGACTTTGGGATAACTTCAGGAAACTGGGGCTAATACCGGATAGGAGCTCCTGCTGCATGGTGGGGGTTGGAAAGTTTCGGCGGTTGGGGATGGACTCGCGGCTTATCAGCTTGTTGGTGGGGTAGTGGCTTACCAAGGCTTTGACGGGTAGCCGGCCTGAGAGGGTGACCGGCCACATTGGGACTGAGATACGGCCCAGACTCCTACGGGAGGCAGCAGTGGGGAATATTGCACAATGGGCGGAAGCCTGATGCAGCAACGCCGCGTGCGGGATGACGGCCTTCGGGTTG…	1827	GACGAACGCTGGCGGCGTGCTTAACACATGCAAGTCGAACGGAAAGGCCCTGCTTTTGTGGGGTGCTCGAGTGGCGAACGGGTGAGTAACACGTGAGTAACCTGCCCTTGACTTTGGGATAACTTCAGGAAACTGGGGCTAATACCGGATAGGAGCTCCTGCTGCATGGTGGGGGTTGGAAAGTTTCGGCGGTTGGGGATGGACTCGCGGCTTATCAGCTTGTTGGTGGGGTAGTGGCTTACCAAGGCTTTGACGGGTAGCCGGCCTGAGAGGGTGACCGGCCACATTGGGACTGAGATACGGCCCAGACTCCTACGGGAGGCAGCAGTGGGGAATATTGCACAATGGGCGGAAGCCTGATGCAGCAACGCCGCGTGCGGGATGACGGCCTTCGGGTTG…	1466	Propionibacterium acnes ATCC 11828	CP003084.1	100.00%	Actinomycetota	Actinomycetes	Propionibacteriales	Propionibacteriaceae	Propionibacterium
09-CHI	88	Ralstonia pickettii	x	x	x	9	9	demultiplex.0018_Forward--0018_Forward.hifi_readssv_0022	847	x	ATTGAACGCTGGCGGCATGCCTTACACATGCAAGTCGAACGGCAGCATGATCTAGCTTGCTAGATTGATGGCGAGTGGCGAACGGGTGAGTAATACATCGGAACGTGCCCTGTAGTGGGGGATAACTAGTCGAAAGATTAGCTAATACCGCATACGACCTGAGGGTGAAAGTGGGGGACCGCAAGGCCTCATGCTATAGGAGCGGCCGATGTCTGATTAGCTAGTTGGTGGGGTAAAGGCCCACCAAGGCGACGATCAGTAGCTGGTCTGAGAGGACGATCAGCCACACTGGGACTGAGACACGGCCCAGACTCCTACGGGAGGCAGCAGTGGGGAATTTTGGACAATGGGCGAAAGCCTGATCCAGCAATGCCGCGTGTGTGAAGAAGGCCTTCGGGT…	2139	ATTGAACGCTGGCGGCATGCCTTACACATGCAAGTCGAACGGCAGCATGATCTAGCTTGCTAGATTGATGGCGAGTGGCGAACGGGTGAGTAATACATCGGAACGTGCCCTGTAGTGGGGGATAACTAGTCGAAAGATTAGCTAATACCGCATACGACCTGAGGGTGAAAGTGGGGGACCGCAAGGCCTCATGCTATAGGAGCGGCCGATGTCTGATTAGCTAGTTGGTGGGGTAAAGGCCCACCAAGGCGACGATCAGTAGCTGGTCTGAGAGGACGATCAGCCACACTGGGACTGAGACACGGCCCAGACTCCTACGGGAGGCAGCAGTGGGGAATTTTGGACAATGGGCGAAAGCCTGATCCAGCAATGCCGCGTGTGTGAAGAAGGCCTTCGGGT…	1479	Ralstonia pickettii DSM 6297T	LN681565.1	99.86%	Proteobacteria	Betaproteobacteria	Burkholderiales	Burkholderiaceae	Ralstonia
09-CHI	89	Spirosoma sp.	x	x	x	8	8	demultiplex.0018_Forward--0018_Forward.hifi_readssv_0024	978	x	GATGAACGCTAGCGGCAGGCCTAATACATGCAAGTCGAGCGGGCCGTAAGGTCAGCGGCAAACGGGTGCGTAACGCGTAAGCAACCTGCCCACTACTGGGGGATAGCCTTGCGAAAGCGGGGGTAAACCCGCATGGTCCTTTTCCTTCACCTGAGGGGCTAGGTAAACATTTATGGGTAGTGGAGGGGCTTGCGTCTGATTAGCTAGTTGGCGGGGTAAGGGCCCACCAAGGCGACGATCAGTAGGGGTTCTGAGAGGATTGGCCCCCACATGGGTACTGAGACACGGACCCAACTCCTACGGGAGGCAGCAGTAGGGAATATTGGGCAATGGAGGCAACTCTGACCCAGCCATGCCGCGTGAAGGATGAAGGCGCTCAGCGTTGTAAACTTCTTTTAA…	1833	GATGAACGCTAGCGGCAGGCCTAATACATGCAAGTCGAGCGGGCCGTAAGGTCAGCGGCAAACGGGTGCGTAACGCGTAAGCAACCTGCCCACTACTGGGGGATAGCCTTGCGAAAGCGGGGGTAAACCCGCATGGTCCTTTTCCTTCACCTGAGGGGCTAGGTAAACATTTATGGGTAGTGGAGGGGCTTGCGTCTGATTAGCTAGTTGGCGGGGTAAGGGCCCACCAAGGCGACGATCAGTAGGGGTTCTGAGAGGATTGGCCCCCACATGGGTACTGAGACACGGACCCAACTCCTACGGGAGGCAGCAGTAGGGAATATTGGGCAATGGAGGCAACTCTGACCCAGCCATGCCGCGTGAAGGATGAAGGCGCTCAGCGTTGTAAACTTCTTTTAA…	1447	Spirosoma rhododendri CJU-R4	CP051677.1	97.17%	Bacteroidota	Cytophagia	Cytophagales	Spirosomataceae	Spirosoma
09-CHI	90	Marivirgaceae bacterium	x	x	x	7	7	demultiplex.0018_Forward--0018_Forward.hifi_readssv_0026	460	x	GATGAACGCTAGCGGCAGGCCTAATACATGCAAGTCGAGGGGCAGCGATTCTAACTTGTTAGAAGTCGGCGACCGGCGCACGGGTGCGTAACGCGTATGCAACTTACCTTTTACAGGAGGATAGCCCGGGGAAACCCGGATTAATACTTCATGGTGTTATAATGCGGCATCGTATAATAACTAAAGATTTATTGGTAAAAGATGGGCATGCGTCCAATTAGCTAGATGGCGAGGTAACGGCTCACCATGGCGATGATTGGTAGGGGTTCTGAGAGGATGATCCCCCACACTGGTACTGAGACACGGACCAGACTCCTACGGGAGGCAGCAGTAGGGAATATTGGTCAATGGGCGAGAGCCTGAACCAGCCATGCCGCGTGCAGGAAGACGGCCTTCTGG…	2357	GATGAACGCTAGCGGCAGGCCTAATACATGCAAGTCGAGGGGCAGCGATTCTAACTTGTTAGAAGTCGGCGACCGGCGCACGGGTGCGTAACGCGTATGCAACTTACCTTTTACAGGAGGATAGCCCGGGGAAACCCGGATTAATACTTCATGGTGTTATAATGCGGCATCGTATAATAACTAAAGATTTATTGGTAAAAGATGGGCATGCGTCCAATTAGCTAGATGGCGAGGTAACGGCTCACCATGGCGATGATTGGTAGGGGTTCTGAGAGGATGATCCCCCACACTGGTACTGAGACACGGACCAGACTCCTACGGGAGGCAGCAGTAGGGAATATTGGTCAATGGGCGAGAGCCTGAACCAGCCATGCCGCGTGCAGGAAGACGGCCTTCTGG…	1466	Marivirga tractuosa DSM 4126	NR_074493.1	90.28%	Bacteroidota	Cytophagia	Cytophagales	Marivirgaceae	Marivirga
09-CHI	91	Ekhidna lutea	x	x	x	3	3	demultiplex.0018_Forward--0018_Forward.hifi_readssv_0031	446	x	GATGAACGCTAGCGGCAGGCCTAATACATGCAAGTCGAGGGGCAGCACGGTTTTCGGACTGGTGGCGACCGGCGCACGGGTGCGTAACGCGTATACAATCTACCTAATACTGGAGGATAGCCCGGGGAAACTCGGATTAATACTTCATAGTATCACAGATAGGCATCTTGAAGTGATTAAAGATTTATCGGTATTAGATGAGTATGCGTCTGATTAGTTTGTTGGTGAGGTAACGGCTCACCAAGACGATGATCAGTAGGGGTTCTGAGAGGATGATCCCCCACACTGGCACTGAGATACGGGCCAGACTCCTACGGGAGGCAGCAGTAGGGAATATTGGTCAATGGGCGAGAGCCTGAACCAGCCATGCCGCGTGCAGGATGACGGCCTTCTGGGTTG…	2052	GATGAACGCTAGCGGCAGGCCTAATACATGCAAGTCGAGGGGCAGCACGGTTTTCGGACTGGTGGCGACCGGCGCACGGGTGCGTAACGCGTATACAATCTACCTAATACTGGAGGATAGCCCGGGGAAACTCGGATTAATACTTCATAGTATCACAGATAGGCATCTTGAAGTGATTAAAGATTTATCGGTATTAGATGAGTATGCGTCTGATTAGTTTGTTGGTGAGGTAACGGCTCACCAAGACGATGATCAGTAGGGGTTCTGAGAGGATGATCCCCCACACTGGCACTGAGATACGGGCCAGACTCCTACGGGAGGCAGCAGTAGGGAATATTGGTCAATGGGCGAGAGCCTGAACCAGCCATGCCGCGTGCAGGATGACGGCCTTCTGGGTTG…	1460	Ekhidna lutea BiosLi/39	NR_115061.1	99.19%	Bacteroidota	Cytophagia	Cytophagales	Reichenbachiellaceae	Ekhidna
09-CHI	92	Coleofasciculus chthonoplastes	x	x	x	3	3	demultiplex.0018_Forward--0018_Forward.hifi_readssv_0032	560	x	GATGAACGCTGGCGGTCTGCTTAACACATGCAAGTCGAACGCAACCTTCGGGTTGAGTGGCGGACGGGTGAGTAACGCGTGAGAATCTGCCTTAGGGTCGGGGACAACCACTGGAAACGGTGGCTAATACCGGATAAGCCGATTGGTGAAAGATTTATTGCCCGAAGAGGAGCTCGCGTCTGATTAGCTAGTTGGTGAGGTAAGAGCTCACCAAGGCAGCGATCAGTAGCTGGTCTGAGAGGACGATCAGCCACACTGGGACTGAGACACGGCCCAGACTCCTACGGGAGGCAGCAGTGGGGAATTTTCCGCAATGGGCGAAAGCCTGACGGAGCAAGACCGCGTGAGGGAGGAAGGCTCTTGGGTTGTAAACCTCTTTTCTCAGGGAAGAAGCTCTGA…	2077	GATGAACGCTGGCGGTCTGCTTAACACATGCAAGTCGAACGCAACCTTCGGGTTGAGTGGCGGACGGGTGAGTAACGCGTGAGAATCTGCCTTAGGGTCGGGGACAACCACTGGAAACGGTGGCTAATACCGGATAAGCCGATTGGTGAAAGATTTATTGCCCGAAGAGGAGCTCGCGTCTGATTAGCTAGTTGGTGAGGTAAGAGCTCACCAAGGCAGCGATCAGTAGCTGGTCTGAGAGGACGATCAGCCACACTGGGACTGAGACACGGCCCAGACTCCTACGGGAGGCAGCAGTGGGGAATTTTCCGCAATGGGCGAAAGCCTGACGGAGCAAGACCGCGTGAGGGAGGAAGGCTCTTGGGTTGTAAACCTCTTTTCTCAGGGAAGAAGCTCTGA…	1429	Coleofasciculus chthonoplastes SAG 2209	NR_125521.1	99.44%	Cyanobacteriota	Cyanophyceae	Oscillatoriales	Coleofasciculaceae	Coleofasciculus
09-CHI	93	Sphingomonas sp.	x	x	x	2	2	demultiplex.0018_Forward--0018_Forward.hifi_readssv_0034	156	x	AACGAACGCTGGCGGCATGCCTAACACATGCAAGTCGAACGAAGCCTTCGGGTTTAGTGGCGCACGGGTGCGTAACGCGTGGGAATCTGCCCTTTGGTTCGGAATAACAGTTGGAAACGACTGCTAATACCGGATGATGACGAAAGTCCAAAGATTTATCGCCAGAGGATGAGCCCGCGTAGGATTAGCTAGTTGGTGTGGTAAAGGCGCACCAAGGCGACGATCCTTAGCTGGTCTGAGAGGATGATCAGCCACACTGGGACTGAGACACGGCCCAGACTCCTACGGGAGGCAGCAGTGGGGAATATTGGACAATGGGCGAAAGCCTGATCCAGCAATGCCGCGTGAGTGATGAAGGCCCTAGGGTTGTAAAGCTCTTTTACCCGGGATGATAATGAC…	2441	AACGAACGCTGGCGGCATGCCTAACACATGCAAGTCGAACGAAGCCTTCGGGTTTAGTGGCGCACGGGTGCGTAACGCGTGGGAATCTGCCCTTTGGTTCGGAATAACAGTTGGAAACGACTGCTAATACCGGATGATGACGAAAGTCCAAAGATTTATCGCCAGAGGATGAGCCCGCGTAGGATTAGCTAGTTGGTGTGGTAAAGGCGCACCAAGGCGACGATCCTTAGCTGGTCTGAGAGGATGATCAGCCACACTGGGACTGAGACACGGCCCAGACTCCTACGGGAGGCAGCAGTGGGGAATATTGGACAATGGGCGAAAGCCTGATCCAGCAATGCCGCGTGAGTGATGAAGGCCCTAGGGTTGTAAAGCTCTTTTACCCGGGATGATAATGAC…	1428	Sphingomonas aquatilis JSS-7	NR_024997.1	97.97%	Proteobacteria	Alphaproteobacteria	Sphingomonadales	Sphingomonadaceae	Sphingomonas
09-CHI	94	Methylobacterium marchantiae	x	x	x	2	2	demultiplex.0018_Forward--0018_Forward.hifi_readssv_0035	795	x	AGCGAACGCTGGCGGCAGGCTTAACACATGCAAGTCGAGCGGGCATCTTCGGATGTCAGCGGCAGACGGGTGAGTAACACGTGGGAACGTACCCTTCGGTTCGGAATAACGCTGGGAAACTAGCGCTAATACCGGATACGCCCTTTTGGGGAAAGGTTTACTGCCGAAGGATCGGCCCGCGTCTGATTAGCTAGTTGGTGGGGTAACGGCCTACCAAGGCGACGATCAGTAGCTGGTCTGAGAGGATGATCAGCCACACTGGGACTGAGACACGGCCCAGACTCCTACGGGAGGCAGCAGTGGGGAATATTGGACAATGGGCGCAAGCCTGATCCAGCCATGCCGCGTGAGTGATGAAGGCCTTAGGGTTGTAAAGCTCTTTTGTCCGGGACGATAATG…	2250	AGCGAACGCTGGCGGCAGGCTTAACACATGCAAGTCGAGCGGGCATCTTCGGATGTCAGCGGCAGACGGGTGAGTAACACGTGGGAACGTACCCTTCGGTTCGGAATAACGCTGGGAAACTAGCGCTAATACCGGATACGCCCTTTTGGGGAAAGGTTTACTGCCGAAGGATCGGCCCGCGTCTGATTAGCTAGTTGGTGGGGTAACGGCCTACCAAGGCGACGATCAGTAGCTGGTCTGAGAGGATGATCAGCCACACTGGGACTGAGACACGGCCCAGACTCCTACGGGAGGCAGCAGTGGGGAATATTGGACAATGGGCGCAAGCCTGATCCAGCCATGCCGCGTGAGTGATGAAGGCCTTAGGGTTGTAAAGCTCTTTTGTCCGGGACGATAATG…	1426	Methylobacterium marchantiae JT1	NR_116549.1	99.65%	Proteobacteria	Alphaproteobacteria	Hyphomicrobiales	Methylobacteriaceae	Methylobacterium
							43473
Table S1-03: 16S-ITS ASVs of Coleofasciculus sp. EBD - DSM 104233 (SRA-Accession: SAMN36780009)
Strain	No	Classification	BC005 (2023)	BC010 (2023)	x	x	SCounts (all)	ASV-ID	ASV	GenBank Accession	16S-ITS Sequence (complete)	Length (16S-ITS)	16S Sequence (truncated)	Length (16S)	Closest related Type Strain	Accession (type strain)	16S ID (type strain)	Phylum	Class	Order	Family	Genus
03-EBD	01	Coleofasciculus chthonoplastes	15631	426	x	x	16057	Coleofasciculus chthonoplastes EBD DSM 104233 sv_0003-3	603	OR339284	GATGAACGCTGGCGGTCTGCTTAACACATGCAAGTCGAACGCAACCTTCGGGTTGAGTGGCGGACGGGTGAGTAACGCGTGAGAATCTGCCTTGGGGTCGGGGACAACCACTGGAAACGGTGGCTAATACCGGATACGCCTTCGGGTAAAAGATTTATTGCCCTAAGAGGAGCTCGCGTCTGATTAGCTAGTTGGTGAGGTAAGAGCTCACCAAGGCAGCGATCAGTAGCTGGTCTGAGAGGACGATCAGCCACACTGGGACTGAGACACGGCCCAGACTCCTACGGGAGGCAGCAGTGGGGAATTTTCCGCAATGGGCGAAAGCCTGACGGAGCAAGACCGCGTGAGGGAGGAAGGCTCTTGGGTTGTAAACCTCTTTTCTCAGGGAAGAAGCTCTGA…	2087	GATGAACGCTGGCGGTCTGCTTAACACATGCAAGTCGAACGCAACCTTCGGGTTGAGTGGCGGACGGGTGAGTAACGCGTGAGAATCTGCCTTGGGGTCGGGGACAACCACTGGAAACGGTGGCTAATACCGGATACGCCTTCGGGTAAAAGATTTATTGCCCTAAGAGGAGCTCGCGTCTGATTAGCTAGTTGGTGAGGTAAGAGCTCACCAAGGCAGCGATCAGTAGCTGGTCTGAGAGGACGATCAGCCACACTGGGACTGAGACACGGCCCAGACTCCTACGGGAGGCAGCAGTGGGGAATTTTCCGCAATGGGCGAAAGCCTGACGGAGCAAGACCGCGTGAGGGAGGAAGGCTCTTGGGTTGTAAACCTCTTTTCTCAGGGAAGAAGCTCTGA…	1430	Coleofasciculus chthonoplastes SAG 2209	NR_125521.1	99.30%	Cyanobacteriota	Cyanophyceae	Oscillatoriales	Coleofasciculaceae	Coleofasciculus
03-EBD	02	Coleofasciculus chthonoplastes	13656	332	x	x	13988	Coleofasciculus chthonoplastes EBD DSM 104233 sv_0004-4	604	OR339285	GATGAACGCTGGCGGTCTGCTTAACACATGCAAGTCGAACGCAACCTTCGGGTTGAGTGGCGGACGGGTGAGTAACGCGTGAGAATCTGCCTTGGGGTCGGGGACAACCACTGGAAACGGTGGCTAATACCGGATACGCCTTCGGGTAAAAGATTTATTGCCCTAAGAGGAGCTCGCGTCTGATTAGCTAGTTGGTGAGGTAAGAGCTCACCAAGGCAGCGATCAGTAGCTGGTCTGAGAGGACGATCAGCCACACTGGGACTGAGACACGGCCCAGACTCCTACGGGAGGCAGCAGTGGGGAATTTTCCGCAATGGGCGAAAGCCTGACGGAGCAAGACCGCGTGAGGGAGGAAGGCTCTTGGGTTGTAAACCTCTTTTCTCAGGGAAGAAGCTCTGA…	2099	GATGAACGCTGGCGGTCTGCTTAACACATGCAAGTCGAACGCAACCTTCGGGTTGAGTGGCGGACGGGTGAGTAACGCGTGAGAATCTGCCTTGGGGTCGGGGACAACCACTGGAAACGGTGGCTAATACCGGATACGCCTTCGGGTAAAAGATTTATTGCCCTAAGAGGAGCTCGCGTCTGATTAGCTAGTTGGTGAGGTAAGAGCTCACCAAGGCAGCGATCAGTAGCTGGTCTGAGAGGACGATCAGCCACACTGGGACTGAGACACGGCCCAGACTCCTACGGGAGGCAGCAGTGGGGAATTTTCCGCAATGGGCGAAAGCCTGACGGAGCAAGACCGCGTGAGGGAGGAAGGCTCTTGGGTTGTAAACCTCTTTTCTCAGGGAAGAAGCTCTGA…	1430	Coleofasciculus chthonoplastes SAG 2209	NR_125521.1	99.23%	Cyanobacteriota	Cyanophyceae	Oscillatoriales	Coleofasciculaceae	Coleofasciculus
03-EBD	03	Gracilimonas sp.	6727	76	x	x	6803	Coleofasciculus chthonoplastes EBD DSM 104233 sv_0001-1	346	OR339286	GACGAACGCTGGCGGCGGGCTTAACACATGCAAGTCGAAGGAGAAGGTAGCTGCTTGCAGTTACTGGAGACTGGCGGACGGGTGAGTAACGCGTAGATAACCTGCCTATACCTGGGGGATAACATTTCGAAAGGGATGCTAATACCGCATAATGCAGCGGGGCCGCATGGCCACAGTTGTTAAAGGTTTCGGCCGGGTATAGAGGGGTCTGCGTGCTATTAGTTAGTTGGTGAGGTAACGGCTCACCAAGGCGATGATAGCTAGGGGGTCTGAGAGGATGATCCCCCACACTGGGACTGAGACACGGCCCAGACTCCTACGGGAGGCAGCAGTGAGGAATCTTGCGCAATGGGCGAAAGCCTGACGCAGCCACGCCGCGTGCCGGAAGACGGCCCTATG…	2333	GACGAACGCTGGCGGCGGGCTTAACACATGCAAGTCGAAGGAGAAGGTAGCTGCTTGCAGTTACTGGAGACTGGCGGACGGGTGAGTAACGCGTAGATAACCTGCCTATACCTGGGGGATAACATTTCGAAAGGGATGCTAATACCGCATAATGCAGCGGGGCCGCATGGCCACAGTTGTTAAAGGTTTCGGCCGGGTATAGAGGGGTCTGCGTGCTATTAGTTAGTTGGTGAGGTAACGGCTCACCAAGGCGATGATAGCTAGGGGGTCTGAGAGGATGATCCCCCACACTGGGACTGAGACACGGCCCAGACTCCTACGGGAGGCAGCAGTGAGGAATCTTGCGCAATGGGCGAAAGCCTGACGCAGCCACGCCGCGTGCCGGAAGACGGCCCTATG…	1465	Gracilimonas amylolytica LA399	KT985637.2	97.89%	Balneolota	Balneolia	Balneolales	Balneolaceae	Gracilimonas
03-EBD	04	Fulvivirga lutimaris	2462	19	x	x	2481	Coleofasciculus chthonoplastes EBD DSM 104233 sv_0007-135	406	OR339287	GATGAACGCTAGCGGCAGGCCTAATACATGCAAGTCGAACGGCAGCACGAACTTCGGTTTGGTGGCGAGTGGCGCACGGGTGCGTAACGCGTATGCAACCTACCTTTAACAGGGGGATAGCCCGGAGAAATTCGGATTAATACCCCATAGTATCACCAGATGGCATCTGAAGGTGATTAAAGATTTATCGGTTAAAGATGGGCATGCGTGACATTAGTTAGTTGGTGAGGTAACGGCTCACCAAGACGATGATGTCTAGGGGTTCTGAGAGGATGATCCCCCACACTGGTACTGAGATACGGACCAGACTCCTACGGGAGGCAGCAGTAGGGAATATTGGTCAATGGGCGAGAGCCTGAACCAGCCATGCCGCGTGCAGGAAGACGGCCTTCTGGGTTG…	2267	GATGAACGCTAGCGGCAGGCCTAATACATGCAAGTCGAACGGCAGCACGAACTTCGGTTTGGTGGCGAGTGGCGCACGGGTGCGTAACGCGTATGCAACCTACCTTTAACAGGGGGATAGCCCGGAGAAATTCGGATTAATACCCCATAGTATCACCAGATGGCATCTGAAGGTGATTAAAGATTTATCGGTTAAAGATGGGCATGCGTGACATTAGTTAGTTGGTGAGGTAACGGCTCACCAAGACGATGATGTCTAGGGGTTCTGAGAGGATGATCCCCCACACTGGTACTGAGATACGGACCAGACTCCTACGGGAGGCAGCAGTAGGGAATATTGGTCAATGGGCGAGAGCCTGAACCAGCCATGCCGCGTGCAGGAAGACGGCCTTCTGGGTTG…	1460	Fulvivirga lutimaris TM-6	NR_149792.1	99.38%	Bacteroidota	Cytophagia	Cytophagales	Fulvivirgaceae	Fulvivirga
03-EBD	05	Imperialibacter roseus	732	11	x	x	743	Coleofasciculus chthonoplastes EBD DSM 104233 sv_0024-33	480	OR339288	GATGAACGCTAGCGGCAGGCCTAATACATGCAAGTCGAGGGGTATATTTCTTTCGGGAGATAGAGACCGGCGCACGGGTGCGTAACACGTATGCAACCTGGCCACTACTGGGGGATAGCCCGGGGAAACTCGGATTAATACCCCATAACACAGTGAAATCGCATGGTTTTACTGTTAAAGATTTATCGGTAGTGGATGGGCATGCGTCCGATTAGCTAGTTGGCAGTGTAACGGACTACCAAGGCGACGATCGGTAGGGGGTCTGAGAGGATGATCCCCCACACTGGTACTGAGATACGGACCAGACTCCTACGGGAGGCAGCAGTAGGGAATATTGGGCAATGGAGGCAACTCTGACCCAGCCATGCCGCGTGCAGGAAGACGGCCTTCTGGGTTGTA…	2319	GATGAACGCTAGCGGCAGGCCTAATACATGCAAGTCGAGGGGTATATTTCTTTCGGGAGATAGAGACCGGCGCACGGGTGCGTAACACGTATGCAACCTGGCCACTACTGGGGGATAGCCCGGGGAAACTCGGATTAATACCCCATAACACAGTGAAATCGCATGGTTTTACTGTTAAAGATTTATCGGTAGTGGATGGGCATGCGTCCGATTAGCTAGTTGGCAGTGTAACGGACTACCAAGGCGACGATCGGTAGGGGGTCTGAGAGGATGATCCCCCACACTGGTACTGAGATACGGACCAGACTCCTACGGGAGGCAGCAGTAGGGAATATTGGGCAATGGAGGCAACTCTGACCCAGCCATGCCGCGTGCAGGAAGACGGCCTTCTGGGTTGTA…	1461	Imperialibacter roseus P4	NR_132295.1	99.29%	Bacteroidota	Cytophagia	Cytophagales	Flammeovirgaceae	Imperialibacter
03-EBD	06	Marinoscillum sp.	424	6	x	x	430	Coleofasciculus chthonoplastes EBD DSM 104233 sv_0027-36	454	OR339289	GATGAACGCTAGCGGCAGGCCTAATACATGCAAGTCGAGGGGCAGCATATTCTTCGGAATGATGGCGACCGGCGCACGGGTGCGTAACGCGTATGCAACCTACCTACCACTGGGGGATAGCCCGGGGAAACCCGGATTAATACCTCATTGTATTATTTGATGGCATCTGAAGATAATTAAAGATTTATCGGTGGTGGATGGGCATGCGTCTGATTAGCTTGTTGGTGGGGTAACGGCCCACCAAGGCAATGATCAGTAGGGGGTCTGAGAGGATGATCCCCCACACTGGAACTGAGACACGGTCCAGACTCCTACGGGAGGCAGCAGTAGGGAATATTGGTCAATGGGCGAGAGCCTGAACCAGCCATGCCGCGTGCAGGATGACGGCCTTCTGGGTTG…	2348	GATGAACGCTAGCGGCAGGCCTAATACATGCAAGTCGAGGGGCAGCATATTCTTCGGAATGATGGCGACCGGCGCACGGGTGCGTAACGCGTATGCAACCTACCTACCACTGGGGGATAGCCCGGGGAAACCCGGATTAATACCTCATTGTATTATTTGATGGCATCTGAAGATAATTAAAGATTTATCGGTGGTGGATGGGCATGCGTCTGATTAGCTTGTTGGTGGGGTAACGGCCCACCAAGGCAATGATCAGTAGGGGGTCTGAGAGGATGATCCCCCACACTGGAACTGAGACACGGTCCAGACTCCTACGGGAGGCAGCAGTAGGGAATATTGGTCAATGGGCGAGAGCCTGAACCAGCCATGCCGCGTGCAGGATGACGGCCTTCTGGGTTG…	1460	Marinoscillum furvescens NBRC 15994	NR_040920.1	96.85%	Bacteroidota	Cytophagia	Cytophagales	Reichenbachiellaceae	Marinoscillum
03-EBD	07	Thalassospira lucentensis	501	13	x	x	514	Coleofasciculus chthonoplastes EBD DSM 104233 sv_0060-93	68	OR339290	AACGAACGCTGGCGGCAGGCCTAACACATGCAAGTCGGACGAGAAGGTTCCTTCGGGAACTGGAGAGTGGCGCACGGGTGAGTAACGCGTGGGGACCTACCTCTTAGTGGGGGATAACGGTTGGAAACGACCGCTAATACCGCATACGCCCTTCGGGGGAAAGATTTATCGCTAAGAGATGGACCCGCGTTGGATTAGATAGTTGGTGAGGTAACGGCTCACCAAGTCGGCGATCCATAGCTGGTTTGAGAGGATGATCAGCCACACTGGGACTGAGACACGGCCCAGACTCCTACGGGAGGCAGCAGTGGGGAATATTGGACAATGGGGGCAACCCTGATCCAGCCATGCCGCGTGAGTGAAGAAGGCCTTCGGGTTGTAAAGCTCTTTCAGATGCGA…	2337	AACGAACGCTGGCGGCAGGCCTAACACATGCAAGTCGGACGAGAAGGTTCCTTCGGGAACTGGAGAGTGGCGCACGGGTGAGTAACGCGTGGGGACCTACCTCTTAGTGGGGGATAACGGTTGGAAACGACCGCTAATACCGCATACGCCCTTCGGGGGAAAGATTTATCGCTAAGAGATGGACCCGCGTTGGATTAGATAGTTGGTGAGGTAACGGCTCACCAAGTCGGCGATCCATAGCTGGTTTGAGAGGATGATCAGCCACACTGGGACTGAGACACGGCCCAGACTCCTACGGGAGGCAGCAGTGGGGAATATTGGACAATGGGGGCAACCCTGATCCAGCCATGCCGCGTGAGTGAAGAAGGCCTTCGGGTTGTAAAGCTCTTTCAGATGCGA…	1441	Thalassospira lucentensis MCCC 1A00383 = DSM 14000 QMT2	NR_115011.1	99.44%	Proteobacteria	Alphaproteobacteria	Rhodospirillales	Thalassospiraceae	Thalassospira
03-EBD	08	Stappia indica	335	11	x	x	346	Coleofasciculus chthonoplastes EBD DSM 104233 sv_0063-96	117	OR339291	AACGAACGCTGGCGGCAGGCTTAACACATGCAAGTCGAACGGTCTCTTCGGAGGCAGTGGCAGACGGGTGAGTAACGCGTGGGAACATACCTTTCGGTACGGAACAACAGTTGGAAACGACTGCTAATACCGTATACGCCCTATGGGGGAAAGATTTATCGCCGAGAGATTGGCCCGCGTTGGATTAGCTAGTTGGTGGGGTAATGGCCTACCAAGGCGACGATCCATAGCTGGTCTGAGAGGATGATCAGCCACACTGGGACTGAGACACGGCCCAGACTCCTACGGGAGGCAGCAGTGGGGAATATTGGACAATGGGCGCAAGCCTGATCCAGCCATGCCGCGTGAGTGATGAAGGCCTTAGGGTTGTAAAGCTCTTTCGCCGGTGAAGATAATGAC…	2399	AACGAACGCTGGCGGCAGGCTTAACACATGCAAGTCGAACGGTCTCTTCGGAGGCAGTGGCAGACGGGTGAGTAACGCGTGGGAACATACCTTTCGGTACGGAACAACAGTTGGAAACGACTGCTAATACCGTATACGCCCTATGGGGGAAAGATTTATCGCCGAGAGATTGGCCCGCGTTGGATTAGCTAGTTGGTGGGGTAATGGCCTACCAAGGCGACGATCCATAGCTGGTCTGAGAGGATGATCAGCCACACTGGGACTGAGACACGGCCCAGACTCCTACGGGAGGCAGCAGTGGGGAATATTGGACAATGGGCGCAAGCCTGATCCAGCCATGCCGCGTGAGTGATGAAGGCCTTAGGGTTGTAAAGCTCTTTCGCCGGTGAAGATAATGAC…	1428	Stappia indica B106	NR_116431.1	99.09%	Proteobacteria	Alphaproteobacteria	Hyphomicrobiales	Stappiaceae	Stappia
03-EBD	09	Mesorhizobium sediminum	63	4	x	x	67	demultiplex.0005_Forward--0005_Forward.hifi_readssv_0015	714	OR339292	AACGAACGCTGGCGGCAGGCTTAACACATGCAAGTCGAGCGCCCCGCAAGGGGAGCGGCAGACGGGTGAGTAACGCGTGGGAATCTACCTAGCTCTACGGAATAACCCAGGGAAACTTGGACTAATACCGTATACGTCCTTCGGGAGAAAGATTTATCGGAGTTGGATGAGCCCGCGTTGGATTAGCTAGTTGGTGGGGTAATGGCCTACCAAGGCGACGATCCATAGCTGGTCTGAGAGGATGATCAGCCACACTGGGACTGAGACACGGCCCAGACTCCTACGGGAGGCAGCAGTGGGGAATATTGGACAATGGGCGAAAGCCTGATCCAGCCATGCCGCGTGAGTGATGAAGGCCCTAGGGTTGTAAAGCTCTTTCAACGGTGAAGATAATGACGG…	2262	AACGAACGCTGGCGGCAGGCTTAACACATGCAAGTCGAGCGCCCCGCAAGGGGAGCGGCAGACGGGTGAGTAACGCGTGGGAATCTACCTAGCTCTACGGAATAACCCAGGGAAACTTGGACTAATACCGTATACGTCCTTCGGGAGAAAGATTTATCGGAGTTGGATGAGCCCGCGTTGGATTAGCTAGTTGGTGGGGTAATGGCCTACCAAGGCGACGATCCATAGCTGGTCTGAGAGGATGATCAGCCACACTGGGACTGAGACACGGCCCAGACTCCTACGGGAGGCAGCAGTGGGGAATATTGGACAATGGGCGAAAGCCTGATCCAGCCATGCCGCGTGAGTGATGAAGGCCCTAGGGTTGTAAAGCTCTTTCAACGGTGAAGATAATGACGG…	1426	Mesorhizobium sediminum YIM M12096	NR_152716.1	99.79%	Proteobacteria	Alphaproteobacteria	Hyphomicrobiales	Phyllobacteriaceae	Mesorhizobium
03-EBD	10	Algiphilus sp.	49	2	x	x	51	Coleofasciculus chthonoplastes EBD DSM 104233 sv_0013-143	212	OR339293	ATTGAACGCTGGCGGAATGCTTAACACATGCAAGTCGAGCGGCAGCATGCCCTTCGGGGTGATGGCGAGCGGCGGACGGGTGAGTAATACATAGGAATCTGCCCTAGAGTGGGGGATAGCCCGGGGAAACTCGGATTAATACCGCATAATCTCTACGGAGCAAAGTGGGGGATCTTCGGACCTCACGCTTTAGGATGAGCCTATGGCCGATTAGCTTGTTGGTGAGGTAACGGCTCACCAAGGCCACGATCGGTAGCTGGTTTGAGAGGATGATCAGCCACACTGGGACTGAGACACGGCCCAGACTCCTACGGGAGGCAGCAGTGGGGAATATTGGACAATGGGCGAAAGCCTGATCCAGCAATTCCGCGTGTGTGAAGAAGGCCTTAGGGTTGTAAA…	2068	ATTGAACGCTGGCGGAATGCTTAACACATGCAAGTCGAGCGGCAGCATGCCCTTCGGGGTGATGGCGAGCGGCGGACGGGTGAGTAATACATAGGAATCTGCCCTAGAGTGGGGGATAGCCCGGGGAAACTCGGATTAATACCGCATAATCTCTACGGAGCAAAGTGGGGGATCTTCGGACCTCACGCTTTAGGATGAGCCTATGGCCGATTAGCTTGTTGGTGAGGTAACGGCTCACCAAGGCCACGATCGGTAGCTGGTTTGAGAGGATGATCAGCCACACTGGGACTGAGACACGGCCCAGACTCCTACGGGAGGCAGCAGTGGGGAATATTGGACAATGGGCGAAAGCCTGATCCAGCAATTCCGCGTGTGTGAAGAAGGCCTTAGGGTTGTAAA…	1478	Algiphilus aromaticivorans DG1253	NR_115808.1	97.09%	Proteobacteria	Gammaproteobacteria	Nevskiales	Algiphilaceae	Algiphilus
03-EBD	11	Roseibium aggregatum	460	x	x	x	460	Coleofasciculus chthonoplastes EBD DSM 104233 sv_0039-175	77	x	AACGAACGCTGGCGGCAGGCTTAACACATGCAAGTCGAACGAACTCTTCGGAGTTAGTGGCAGACGGGTGAGTAACGCGTGGGAACCTACCTTTAGGTACGGAACAACAGTTGGAAACGACTGCTAATACCGTATGTGCCCTATGGGGGAAAGATTTATCGCCTAAGGATGGGCCCGCGTTGGATTAGCTAGTTGGTGGGGTAAAGGCCTACCAAGGCGACGATCCATAGCTGGTCTGAGAGGATGATCAGCCACACTGGGACTGAGACACGGCCCAGACTCCTACGGGAGGCAGCAGTGGGGAATATTGGACAATGGGCGCAAGCCTGATCCAGCCATGCCGCGTGAGTGATGAAGGCCCTAGGGTTGTAAAGCTCTTTCAGCGAGGAGGATAATGAC…	2449	AACGAACGCTGGCGGCAGGCTTAACACATGCAAGTCGAACGAACTCTTCGGAGTTAGTGGCAGACGGGTGAGTAACGCGTGGGAACCTACCTTTAGGTACGGAACAACAGTTGGAAACGACTGCTAATACCGTATGTGCCCTATGGGGGAAAGATTTATCGCCTAAGGATGGGCCCGCGTTGGATTAGCTAGTTGGTGGGGTAAAGGCCTACCAAGGCGACGATCCATAGCTGGTCTGAGAGGATGATCAGCCACACTGGGACTGAGACACGGCCCAGACTCCTACGGGAGGCAGCAGTGGGGAATATTGGACAATGGGCGCAAGCCTGATCCAGCCATGCCGCGTGAGTGATGAAGGCCCTAGGGTTGTAAAGCTCTTTCAGCGAGGAGGATAATGAC…	1424	Roseibium aggregatum NBRC 16684	NR_113861.1	100.00%	Proteobacteria	Alphaproteobacteria	Hyphomicrobiales	Stappiaceae	Roseibium
03-EBD	12	Thalassospira lucentensis	236	x	x	x	236	demultiplex.0005_Forward--0005_Forward.hifi_readssv_0010	652	x	AACGAACGCTGGCGGCAGGCCTAACACATGCAAGTCGGACGAGAAGGTTCCTTCGGGAACTGGAGAGTGGCGCACGGGTGAGTAACGCGTGGGGACCTACCTCTTAGTGGGGGATAACGGTTGGAAACGACCGCTAATACCGCATACGCCCTTCGGGGGAAAGATTTATCGCTAAGAGATGGACCCGCGTTGGATTAGATAGTTGGTGAGGTAACGGCTCACCAAGTCGGCGATCCATAGCTGGTTTGAGAGGATGATCAGCCACACTGGGACTGAGACACGGCCCAGACTCCTACGGGAGGCAGCAGTGGGGAATATTGGACAATGGGGGCAACCCTGATCCAGCCATGCCGCGTGAGTGAAGAAGGCCTTCGGGTTGTAAAGCTCTTTCAGATGCGA…	2337	AACGAACGCTGGCGGCAGGCCTAACACATGCAAGTCGGACGAGAAGGTTCCTTCGGGAACTGGAGAGTGGCGCACGGGTGAGTAACGCGTGGGGACCTACCTCTTAGTGGGGGATAACGGTTGGAAACGACCGCTAATACCGCATACGCCCTTCGGGGGAAAGATTTATCGCTAAGAGATGGACCCGCGTTGGATTAGATAGTTGGTGAGGTAACGGCTCACCAAGTCGGCGATCCATAGCTGGTTTGAGAGGATGATCAGCCACACTGGGACTGAGACACGGCCCAGACTCCTACGGGAGGCAGCAGTGGGGAATATTGGACAATGGGGGCAACCCTGATCCAGCCATGCCGCGTGAGTGAAGAAGGCCTTCGGGTTGTAAAGCTCTTTCAGATGCGA…	1441	Thalassospira lucentensis MCCC 1A00383 = DSM 14000 QMT2	NR_115011.1	99.44%	Proteobacteria	Alphaproteobacteria	Rhodospirillales	Thalassospiraceae	Thalassospira
03-EBD	13	Thalassospira lucentensis	215	x	x	x	215	demultiplex.0005_Forward--0005_Forward.hifi_readssv_0011	653	x	AACGAACGCTGGCGGCAGGCCTAACACATGCAAGTCGGACGAGAAGGTTCCTTCGGGAACTGGAGAGTGGCGCACGGGTGAGTAACGCGTGGGGACCTACCTCTTAGTGGGGGATAACGGTTGGAAACGACCGCTAATACCGCATACGCCCTTCGGGGGAAAGATTTATCGCTAAGAGATGGACCCGCGTTGGATTAGATAGTTGGTGAGGTAACGGCTCACCAAGTCGGCGATCCATAGCTGGTTTGAGAGGATGATCAGCCACACTGGGACTGAGACACGGCCCAGACTCCTACGGGAGGCAGCAGTGGGGAATATTGGACAATGGGGGCAACCCTGATCCAGCCATGCCGCGTGAGTGAAGAAGGCCTTCGGGTTGTAAAGCTCTTTCAGATGCGA…	2337	AACGAACGCTGGCGGCAGGCCTAACACATGCAAGTCGGACGAGAAGGTTCCTTCGGGAACTGGAGAGTGGCGCACGGGTGAGTAACGCGTGGGGACCTACCTCTTAGTGGGGGATAACGGTTGGAAACGACCGCTAATACCGCATACGCCCTTCGGGGGAAAGATTTATCGCTAAGAGATGGACCCGCGTTGGATTAGATAGTTGGTGAGGTAACGGCTCACCAAGTCGGCGATCCATAGCTGGTTTGAGAGGATGATCAGCCACACTGGGACTGAGACACGGCCCAGACTCCTACGGGAGGCAGCAGTGGGGAATATTGGACAATGGGGGCAACCCTGATCCAGCCATGCCGCGTGAGTGAAGAAGGCCTTCGGGTTGTAAAGCTCTTTCAGATGCGA…	1441	Thalassospira lucentensis MCCC 1A00383 = DSM 14000 QMT2	NR_115011.1	99.44%	Proteobacteria	Alphaproteobacteria	Rhodospirillales	Thalassospiraceae	Thalassospira
03-EBD	14	Cytophagacaeae bacterium	154	x	x	x	154	Coleofasciculus chthonoplastes EBD DSM 104233 sv_0051-187	428	x	GATGAACGCTAGCGGCAGGCCTAATACATGCAAGTCGAACGGTAGATCGGGTAGCAATACTTGATTGAGAGTGACGTAAGGGTGCGTAACACGTATGCAATCTGCCCTCAACAGGAGTATAGCTCGGGGAAACTCGGATTAACCCTCCATAAGATCTTAGAGTGGCATCACTCAGAGATAAAAACTTCGGTGGTTGAGGATGAGCATGCGCATGATTAGCTAGTTGGTGAGGTAAAGGCTCACCAAGGCGATGATCATTAGGGGAACTGAGAGGTTGATCCCCCACACTGGCACTGAGATACGGGCCAGACTCCTACGGGAGGCAGCAGTAGGGAATATTGGTCAATGGGTGAGAGCCTGAACCAGCCATGCCGCGTGCAGGAAGACGGCCTTCTGGGT…	2630	GATGAACGCTAGCGGCAGGCCTAATACATGCAAGTCGAACGGTAGATCGGGTAGCAATACTTGATTGAGAGTGACGTAAGGGTGCGTAACACGTATGCAATCTGCCCTCAACAGGAGTATAGCTCGGGGAAACTCGGATTAACCCTCCATAAGATCTTAGAGTGGCATCACTCAGAGATAAAAACTTCGGTGGTTGAGGATGAGCATGCGCATGATTAGCTAGTTGGTGAGGTAAAGGCTCACCAAGGCGATGATCATTAGGGGAACTGAGAGGTTGATCCCCCACACTGGCACTGAGATACGGGCCAGACTCCTACGGGAGGCAGCAGTAGGGAATATTGGTCAATGGGTGAGAGCCTGAACCAGCCATGCCGCGTGCAGGAAGACGGCCTTCTGGGT…	1464	Chryseotalea sanaruensis Ys	LC349727.1	91.68%	Bacteroidota	Cytophagia	Cytophagales	Cytophagaceae	Chryseotalea
03-EBD	15	Cytophagacaeae bacterium	100	x	x	x	100	demultiplex.0005_Forward--0005_Forward.hifi_readssv_0013	970	x	GATGAACGCTAGCGGCAGGCCTAATACATGCAAGTCGAACGGTAGATCGGGTAGCAATACTTGATTGAGAGTGACGTAAGGGTGCGTAACACGTATGCAATCTGCCCTCAACAGGAGTATAGCTCGGGGAAACTCGGATTAACCCTCCATAAGATCTTAGAGTGGCATCACTCAGAGATAAAAACTTCGGTGGTTGAGGATGAGCATGCGCATGATTAGCTAGTTGGTGAGGTAAAGGCTCACCAAGGCGATGATCATTAGGGGAACTGAGAGGTTGATCCCCCACACTGGCACTGAGATACGGGCCAGACTCCTACGGGAGGCAGCAGTAGGGAATATTGGTCAATGGGTGAGAGCCTGAACCAGCCATGCCGCGTGCAGGAAGACGGCCTTCTGGGT…	2721	GATGAACGCTAGCGGCAGGCCTAATACATGCAAGTCGAACGGTAGATCGGGTAGCAATACTTGATTGAGAGTGACGTAAGGGTGCGTAACACGTATGCAATCTGCCCTCAACAGGAGTATAGCTCGGGGAAACTCGGATTAACCCTCCATAAGATCTTAGAGTGGCATCACTCAGAGATAAAAACTTCGGTGGTTGAGGATGAGCATGCGCATGATTAGCTAGTTGGTGAGGTAAAGGCTCACCAAGGCGATGATCATTAGGGGAACTGAGAGGTTGATCCCCCACACTGGCACTGAGATACGGGCCAGACTCCTACGGGAGGCAGCAGTAGGGAATATTGGTCAATGGGTGAGAGCCTGAACCAGCCATGCCGCGTGCAGGAAGACGGCCTTCTGGGT…	1464	Chryseotalea sanaruensis Ys	LC349727.1	91.68%	Bacteroidota	Cytophagia	Cytophagales	Cytophagaceae	Chryseotalea
03-EBD	16	Nitratireductor arenosus	86	x	x	x	86	Coleofasciculus chthonoplastes EBD DSM 104233 sv_0018-151	130	x	AACGAACGCTGGCGGCAGGCTTAACACATGCAAGTCGAGCGCACTCTTCGGAGTGAGCGGCAGACGGGTGAGTAACGCGTGGGAATCTACCCAGCTCTACGGAATAACTCAGGGAAACTTGTGCTAATACCGTATACGTCCTCCGGGAGAAAGATTTATCGGAGTTGGATGAGCCCGCGTTGCATTAGCTAGTTGGTGGGGTAATGGCCCACCAAGGCGACGATGCATAGCTGGTCTGAGAGGATGATCAGCCACACTGGGACTGAGACACGGCCCAGACTCCTACGGGAGGCAGCAGTGGGGAATATTGGACAATGGGCGCAAGCCTGATCCAGCCATGCCGCGTGAGTGATGAAGGCCCTAGGGTTGTAAAGCTCTTTCACCGGTGAAGATAATGAC…	2287	AACGAACGCTGGCGGCAGGCTTAACACATGCAAGTCGAGCGCACTCTTCGGAGTGAGCGGCAGACGGGTGAGTAACGCGTGGGAATCTACCCAGCTCTACGGAATAACTCAGGGAAACTTGTGCTAATACCGTATACGTCCTCCGGGAGAAAGATTTATCGGAGTTGGATGAGCCCGCGTTGCATTAGCTAGTTGGTGGGGTAATGGCCCACCAAGGCGACGATGCATAGCTGGTCTGAGAGGATGATCAGCCACACTGGGACTGAGACACGGCCCAGACTCCTACGGGAGGCAGCAGTGGGGAATATTGGACAATGGGCGCAAGCCTGATCCAGCCATGCCGCGTGAGTGATGAAGGCCCTAGGGTTGTAAAGCTCTTTCACCGGTGAAGATAATGAC…	1430	Nitratireductor arenosus CAU 1489	MH899225.1	99.58%	Proteobacteria	Alphaproteobacteria	Hyphomicrobiales	Phyllobacteriaceae	Nitratireductor
03-EBD	17	Ectothiorodospiraceae bacterium	44	x	x	x	44	Coleofasciculus chthonoplastes EBD DSM 104233 sv_0034-44	273	x	ATTGAACGCTGGCGGCATGCCTAACACATGCAAGTCGAACGGTAACGACAAAAACAATCCCTTCGGGGTGCGTTTTTGGGCGACGAGTGGCGGACGGGTGAGTAATGCTTAGGAATCTGCCCAGTAGCGGGGGATAGCTCGGGGAAACTCGAATTAATACCGCATACGCCCTACGGGGGAAAGCAGGGGATCTTCGGACCTTGCACTATTGGATGAGCCTAAGTCAGATTAGCTTGTTGGTGGGGTAAAAGCCTACCAAGGCAACGATCTGTAGCTGGTCTGAGAGGACGATCAGCCACACTGGAACTGAGACACGGTCCAGACTCCTACGGGAGGCAGCAGTGGGGAATATTGGACAATGGGGGCAACCCTGATCCAGCAATGCCGCGTGTGTGAAGA…	2419	ATTGAACGCTGGCGGCATGCCTAACACATGCAAGTCGAACGGTAACGACAAAAACAATCCCTTCGGGGTGCGTTTTTGGGCGACGAGTGGCGGACGGGTGAGTAATGCTTAGGAATCTGCCCAGTAGCGGGGGATAGCTCGGGGAAACTCGAATTAATACCGCATACGCCCTACGGGGGAAAGCAGGGGATCTTCGGACCTTGCACTATTGGATGAGCCTAAGTCAGATTAGCTTGTTGGTGGGGTAAAAGCCTACCAAGGCAACGATCTGTAGCTGGTCTGAGAGGACGATCAGCCACACTGGAACTGAGACACGGTCCAGACTCCTACGGGAGGCAGCAGTGGGGAATATTGGACAATGGGGGCAACCCTGATCCAGCAATGCCGCGTGTGTGAAGA…	1497	Thiogranum longum gps52	AB983478.1	90.65%	Proteobacteria	Gammaproteobacteria	Chromatiales	Ectothiorhodospiraceae	Thiogranum
03-EBD	18	Thalassobaculum sp.	39	x	x	x	39	Coleofasciculus chthonoplastes EBD DSM 104233 sv_0032-168	171	x	AACGAACGCTGGCGGCATGCCTAACACATGCAAGTCGAACGGCTCTTCGGAGCAGTGGCGCACGGGTGAGTAACGCGTGGGAATCTACCCTGAGGTTCGGAATAACGGTTGGAAACGACCGCTAATACCGGATGTGCCCTATGGGGCAAAGGCTTGCCGCCTTGGGAGGAGCCCGCGTCCGATTAGCTTGTTGGTGGGGTAACGGCCTACCAAGGCGACGATCGGTAGCTGGTCTGAGAGGATGATCAGCCACACTGGGACTGAGACACGGCCCAGACTCCTACGGGAGGCAGCAGTGGGGAATATTGGACAATGGGCGAAAGCCTGATCCAGCAATGCCGCGTGTGTGACGAAGGCCTTAGGGTTGTAAAACACTTTCGCCGATGACGATGATGACGG…	2273	AACGAACGCTGGCGGCATGCCTAACACATGCAAGTCGAACGGCTCTTCGGAGCAGTGGCGCACGGGTGAGTAACGCGTGGGAATCTACCCTGAGGTTCGGAATAACGGTTGGAAACGACCGCTAATACCGGATGTGCCCTATGGGGCAAAGGCTTGCCGCCTTGGGAGGAGCCCGCGTCCGATTAGCTTGTTGGTGGGGTAACGGCCTACCAAGGCGACGATCGGTAGCTGGTCTGAGAGGATGATCAGCCACACTGGGACTGAGACACGGCCCAGACTCCTACGGGAGGCAGCAGTGGGGAATATTGGACAATGGGCGAAAGCCTGATCCAGCAATGCCGCGTGTGTGACGAAGGCCTTAGGGTTGTAAAACACTTTCGCCGATGACGATGATGACGG…	1426	Thalassobaculum fulvum HSF7	NR_149296.1	97.05%	Proteobacteria	Alphaproteobacteria	Rhodospirillales	Thalassobaculaceae	Thalassobaculum
03-EBD	19	Thalassobaculum litoreum	29	x	x	x	29	Coleofasciculus chthonoplastes EBD DSM 104233 sv_0026-35	164	x	AACGAACGCTGGCGGCATGCCTAACACATGCAAGTCGAACGGCTCTTCGGAGCAGTGGCGCACGGGTGAGTAACGCGTGGGAACCTACCCCGAGGTACGGAATAACGGCTGGAAACGGCCGCTAATACCGTATGTGTCCTAAGGGAGAAAGATTTATCGCCTTGGGAGGGGCCCGCGTCCGATTAGCTAGTTGGTGAGGTAATGGCTCACCAAGGCTGTGATCGGTAGCTGGTCTGAGAGGATGATCAGCCACACTGGGACTGAGACACGGCCCAGACTCCTACGGGAGGCAGCAGTGGGGAATATTGGACAATGGGCGCAAGCCTGATCCAGCAATGCCGCGTGTGTGATGAAGGCCCTAGGGTTGTAAAGCACTTTCGCCGATGACGATGATGACGG…	2290	AACGAACGCTGGCGGCATGCCTAACACATGCAAGTCGAACGGCTCTTCGGAGCAGTGGCGCACGGGTGAGTAACGCGTGGGAACCTACCCCGAGGTACGGAATAACGGCTGGAAACGGCCGCTAATACCGTATGTGTCCTAAGGGAGAAAGATTTATCGCCTTGGGAGGGGCCCGCGTCCGATTAGCTAGTTGGTGAGGTAATGGCTCACCAAGGCTGTGATCGGTAGCTGGTCTGAGAGGATGATCAGCCACACTGGGACTGAGACACGGCCCAGACTCCTACGGGAGGCAGCAGTGGGGAATATTGGACAATGGGCGCAAGCCTGATCCAGCAATGCCGCGTGTGTGATGAAGGCCCTAGGGTTGTAAAGCACTTTCGCCGATGACGATGATGACGG…	1426	Thalassobaculum litoreum DSM 18839	NR_044165.1	99.10%	Proteobacteria	Alphaproteobacteria	Rhodospirillales	Thalassobaculaceae	Thalassobaculum
03-EBD	20	Thalassobaculum litoreum	26	x	x	x	26	Coleofasciculus chthonoplastes EBD DSM 104233 sv_0025-161	165	x	AACGAACGCTGGCGGCATGCCTAACACATGCAAGTCGAACGGCTCTTCGGAGCAGTGGCGCACGGGTGAGTAACGCGTGGGAACCTACCCCGAGGTACGGAATAACGGCTGGAAACGGCCGCTAATACCGTATGTGTCCTAAGGGAGAAAGATTTATCGCCTTGGGAGGGGCCCGCGTCCGATTAGCTAGTTGGTGAGGTAATGGCTCACCAAGGCTGTGATCGGTAGCTGGTCTGAGAGGATGATCAGCCACACTGGGACTGAGACACGGCCCAGACTCCTACGGGAGGCAGCAGTGGGGAATATTGGACAATGGGCGCAAGCCTGATCCAGCAATGCCGCGTGTGTGATGAAGGCCCTAGGGTTGTAAAGCACTTTCGCCGATGACGATGATGACGG…	2290	AACGAACGCTGGCGGCATGCCTAACACATGCAAGTCGAACGGCTCTTCGGAGCAGTGGCGCACGGGTGAGTAACGCGTGGGAACCTACCCCGAGGTACGGAATAACGGCTGGAAACGGCCGCTAATACCGTATGTGTCCTAAGGGAGAAAGATTTATCGCCTTGGGAGGGGCCCGCGTCCGATTAGCTAGTTGGTGAGGTAATGGCTCACCAAGGCTGTGATCGGTAGCTGGTCTGAGAGGATGATCAGCCACACTGGGACTGAGACACGGCCCAGACTCCTACGGGAGGCAGCAGTGGGGAATATTGGACAATGGGCGCAAGCCTGATCCAGCAATGCCGCGTGTGTGATGAAGGCCCTAGGGTTGTAAAGCACTTTCGCCGATGACGATGATGACGG…	1426	Thalassobaculum litoreum DSM 18839	NR_044165.1	99.10%	Proteobacteria	Alphaproteobacteria	Rhodospirillales	Thalassobaculaceae	Thalassobaculum
03-EBD	21	Woeseia sp.	23	x	x	x	23	demultiplex.0005_Forward--0005_Forward.hifi_readssv_0021	275	x	ATTGAACGCTGGCGGCATGCCTAACACATGCAAGTCGAACGGTAACGCGAAGAGCTTGCTCTTTGGCGACGAGTGGCGGACGGGTGAGTAATACTTAGGAATCTACCCAGTAGCGGGGGACAACTCGGGGAAACTCGAGCTAATACCGCATACGCCCTACGGGGGAAAGCAGGGGATCTTCGGACCTTGCACTATTGGATGAGCCTAAGTCGGATTAGCTAGTTGGTAGGGTAAAGGCCTACCAAGGCGACGATCCGTAGCTGGTCTGAGAGGACGATCAGCCACACTGGGACTGAGACACGGCCCAGACTCCTACGGGAGGCAGCAGTGGGGAATATTGGACAATGGGGGCAACCCTGATCCAGCAATGCCGCGTGTGTGAAGAAGGCCTGCGGGTTG…	2381	ATTGAACGCTGGCGGCATGCCTAACACATGCAAGTCGAACGGTAACGCGAAGAGCTTGCTCTTTGGCGACGAGTGGCGGACGGGTGAGTAATACTTAGGAATCTACCCAGTAGCGGGGGACAACTCGGGGAAACTCGAGCTAATACCGCATACGCCCTACGGGGGAAAGCAGGGGATCTTCGGACCTTGCACTATTGGATGAGCCTAAGTCGGATTAGCTAGTTGGTAGGGTAAAGGCCTACCAAGGCGACGATCCGTAGCTGGTCTGAGAGGACGATCAGCCACACTGGGACTGAGACACGGCCCAGACTCCTACGGGAGGCAGCAGTGGGGAATATTGGACAATGGGGGCAACCCTGATCCAGCAATGCCGCGTGTGTGAAGAAGGCCTGCGGGTTG…	1481	Woeseia oceani XK5	CP016268.1	97.03%	Proteobacteria	Gammaproteobacteria	Chromatiales	Woeseiaceae	Woeseia
03-EBD	22	Limnobacter thiooxidans	18	x	x	x	18	demultiplex.0005_Forward--0005_Forward.hifi_readssv_0022	288	x	ATTGAACGCTGGCGGCATGCCTTACACATGCAAGTCGAACGGTAACAGGTCTTCGGATGCTGACGAGTGGCGAACGGGTGAGTAATACATCGGAACGTGCCCAGTAATGGGGGATAGCTCGGCGAAAGCCGGATTAATACCGCATACGCCCTGAGGGGGAAAGTGGGGGATCGCAAGACCTCACGTTATTGGAGCGGCCGATGGCTGATTAGCTAGTTGGTAGGGTAAAGGCCTACCAAGGCGACGATCAGTAGCTGGTCTGAGAGGACGATCAGCCACACTGGGACTGAGACACGGCCCAGACTCCTACGGGAGGCAGCAGTGGGGAATTTTGGACAATGGGGGAAACCCTGATCCAGCAATGCCGCGTGTGCGAAGAAGGCCTTCGGGTTGTAAAGC…	2387	ATTGAACGCTGGCGGCATGCCTTACACATGCAAGTCGAACGGTAACAGGTCTTCGGATGCTGACGAGTGGCGAACGGGTGAGTAATACATCGGAACGTGCCCAGTAATGGGGGATAGCTCGGCGAAAGCCGGATTAATACCGCATACGCCCTGAGGGGGAAAGTGGGGGATCGCAAGACCTCACGTTATTGGAGCGGCCGATGGCTGATTAGCTAGTTGGTAGGGTAAAGGCCTACCAAGGCGACGATCAGTAGCTGGTCTGAGAGGACGATCAGCCACACTGGGACTGAGACACGGCCCAGACTCCTACGGGAGGCAGCAGTGGGGAATTTTGGACAATGGGGGAAACCCTGATCCAGCAATGCCGCGTGTGCGAAGAAGGCCTTCGGGTTGTAAAGC…	1470	Limnobacter thiooxidans CS-K2	NR_025421.1	99.46%	Proteobacteria	Betaproteobacteria	Burkholderiales	Burkholderiaceae	Limnobacter
03-EBD	23	Coleofasciculus sp.	18	x	x	x	18	demultiplex.0005_Forward--0005_Forward.hifi_readssv_0023	1087	x	GATGAACGCTGGCGGTCTGCTTAACACATGCAAGTCGAACGCAACCTTCGGGTTGAGTGGCGGACGGGTGAGTAACGCGTGAGAATCTGCCTTGGGGTCGGGGACAACCACTGGAAACGGTGGCTAATACCGGATACGCCTTCGGGTAAAAGATTTATTGCCCTAAGAGGAGCTCGCGTCTGATTAGCTAGTTGGTGAGGTAAGAGCTCACCAAGGCAGCGATCAGTAGCTGGTCTGAGAGGACGATCAGCCACACTGGGACTGAGACACGGCCCAGACTCCTACGGGAGGCAGCAGTGGGGAATTTTCCGCAATGGGCGAAAGCCTGACGGAGCAAGACCGCGTGAGGGAGGAAGGCTCTTGGGTTGTAAACCTCTTTTCTCAGGGAAGAAGCTCTGA…	2402	GATGAACGCTGGCGGTCTGCTTAACACATGCAAGTCGAACGCAACCTTCGGGTTGAGTGGCGGACGGGTGAGTAACGCGTGAGAATCTGCCTTGGGGTCGGGGACAACCACTGGAAACGGTGGCTAATACCGGATACGCCTTCGGGTAAAAGATTTATTGCCCTAAGAGGAGCTCGCGTCTGATTAGCTAGTTGGTGAGGTAAGAGCTCACCAAGGCAGCGATCAGTAGCTGGTCTGAGAGGACGATCAGCCACACTGGGACTGAGACACGGCCCAGACTCCTACGGGAGGCAGCAGTGGGGAATTTTCCGCAATGGGCGAAAGCCTGACGGAGCAAGACCGCGTGAGGGAGGAAGGCTCTTGGGTTGTAAACCTCTTTTCTCAGGGAAGAAGCTCTGA…	1432	Coleofasciculus chthonoplastes SAG 2209	NR_125521.1	97.35%	Cyanobacteriota	Cyanophyceae	Oscillatoriales	Coleofasciculaceae	Coleofasciculus
03-EBD	24	Marinoscillum sp.	14	x	x	x	14	Coleofasciculus chthonoplastes EBD DSM 104233 sv_0028-37	470	x	GATGAACGCTAGCGGCAGGCCTAATACATGCAAGTCGAGGGGTAGATTTAACTTCGGTTGAATTGAGACCGGCGGACGGGTGCGTAACGCGTATGCAACCTACCCATTACAGGGGGATAGCCCGGGGAAACTCGGATTAATACCCCATAGTATTATTGATTGGCATCGATTAATAATTAAAGATTTATTGGTAATGGATGGGCATGCGTCTGATTAGTTAGTTGGTGAGGTAACGGCTCACCAAGACGACGATCAGTAGGGGGTCTGAGAGGATGATCCCCCACACTGGCACTGAGATACGGGCCAGACTCCTACGGGAGGCAGCAGTAGGGAATATTGGTCAATGGGCGAGAGCCTGAACCAGCCATGCCGCGTGCAGGATGACGGCCTTCTGGGTTG…	2505	GATGAACGCTAGCGGCAGGCCTAATACATGCAAGTCGAGGGGTAGATTTAACTTCGGTTGAATTGAGACCGGCGGACGGGTGCGTAACGCGTATGCAACCTACCCATTACAGGGGGATAGCCCGGGGAAACTCGGATTAATACCCCATAGTATTATTGATTGGCATCGATTAATAATTAAAGATTTATTGGTAATGGATGGGCATGCGTCTGATTAGTTAGTTGGTGAGGTAACGGCTCACCAAGACGACGATCAGTAGGGGGTCTGAGAGGATGATCCCCCACACTGGCACTGAGATACGGGCCAGACTCCTACGGGAGGCAGCAGTAGGGAATATTGGTCAATGGGCGAGAGCCTGAACCAGCCATGCCGCGTGCAGGATGACGGCCTTCTGGGTTG…	1460	Marinoscillum luteum SJP7	NR_108992.1	94.58%	Bacteroidota	Cytophagia	Cytophagales	Reichenbachiellaceae	Marinoscillum
03-EBD	25	Seohaeicola saemankumensis	12	x	x	x	12	Coleofasciculus chthonoplastes EBD DSM 104233 sv_0076-114	64	x	AACGAACGCTGGCGGCAGGCCTAACACATGCAAGTCGAGCGGCACCTTCGGGTGTAGCGGCGGACGGGTTAGTAACGCGTGGGAACGTGCCCTTCTCTACGGAATAGCCTCGGGAAACTGAGAGTAATACCGTATACGCCCTTTGGGGGAAAGATTTATCGGAGAAGGATCGGCCCGCGTCTGATTAGATAGTTGGTGGGGTAATGGCCTACCAAGTCTACGATCAGTAGCTGGTTTTAGAGGATGATCAGCAACACTGGGACTGAGACACGGCCCAGACTCCTACGGGAGGCAGCAGTGGGGAATCTTAGACAATGGGCGCAAGCCTGATCTAGCCATGCCGCGTGAGTGATGAAGGCCTTAGGGTCGTAAAGCTCTTTCGCCAGAGATGATAATGAC…	2411	AACGAACGCTGGCGGCAGGCCTAACACATGCAAGTCGAGCGGCACCTTCGGGTGTAGCGGCGGACGGGTTAGTAACGCGTGGGAACGTGCCCTTCTCTACGGAATAGCCTCGGGAAACTGAGAGTAATACCGTATACGCCCTTTGGGGGAAAGATTTATCGGAGAAGGATCGGCCCGCGTCTGATTAGATAGTTGGTGGGGTAATGGCCTACCAAGTCTACGATCAGTAGCTGGTTTTAGAGGATGATCAGCAACACTGGGACTGAGACACGGCCCAGACTCCTACGGGAGGCAGCAGTGGGGAATCTTAGACAATGGGCGCAAGCCTGATCTAGCCATGCCGCGTGAGTGATGAAGGCCTTAGGGTCGTAAAGCTCTTTCGCCAGAGATGATAATGAC…	1408	Seohaeicola saemankumensis SD-15	NR_044437.1	99.43%	Proteobacteria	Alphaproteobacteria	Rhodobacterales	Roseobacteraceae	Seohaeicola
03-EBD	26	Gammaproteobacterium family unknown	11	x	x	x	11	Coleofasciculus chthonoplastes EBD DSM 104233 sv_0030-39	297	x	ATTGAACGTTGGCGGCAGGCTTAACACATGCAAGTCGAACGAGAAAGTGCCTTCGGGCATGAGTACAGTGGCGGACGGGTGAGTAACGCGTAGGAATCTACCCAGTAGCGGGGGACAACTCGGGGAAACTCGAGCTAATACCGCATACGCTCTCTCTTCGGAGGGAGGAAAGAGGGCCTCTATTTATAAGCTCTCACTATTGGAGGAGCCTGCGTTGGATTAGCTAGTTGGTGGGGTAAAGGCCCACCAAGGCGACGATCCATAGCTGGTCTGAGAGGACGATCAGCCACACCGGAACTGAGACACGGTCCGGACTCCTACGGGAGGCAGCAGTGGGGAATCTTGGGCAATGGGCGCAAGCCTGACCCAGCCATGCCGCGTGTGTGAAGAAGGCCTTCG…	2482	ATTGAACGTTGGCGGCAGGCTTAACACATGCAAGTCGAACGAGAAAGTGCCTTCGGGCATGAGTACAGTGGCGGACGGGTGAGTAACGCGTAGGAATCTACCCAGTAGCGGGGGACAACTCGGGGAAACTCGAGCTAATACCGCATACGCTCTCTCTTCGGAGGGAGGAAAGAGGGCCTCTATTTATAAGCTCTCACTATTGGAGGAGCCTGCGTTGGATTAGCTAGTTGGTGGGGTAAAGGCCCACCAAGGCGACGATCCATAGCTGGTCTGAGAGGACGATCAGCCACACCGGAACTGAGACACGGTCCGGACTCCTACGGGAGGCAGCAGTGGGGAATCTTGGGCAATGGGCGCAAGCCTGACCCAGCCATGCCGCGTGTGTGAAGAAGGCCTTCG…	1487	Thiolapillus brandeum Hiromi 1	NR_148757.1	90.14%	Proteobacteria	Gammaproteobacteria	x	x	Thiolapillus
03-EBD	27	Stappiaceae bacterium	11	x	x	x	11	demultiplex.0005_Forward--0005_Forward.hifi_readssv_0027	663	x	AACGAACGCTGGCGGCAGGCTTAACACATGCAAGTCGAACGAACTCTTCGGAGTTAGTGGCAGACGGGTGAGTAACGCGTGGGAACCTACCTTTAGGTACGGAACAACAGTTGGAAACGACTGCTAATACCGTATGTGCCCTATGGGGGAAAGATTTATCGCCTAAGGATGGGCCCGCGTTGGATTAGCTAGTTGGTGGGGTAAAGGCCTACCAAGGCGACGATCCATAGCTGGTCTGAGAGGATGATCAGCCACACTGGGACTGAGACACGGCCCAGACTCCTACGGGAGGCAGCAGTGGGGAATATTGGACAATGGGCGCAAGCCTGATCCAGCCATGCCGCGTGAGTGATGAAGGCCCTAGGGTTGTAAAGCTCTTTCAGCGAGGAGGATAATGAC…	2084	AACGAACGCTGGCGGCAGGCTTAACACATGCAAGTCGAACGAACTCTTCGGAGTTAGTGGCAGACGGGTGAGTAACGCGTGGGAACCTACCTTTAGGTACGGAACAACAGTTGGAAACGACTGCTAATACCGTATGTGCCCTATGGGGGAAAGATTTATCGCCTAAGGATGGGCCCGCGTTGGATTAGCTAGTTGGTGGGGTAAAGGCCTACCAAGGCGACGATCCATAGCTGGTCTGAGAGGATGATCAGCCACACTGGGACTGAGACACGGCCCAGACTCCTACGGGAGGCAGCAGTGGGGAATATTGGACAATGGGCGCAAGCCTGATCCAGCCATGCCGCGTGAGTGATGAAGGCCCTAGGGTTGTAAAGCTCTTTCAGCGAGGAGGATAATGAC…	1427	Roseibium aggregatum NBRC 16684	NR_042378.1	94.07%	Proteobacteria	Alphaproteobacteria	Hyphomicrobiales	Stappiaceae	Roseibium
03-EBD	28	Roseovarius indicus	10	x	x	x	10	Coleofasciculus chthonoplastes EBD DSM 104233 sv_0031-167	88	x	AACGAACGCTGGCGGCAGGCTTAACACATGCAAGTCGAACGAGATCTTCGGATCTAGTGGCGGACGGGTGAGTAACGCGTGGGAACATGCCCTTCACTACGGAATAGTCCCGGGAAACTGGGTTTAATACCGTATACGCCCTTCGGGGGAAAGAATTTCGGTGAAGGATTGGCCCGCGTTAGATTAGGTAGTTGGTGGGGTAATGGCCTACCAAGCCTACGATCTATAGCTGGTTTTAGAGGATGATCAGCCACACTGGGACTGAGACACGGCCCAGACTCCTACGGGAGGCAGCAGTGGGGAATCTTAGACAATGGGCGAAAGCCTGATCTAGCCATGCCGCGTGAGTGACGAAGGCCCTAGGGTCGTAAAGCTCTTTCGCCAGGGATGATAATGACA…	2253	AACGAACGCTGGCGGCAGGCTTAACACATGCAAGTCGAACGAGATCTTCGGATCTAGTGGCGGACGGGTGAGTAACGCGTGGGAACATGCCCTTCACTACGGAATAGTCCCGGGAAACTGGGTTTAATACCGTATACGCCCTTCGGGGGAAAGAATTTCGGTGAAGGATTGGCCCGCGTTAGATTAGGTAGTTGGTGGGGTAATGGCCTACCAAGCCTACGATCTATAGCTGGTTTTAGAGGATGATCAGCCACACTGGGACTGAGACACGGCCCAGACTCCTACGGGAGGCAGCAGTGGGGAATCTTAGACAATGGGCGAAAGCCTGATCTAGCCATGCCGCGTGAGTGACGAAGGCCCTAGGGTCGTAAAGCTCTTTCGCCAGGGATGATAATGACA…	1408	Roseovarius indicus DSM 26383	CP031598.1	98.67%	Proteobacteria	Alphaproteobacteria	Rhodobacterales	Roseobacteraceae	Roseovarius
03-EBD	29	Ilumatobacter fluminis	10	x	x	x	10	Coleofasciculus chthonoplastes EBD DSM 104233 sv_0045-67	357	x	GACGAACGCTGGCGGCGTGCTTAACACATGCAAGTCGAACGAGGTCCATGGAGCTTGCTCCGGAAGACCTAGTGGCGAACGGGTGCGTAACACGTGAGAAACCTGCCCCGGACTTGGGAATAACAGTCGGAAACGACTGCTAATACCGAATACCTTCACACCGTCGCATGGCGGAGTGAAGAAAGCTTTTGCGGTTTGGGAGGGTCTCGCGGCCTATCAGCTAGTTGGTGAGGTAACGGCTCACCAAGGCATCGACGGGTAGCTGGTCTGAGAGGATGATCAGCCACACTGGGACTGAGACACGGCCCAGACTCCTACGGGAGGCAGCAGTGGGGAATATTGCACAATGGGCGCAAGCCTGATGCAGCAACGCCGCGTGCGGGAAGAAGGCCCTAGGGT…	1943	GACGAACGCTGGCGGCGTGCTTAACACATGCAAGTCGAACGAGGTCCATGGAGCTTGCTCCGGAAGACCTAGTGGCGAACGGGTGCGTAACACGTGAGAAACCTGCCCCGGACTTGGGAATAACAGTCGGAAACGACTGCTAATACCGAATACCTTCACACCGTCGCATGGCGGAGTGAAGAAAGCTTTTGCGGTTTGGGAGGGTCTCGCGGCCTATCAGCTAGTTGGTGAGGTAACGGCTCACCAAGGCATCGACGGGTAGCTGGTCTGAGAGGATGATCAGCCACACTGGGACTGAGACACGGCCCAGACTCCTACGGGAGGCAGCAGTGGGGAATATTGCACAATGGGCGCAAGCCTGATGCAGCAACGCCGCGTGCGGGAAGAAGGCCCTAGGGT…	1458	Ilumatobacter fluminis YM22-133	NR_041633.1	100.00%	Actinomycetota	Acidimicrobiia	Acidimicrobiales	Ilumatobacteraceae	Ilumatobacter
03-EBD	30	Gammaproteobacterium family unknown	9	x	x	x	9	Coleofasciculus chthonoplastes EBD DSM 104233 sv_0030-166	266	x	ATTGAACGCTGGCGGCAGGCTTAAGACATGCAAGTCGAGCGGAAACGATGGGAGCTTGCTCCCAGGCGTCGAGCGGCGGACGGGTGAGTAACGCGTAGGAATCTGCCTAGTAGTGGGGGATAGCTCGGGGAAACTCGAATTAATACCGCATACGCCCTACGGGGGAAAGCAGGGGATCTTCGGACCTTGCGCTATTAGATGAGCCTGCGTTGGATTAGCTTGTTGGTGGGGTAATGGCCTACCAAGGCGACGATCCATAGCTGGTCTGAGAGGATGATCAGCCACACTGGAACTGAGACACGGTCCAGACTCCTACGGGAGGCAGCAGTCGGGAATATTGGACAATGGGCGCAAGCCTGATCCAGCCATGCCGCGTGTGTGAAGAAGGCCTTAGGGTTG…	2264	ATTGAACGCTGGCGGCAGGCTTAAGACATGCAAGTCGAGCGGAAACGATGGGAGCTTGCTCCCAGGCGTCGAGCGGCGGACGGGTGAGTAACGCGTAGGAATCTGCCTAGTAGTGGGGGATAGCTCGGGGAAACTCGAATTAATACCGCATACGCCCTACGGGGGAAAGCAGGGGATCTTCGGACCTTGCGCTATTAGATGAGCCTGCGTTGGATTAGCTTGTTGGTGGGGTAATGGCCTACCAAGGCGACGATCCATAGCTGGTCTGAGAGGATGATCAGCCACACTGGAACTGAGACACGGTCCAGACTCCTACGGGAGGCAGCAGTCGGGAATATTGGACAATGGGCGCAAGCCTGATCCAGCCATGCCGCGTGTGTGAAGAAGGCCTTAGGGTTG…	1481	Pseudohongiella nitratireducens SCS-49	NR_153732.1	94.41%	Proteobacteria	Gammaproteobacteria	x	x	Pseudohongiella
03-EBD	31	Marinoscillum sp.	8	x	x	x	8	Coleofasciculus chthonoplastes EBD DSM 104233 sv_0031-40	473	x	GATGAACGCTAGCGGCAGGCCTAATACATGCAAGTCGAGGGGTAGATTTAACTTCGGTTGAATTGAGACCGGCGGACGGGTGCGTAACGCGTATGCAACCTACCCATTACAGGGGGATAGCCCGGGGAAACTCGGATTAATACCCCATAGTATTATTGATTGGCATCGATTAATAATTAAAGATTTATTGGTAATGGATGGGCATGCGTCTGATTAGTTAGTTGGTGAGGTAACGGCTCACCAAGACGACGATCAGTAGGGGGTCTGAGAGGATGATCCCCCACACTGGCACTGAGATACGGGCCAGACTCCTACGGGAGGCAGCAGTAGGGAATATTGGTCAATGGGCGAGAGCCTGAACCAGCCATGCCGCGTGCAGGATGACGGCCTTCTGGGTTG…	2626	GATGAACGCTAGCGGCAGGCCTAATACATGCAAGTCGAGGGGTAGATTTAACTTCGGTTGAATTGAGACCGGCGGACGGGTGCGTAACGCGTATGCAACCTACCCATTACAGGGGGATAGCCCGGGGAAACTCGGATTAATACCCCATAGTATTATTGATTGGCATCGATTAATAATTAAAGATTTATTGGTAATGGATGGGCATGCGTCTGATTAGTTAGTTGGTGAGGTAACGGCTCACCAAGACGACGATCAGTAGGGGGTCTGAGAGGATGATCCCCCACACTGGCACTGAGATACGGGCCAGACTCCTACGGGAGGCAGCAGTAGGGAATATTGGTCAATGGGCGAGAGCCTGAACCAGCCATGCCGCGTGCAGGATGACGGCCTTCTGGGTTG…	1460	Marinoscillum luteum SJP7	NR_108992.1	94.58%	Bacteroidota	Cytophagia	Cytophagales	Reichenbachiellaceae	Marinoscillum
03-EBD	32	Arenibacter palladensis	8	x	x	x	8	Coleofasciculus chthonoplastes EBD DSM 104233 sv_0059-87	387	x	GATGAACGCTAGCGGCAGGCCTAACACATGCAAGTCGAGGGGCAGCGGGGATAAGCTTGCTTATCCGCCGGCGACCGGCGCACGGGTGCGCAACGCGTATAGAATCTGCCCTGTACTGGGGAATAGCCCAGAGAAATTTGGATTAATGCCCCATGGTATGTATTAGCGGCATCGCTTATACATTAAAGGCTACGGTACAGGATGACTATGCGTCCCATTAGTTAGTTGGTAAGGTAACGGCTTACCAAGGCAGCGATGGGTAGGGGCCCTGAGAGGGGGATCCCCCACACTGGTACTGAGACACGGACCAGACTCCTACGGGAGGCAGCAGTGAGGAATATTGGACAATGGGCGGGAGCCTGATCCAGCCATGCCGCGTGCAGGAAGACGGTCCTATGG…	2296	GATGAACGCTAGCGGCAGGCCTAACACATGCAAGTCGAGGGGCAGCGGGGATAAGCTTGCTTATCCGCCGGCGACCGGCGCACGGGTGCGCAACGCGTATAGAATCTGCCCTGTACTGGGGAATAGCCCAGAGAAATTTGGATTAATGCCCCATGGTATGTATTAGCGGCATCGCTTATACATTAAAGGCTACGGTACAGGATGACTATGCGTCCCATTAGTTAGTTGGTAAGGTAACGGCTTACCAAGGCAGCGATGGGTAGGGGCCCTGAGAGGGGGATCCCCCACACTGGTACTGAGACACGGACCAGACTCCTACGGGAGGCAGCAGTGAGGAATATTGGACAATGGGCGGGAGCCTGATCCAGCCATGCCGCGTGCAGGAAGACGGTCCTATGG…	1465	Arenibacter palladensis LMG 21972	NR_042188.1	99.45%	Bacteroidota	Flavobacteriia	Flavobacteriales	Flavobacteriaceae	Arenibacter
03-EBD	33	Nitratireductor sp.	8	x	x	x	8	demultiplex.0005_Forward--0005_Forward.hifi_readssv_0033	701	x	AACGAACGCTGGCGGCAGGCTTAACACATGCAAGTCGAGCGCACTCTTCGGAGTGAGCGGCAGACGGGTGAGTAACGCGTGGGAATCTACCCAGCTCTACGGAATAACTCAGGGAAACTTGTGCTAATACCGTATACGTCCTCCGGGAGAAAGATTTATCGGAGTTGGATGAGCCCGCGTTGCATTAGCTAGTTGGTGGGGTAATGGCCCACCAAGGCGACGATGCATAGCTGGTCTGAGAGGATGATCAGCCACACTGGGACTGAGACACGGCCCAGACTCCTACGGGAGGCAGCAGTGGGGAATATTGGACAATGGGCGCAAGCCTGATCCAGCCATGCCGCGTGAGTGATGAAGGCCCTAGGGTTGTAAAGCTCTTTCACCGGTGAAGATAATGAC…	2089	AACGAACGCTGGCGGCAGGCTTAACACATGCAAGTCGAGCGCACTCTTCGGAGTGAGCGGCAGACGGGTGAGTAACGCGTGGGAATCTACCCAGCTCTACGGAATAACTCAGGGAAACTTGTGCTAATACCGTATACGTCCTCCGGGAGAAAGATTTATCGGAGTTGGATGAGCCCGCGTTGCATTAGCTAGTTGGTGGGGTAATGGCCCACCAAGGCGACGATGCATAGCTGGTCTGAGAGGATGATCAGCCACACTGGGACTGAGACACGGCCCAGACTCCTACGGGAGGCAGCAGTGGGGAATATTGGACAATGGGCGCAAGCCTGATCCAGCCATGCCGCGTGAGTGATGAAGGCCCTAGGGTTGTAAAGCTCTTTCACCGGTGAAGATAATGAC…	1432	Nitratireductor alexandrii Z3-1	NR_175479.1	95.73%	Proteobacteria	Alphaproteobacteria	Hyphomicrobiales	Phyllobacteriaceae	Nitratireductor
03-EBD	34	Coleofasciculus sp.	8	x	x	x	8	demultiplex.0005_Forward--0005_Forward.hifi_readssv_0034	1088	x	GATGAACGCTGGCGGTCTGCTTAACACATGCAAGTCGAACGCAACCTTCGGGTTGAGTGGCGGACGGGTGAGTAACGCGTGAGAATCTGCCTTGGGGTCGGGGACAACCACTGGAAACGGTGGCTAATACCGGATACGCCTTCGGGTAAAAGATTTATTGCCCTAAGAGGAGCTCGCGTCTGATTAGCTAGTTGGTGAGGTAAGAGCTCACCAAGGCAGCGATCAGTAGCTGGTCTGAGAGGACGATCAGCCACACTGGGACTGAGACACGGCCCAGACTCCTACGGGAGGCAGCAGTGGGGAATTTTCCGCAATGGGCGAAAGCCTGACGGAGCAAGACCGCGTGAGGGAGGAAGGCTCTTGGGTTGTAAACCTCTTTTCTCAGGGAAGAAGCTCTGA…	2098	GATGAACGCTGGCGGTCTGCTTAACACATGCAAGTCGAACGCAACCTTCGGGTTGAGTGGCGGACGGGTGAGTAACGCGTGAGAATCTGCCTTGGGGTCGGGGACAACCACTGGAAACGGTGGCTAATACCGGATACGCCTTCGGGTAAAAGATTTATTGCCCTAAGAGGAGCTCGCGTCTGATTAGCTAGTTGGTGAGGTAAGAGCTCACCAAGGCAGCGATCAGTAGCTGGTCTGAGAGGACGATCAGCCACACTGGGACTGAGACACGGCCCAGACTCCTACGGGAGGCAGCAGTGGGGAATTTTCCGCAATGGGCGAAAGCCTGACGGAGCAAGACCGCGTGAGGGAGGAAGGCTCTTGGGTTGTAAACCTCTTTTCTCAGGGAAGAAGCTCTGA…	1429	Coleofasciculus chthonoplastes SAG 2209	NR_125521.1	95.89%	Cyanobacteriota	Cyanophyceae	Oscillatoriales	Coleofasciculaceae	Coleofasciculus
03-EBD	35	Coleofasciculus sp.	8	x	x	x	8	demultiplex.0005_Forward--0005_Forward.hifi_readssv_0035	1089	x	GATGAACGCTGGCGGTCTGCTTAACACATGCAAGTCGAACGCAACCTTCGGGTTGAGTGGCGGACGGGTGAGTAACGCGTGAGAATCTGCCTTGGGGTCGGGGACAACCACTGGAAACGGTGGCTAATACCGGATACGCCTTCGGGTAAAAGATTTATTGCCCTAAGAGGAGCTCGCGTCTGATTAGCTAGTTGGTGAGGTAAGAGCTCACCAAGGCAGCGATCAGTAGCTGGTCTGAGAGGACGATCAGCCACACTGGGACTGAGACACGGCCCAGACTCCTACGGGAGGCAGCAGTGGGGAATTTTCCGCAATGGGCGAAAGCCTGACGGAGCAAGACCGCGTGAGGGAGGAAGGCTCTTGGGTTGTAAACCTCTTTTCTCAGGGAAGAAGCTCTGA…	2087	GATGAACGCTGGCGGTCTGCTTAACACATGCAAGTCGAACGCAACCTTCGGGTTGAGTGGCGGACGGGTGAGTAACGCGTGAGAATCTGCCTTGGGGTCGGGGACAACCACTGGAAACGGTGGCTAATACCGGATACGCCTTCGGGTAAAAGATTTATTGCCCTAAGAGGAGCTCGCGTCTGATTAGCTAGTTGGTGAGGTAAGAGCTCACCAAGGCAGCGATCAGTAGCTGGTCTGAGAGGACGATCAGCCACACTGGGACTGAGACACGGCCCAGACTCCTACGGGAGGCAGCAGTGGGGAATTTTCCGCAATGGGCGAAAGCCTGACGGAGCAAGACCGCGTGAGGGAGGAAGGCTCTTGGGTTGTAAACCTCTTTTCTCAGGGAAGAAGCTCTGA…	1430	Coleofasciculus chthonoplastes SAG 2209	NR_125521.1	96.93%	Cyanobacteriota	Cyanophyceae	Oscillatoriales	Coleofasciculaceae	Coleofasciculus
03-EBD	36	Pacificispira sp.	7	x	x	x	7	Coleofasciculus chthonoplastes EBD DSM 104233 sv_0047-183	148	x	AACGAACGCTGGCGGCAGGCTTAACACATGCAAGTCGCGGGAGAAGGTTCCTTCGGGAACTGGGCACCGGCGCACGGGTGAGTAACGCGTGGGAACGTACCCTTCGGCGGGGGACAACAGTTGGAAACGACTGCTAATACCGCATACGTCCGAGAGGAGAAAGGCTTCGGCCACCGAGGGATCGGCCCGCGTTGGATTAGCTAGTTGGTGAGGTAAAGGCTCACCAAGGCTGCGATCCATAGCTGGTCTGAGAGGATGATCAGCCACACTGGAACTGAGACACGGTCCAGACTCCTACGGGAGGCAGCAGTGGGGAATATTGCGCAATGGAGGAAACTCTGACGCAGCCATGCCGCGTGTGTGAAGAAGGCCTTCGGGTTGTAAAGCACTTTCGACGGG…	2956	AACGAACGCTGGCGGCAGGCTTAACACATGCAAGTCGCGGGAGAAGGTTCCTTCGGGAACTGGGCACCGGCGCACGGGTGAGTAACGCGTGGGAACGTACCCTTCGGCGGGGGACAACAGTTGGAAACGACTGCTAATACCGCATACGTCCGAGAGGAGAAAGGCTTCGGCCACCGAGGGATCGGCCCGCGTTGGATTAGCTAGTTGGTGAGGTAAAGGCTCACCAAGGCTGCGATCCATAGCTGGTCTGAGAGGATGATCAGCCACACTGGAACTGAGACACGGTCCAGACTCCTACGGGAGGCAGCAGTGGGGAATATTGCGCAATGGAGGAAACTCTGACGCAGCCATGCCGCGTGTGTGAAGAAGGCCTTCGGGTTGTAAAGCACTTTCGACGGG…	1442	Pacificispira spongiicola KN72	MW674674.2	96.46%	Proteobacteria	Alphaproteobacteria	Rhodospirillales	Rhodospirillaceae	Pacificispira
03-EBD	37	Glycocaulis sp.	4	x	x	x	4	demultiplex.0005_Forward--0005_Forward.hifi_readssv_0038	613	x	AACGAACGCTGGCGGAAGGCTTAACACATGCAAGTCGAGCGCACCCTTCGGGGTGAGCGGCAGACGGGTGAGTAACGCGTGGGAACGTACCCTTTGGTTCGGAATAGCCCTTGGAAACGAGGAGTAATGCCGAATGAGCCCTACGGGGGAAAGATTTATCGCCAAAGGATCGGCCCGCGTTAGATTAGCTAGTTGGTGGGGTAAAGGCCTACCAAGGCTACGATCTATAGCTGGTCTGAGAGGATGATCAGCCACACTGGGACTGAGACACGGCCCAGACTCCTACGGGAGGCAGCAGTGGGGAATCTTGGACAATGGGCGAAAGCCTGATCCAGCCATTCCGCGTGGATGATGAAGGCCTTAGGGTTGTAAAATCCTTTCAGCGGGGAAGATAATGAC…	2192	AACGAACGCTGGCGGAAGGCTTAACACATGCAAGTCGAGCGCACCCTTCGGGGTGAGCGGCAGACGGGTGAGTAACGCGTGGGAACGTACCCTTTGGTTCGGAATAGCCCTTGGAAACGAGGAGTAATGCCGAATGAGCCCTACGGGGGAAAGATTTATCGCCAAAGGATCGGCCCGCGTTAGATTAGCTAGTTGGTGGGGTAAAGGCCTACCAAGGCTACGATCTATAGCTGGTCTGAGAGGATGATCAGCCACACTGGGACTGAGACACGGCCCAGACTCCTACGGGAGGCAGCAGTGGGGAATCTTGGACAATGGGCGAAAGCCTGATCCAGCCATTCCGCGTGGATGATGAAGGCCTTAGGGTTGTAAAATCCTTTCAGCGGGGAAGATAATGAC…	1409	Glycocaulis abyssi MCS 33	NR_108136.1	95.95%	Proteobacteria	Alphaproteobacteria	Caulobacterales	Maricaulaceae	Glycocaulis
03-EBD	38	Marinovum algicola	3	x	x	x	3	Coleofasciculus chthonoplastes EBD DSM 104233 sv_0009-13	48	x	AACGAACGCTGGCGGCAGGCCTAACACATGCAAGTCGAGCGAGCTCTTCGGAGCTAGCGGCGGACGGGTTAGTAACGCGTGGGAACGTGCCCTTCACTGCGGAATAGCCACTGGAAACGGTGAGTAATACCGCATACGCCCTTCGGGGGAAAGATTTATCGGTGAAGGATCGGCCCGCGTTAGATTAGATAGTTGGTGGGGTAACGGCCTACCAAGTCTACGATCTATAGCTGGTTTTAGAGGATGATCAGCAACACTGGGACTGAGACACGGCCCAGACTCCTACGGGAGGCAGCAGTGGGGAATCTTGGACAATGGGCGCAAGCCTGATCCAGCCATGCCGCGTGAGTGATGAAGGCCTTAGGGTCGTAAAGCTCTTTCGCCAGAGATGATAATGAC…	2563	AACGAACGCTGGCGGCAGGCCTAACACATGCAAGTCGAGCGAGCTCTTCGGAGCTAGCGGCGGACGGGTTAGTAACGCGTGGGAACGTGCCCTTCACTGCGGAATAGCCACTGGAAACGGTGAGTAATACCGCATACGCCCTTCGGGGGAAAGATTTATCGGTGAAGGATCGGCCCGCGTTAGATTAGATAGTTGGTGGGGTAACGGCCTACCAAGTCTACGATCTATAGCTGGTTTTAGAGGATGATCAGCAACACTGGGACTGAGACACGGCCCAGACTCCTACGGGAGGCAGCAGTGGGGAATCTTGGACAATGGGCGCAAGCCTGATCCAGCCATGCCGCGTGAGTGATGAAGGCCTTAGGGTCGTAAAGCTCTTTCGCCAGAGATGATAATGAC…	1405	Marinovum algicola NBRC 16653	NR_112651.1	100.00%	Proteobacteria	Alphaproteobacteria	Rhodobacterales	Roseobacteraceae	Marinovum
03-EBD	39	Roseovarius indicus	3	x	x	x	3	Coleofasciculus chthonoplastes EBD DSM 104233 sv_0084-127	91	x	AACGAACGCTGGCGGCAGGCTTAACACATGCAAGTCGAACGAGATCTTCGGATCTAGTGGCGGACGGGTGAGTAACGCGTGGGAACATGCCCTTCACTACGGAATAGTCCCGGGAAACTGGGTTTAATACCGTATACGCCCTTCGGGGGAAAGAATTTCGGTGAAGGATTGGCCCGCGTTAGATTAGGTAGTTGGTGGGGTAATGGCCTACCAAGCCTACGATCTATAGCTGGTTTTAGAGGATGATCAGCCACACTGGGACTGAGACACGGCCCAGACTCCTACGGGAGGCAGCAGTGGGGAATCTTAGACAATGGGCGAAAGCCTGATCTAGCCATGCCGCGTGAGTGACGAAGGCCTTAGGGTCGTAAAGCTCTTTCGCCAGGGATGATAATGACA…	2256	AACGAACGCTGGCGGCAGGCTTAACACATGCAAGTCGAACGAGATCTTCGGATCTAGTGGCGGACGGGTGAGTAACGCGTGGGAACATGCCCTTCACTACGGAATAGTCCCGGGAAACTGGGTTTAATACCGTATACGCCCTTCGGGGGAAAGAATTTCGGTGAAGGATTGGCCCGCGTTAGATTAGGTAGTTGGTGGGGTAATGGCCTACCAAGCCTACGATCTATAGCTGGTTTTAGAGGATGATCAGCCACACTGGGACTGAGACACGGCCCAGACTCCTACGGGAGGCAGCAGTGGGGAATCTTAGACAATGGGCGAAAGCCTGATCTAGCCATGCCGCGTGAGTGACGAAGGCCTTAGGGTCGTAAAGCTCTTTCGCCAGGGATGATAATGACA…	1408	Roseovarius indicus DSM 26383	CP031598.1	100.00%	Proteobacteria	Alphaproteobacteria	Rhodobacterales	Roseobacteraceae	Roseovarius
03-EBD	40	Erythrobacter sp.	2	x	x	x	2	Coleofasciculus chthonoplastes EBD DSM 104233 sv_0040-176	155	x	AACGAACGCTGGCGGCATGCCTAACACATGCAAGTCGAACGAACCCTTCGGGGTTAGTGGCGCACGGGTGCGTAACGCGTGGGAACCTGCCTTTAGGTTCGGAATAACTCGGAGAAATTTGAGCTAATACCGGATAATGTCTTCGGACCAAAGATTTATCGCCTTTAGATGGGCCCGCGTTAGATTAGATAGTTGGTGGGGTAACGGCCTACCAAGTCGACGATCTATAGCTGGTCTGAGAGGATGATCAGCCACACTGGGACTGAGACACGGCCCAGACTCCTACGGGAGGCAGCAGTGGGGAATATTGGACAATGGGCGAAAGCCTGATCCAGCAATGCCGCGTGAGTGATGAAGGCCTTAGGGTTGTAAAGCTCTTTTACCAGGGATGATAATGAC…	2201	AACGAACGCTGGCGGCATGCCTAACACATGCAAGTCGAACGAACCCTTCGGGGTTAGTGGCGCACGGGTGCGTAACGCGTGGGAACCTGCCTTTAGGTTCGGAATAACTCGGAGAAATTTGAGCTAATACCGGATAATGTCTTCGGACCAAAGATTTATCGCCTTTAGATGGGCCCGCGTTAGATTAGATAGTTGGTGGGGTAACGGCCTACCAAGTCGACGATCTATAGCTGGTCTGAGAGGATGATCAGCCACACTGGGACTGAGACACGGCCCAGACTCCTACGGGAGGCAGCAGTGGGGAATATTGGACAATGGGCGAAAGCCTGATCCAGCAATGCCGCGTGAGTGATGAAGGCCTTAGGGTTGTAAAGCTCTTTTACCAGGGATGATAATGAC…	1427	Erythrobacter litoralis DSM 8509	CP017057.1	98.39%	Proteobacteria	Alphaproteobacteria	Sphingomonadales	Erythrobacteraceae	Erythrobacter
03-EBD	41	Pelagibacterium halotolerans	2	x	x	x	2	Coleofasciculus chthonoplastes EBD DSM 104233 sv_0044-180	92	x	AACGAACGCTGGCGGCAGGCTTAACACATGCAAGTCGAACGAGCTCTTCGGAGCTAGTGGCAGACGGGTGAGTAACGCGTGGGAATCTACCCAGTTCTCTGGAATAACTGATGGAAACGTCAGCTAATACCGGATACGCCCTTTTGGGGAAAGATTTATCGGGATTGGATGAGCCCGCGTAAGATTAGCTAGTTGGTGGGGTAACGGCCTACCAAGGCGACGATCTTTAGCTGGTCTGAGAGGATGATCAGCCACACTGGGACTGAGACACGGCCCAGACTCCTACGGGAGGCAGCAGTGGGGAATATTGGACAATGGGGGCAACCCTGATCCAGCCATGCCGCGTGAGTGATGAAGGCCTTAGGGTTGTAAAGCTCTTTCACCGGTGAAGATAATGAC…	2522	AACGAACGCTGGCGGCAGGCTTAACACATGCAAGTCGAACGAGCTCTTCGGAGCTAGTGGCAGACGGGTGAGTAACGCGTGGGAATCTACCCAGTTCTCTGGAATAACTGATGGAAACGTCAGCTAATACCGGATACGCCCTTTTGGGGAAAGATTTATCGGGATTGGATGAGCCCGCGTAAGATTAGCTAGTTGGTGGGGTAACGGCCTACCAAGGCGACGATCTTTAGCTGGTCTGAGAGGATGATCAGCCACACTGGGACTGAGACACGGCCCAGACTCCTACGGGAGGCAGCAGTGGGGAATATTGGACAATGGGGGCAACCCTGATCCAGCCATGCCGCGTGAGTGATGAAGGCCTTAGGGTTGTAAAGCTCTTTCACCGGTGAAGATAATGAC…	1427	Pelagibacterium halotolerans B2	NR_102924.1	98.95%	Proteobacteria	Alphaproteobacteria	Hyphomicrobiales	Devosiaceae	Pelagibacterium
03-EBD	42	Arenibacter palladensis	2	x	x	x	2	Coleofasciculus chthonoplastes EBD DSM 104233 sv_0077-115	388	x	GATGAACGCTAGCGGCAGGCCTAACACATGCAAGTCGAGGGGCAGCGGGGATAAGCTTGCTTATCCGCCGGCGACCGGCGCACGGGTGCGCAACGCGTATAGAATCTGCCCTGTACTGGGGAATAGCCCAGAGAAATTTGGATTAATGCCCCATGGTATGTATTAGCGGCATCGCTTATACATTAAAGGCTACGGTACAGGATGACTATGCGTCCCATTAGTTAGTTGGTAAGGTAACGGCTTACCAAGGCAGCGATGGGTAGGGGCCCTGAGAGGGGGATCCCCCACACTGGTACTGAGACACGGACCAGACTCCTACGGGAGGCAGCAGTGAGGAATATTGGACAATGGGCGGGAGCCTGATCCAGCCATGCCGCGTGCAGGAAGACGGTCCTATGG…	2411	GATGAACGCTAGCGGCAGGCCTAACACATGCAAGTCGAGGGGCAGCGGGGATAAGCTTGCTTATCCGCCGGCGACCGGCGCACGGGTGCGCAACGCGTATAGAATCTGCCCTGTACTGGGGAATAGCCCAGAGAAATTTGGATTAATGCCCCATGGTATGTATTAGCGGCATCGCTTATACATTAAAGGCTACGGTACAGGATGACTATGCGTCCCATTAGTTAGTTGGTAAGGTAACGGCTTACCAAGGCAGCGATGGGTAGGGGCCCTGAGAGGGGGATCCCCCACACTGGTACTGAGACACGGACCAGACTCCTACGGGAGGCAGCAGTGAGGAATATTGGACAATGGGCGGGAGCCTGATCCAGCCATGCCGCGTGCAGGAAGACGGTCCTATGG…	1465	Arenibacter palladensis LMG 21972	NR_042188.1	99.45%	Bacteroidota	Flavobacteriia	Flavobacteriales	Flavobacteriaceae	Arenibacter
03-EBD	43	Balneolaceae bacterium	2	x	x	x	2	demultiplex.0005_Forward--0005_Forward.hifi_readssv_0047	953	x	GATGAACGCTAGCGGCAGGCCTAATACATGCAAGTCGAACGGCAGCACGAACTTCGGTTTGGTGGCGAGTGGCGCACGGGTGCGTAACGCGTATGCAACCTACCTTTAACAGGGGGATAGCCCGGAGAAATTCGGATTAATACCCCATAGTATCACCAGATGGCATCTGAAGGTGATTAAAGATTTATCGGTTAAAGATGGGCATGCGTGACATTAGTTAGTTGGTGAGGTAACGGCTCACCAAGACGATGATGTCTAGGGGTTCTGAGAGGATGATCCCCCACACTGGGACTGAGACACGGCCCAGACTCCTACGGGAGGCAGCAGTGAGGAATCTTGCGCAATGGGCGAAAGCCTGACGCAGCCACGCCGCGTGCCGGAAGACGGCCCTATGGGTTG…	2322	GATGAACGCTAGCGGCAGGCCTAATACATGCAAGTCGAACGGCAGCACGAACTTCGGTTTGGTGGCGAGTGGCGCACGGGTGCGTAACGCGTATGCAACCTACCTTTAACAGGGGGATAGCCCGGAGAAATTCGGATTAATACCCCATAGTATCACCAGATGGCATCTGAAGGTGATTAAAGATTTATCGGTTAAAGATGGGCATGCGTGACATTAGTTAGTTGGTGAGGTAACGGCTCACCAAGACGATGATGTCTAGGGGTTCTGAGAGGATGATCCCCCACACTGGGACTGAGACACGGCCCAGACTCCTACGGGAGGCAGCAGTGAGGAATCTTGCGCAATGGGCGAAAGCCTGACGCAGCCACGCCGCGTGCCGGAAGACGGCCCTATGGGTTG…	1464	Gracilimonas amylolytica LA399	NR_178892.1	92.66%	Balneolota	Balneolia	Balneolales	Balneolaceae	Gracilimonas
03-EBD	44	x	x	4	x	x	4	demultiplex.0005_Forward--0005_Forward.hifi_readssv_0040	1094	x	GATGAACGCTGGCGGTCTGCTTAACACATGCAAGTCGAACGCAACCTTCGGGTTGAGTGGCGGACGGGTGAGTAACGCGTGAGAATCTGCCTTGGGGTCGGGGACAACCACTGGAAACGGTGGCTAATACCGGATACGCCTTCGGGTAAAAGATTTATTGCCCTAAGAGGAGCTCGCGTCTGATTAGCTAGTTGGTGAGGTAAGAGCTCACCAAGGCAGCGATCAGTAGCTGGTCTGAGAGGATGATCAGCCACACTGGGACTGAGACACGGCCCAGACTCCTACGGGAGGCAGCAGTGGGGAATATTGGACAATGGGCGCAAGCCTGATCCAGCCATGCCGCGTGAGTGATGAAGGCCTTAGGGTTGTAAAGCTCTTTCGCCGGTGAAGATAATGACG…	2095	GATGAACGCTGGCGGTCTGCTTAACACATGCAAGTCGAACGCAACCTTCGGGTTGAGTGGCGGACGGGTGAGTAACGCGTGAGAATCTGCCTTGGGGTCGGGGACAACCACTGGAAACGGTGGCTAATACCGGATACGCCTTCGGGTAAAAGATTTATTGCCCTAAGAGGAGCTCGCGTCTGATTAGCTAGTTGGTGAGGTAAGAGCTCACCAAGGCAGCGATCAGTAGCTGGTCTGAGAGGATGATCAGCCACACTGGGACTGAGACACGGCCCAGACTCCTACGGGAGGCAGCAGTGGGGAATATTGGACAATGGGCGCAAGCCTGATCCAGCCATGCCGCGTGAGTGATGAAGGCCTTAGGGTTGTAAAGCTCTTTCGCCGGTGAAGATAATGACG…	1426	x	x	x	x	x	x	x	x
03-EBD	45	x	x	3	x	x	3	demultiplex.0005_Forward--0005_Forward.hifi_readssv_0043	1046	x	GATGAACGCTGGCGGTCTGCTTAACACATGCAAGTCGAACGCAACCTTCGGGTTGAGTGGCAGACGGGTGAGTAACGCGTGGGAACCTACCTTTAGGTACGGAACAACAGTTGGAAACGACTGCTAATACCGTATGTGCCCTATGGGGGAAAGATTTATCGCCTAAGGATGGGCCCGCGTTGGATTAGCTAGTTGGTGGGGTAAAGGCCTACCAAGGCGACGATCCATAGCTGGTCTGAGAGGATGATCAGCCACACTGGGACTGAGACACGGCCCAGACTCCTACGGGAGGCAGCAGTGGGGAATATTGGACAATGGGCGCAAGCCTGATCCAGCCATGCCGCGTGAGTGATGAAGGCCCTAGGGTTGTAAAGCTCTTTCAGCGAGGAGGATAATGAC…	2086	GATGAACGCTGGCGGTCTGCTTAACACATGCAAGTCGAACGCAACCTTCGGGTTGAGTGGCAGACGGGTGAGTAACGCGTGGGAACCTACCTTTAGGTACGGAACAACAGTTGGAAACGACTGCTAATACCGTATGTGCCCTATGGGGGAAAGATTTATCGCCTAAGGATGGGCCCGCGTTGGATTAGCTAGTTGGTGGGGTAAAGGCCTACCAAGGCGACGATCCATAGCTGGTCTGAGAGGATGATCAGCCACACTGGGACTGAGACACGGCCCAGACTCCTACGGGAGGCAGCAGTGGGGAATATTGGACAATGGGCGCAAGCCTGATCCAGCCATGCCGCGTGAGTGATGAAGGCCCTAGGGTTGTAAAGCTCTTTCAGCGAGGAGGATAATGAC…	1429	x	x	x	x	x	x	x	x
03-EBD	46	Stappiaceae bacterium	x	2	x	x	2	demultiplex.0010_Forward--0010_Forward.hifi_readssv_0010	665	x	AACGAACGCTGGCGGCAGGCTTAACACATGCAAGTCGAACGAACTCTTCGGAGTTAGTGGCAGACGGGTGAGTAACGCGTGGGAACCTACCTTTAGGTACGGAACAACAGTTGGAAACGACTGCTAATACCGTATGTGCCCTATGGGGGAAAGATTTATCGCCTAAGGATGGGCCCGCGTTGGATTAGCTAGTTGGTGGGGTAAAGGCCTACCAAGGCGACGATCCATAGCTGGTCTGAGAGGATGATCAGCCACACTGGGACTGAGACACGGCCCAGACTCCTACGGGAGGCAGCAGTGGGGAATATTGGACAATGGGCGCAAGCCTGATCCAGCCATGCCGCGTGAGTGATGAAGGCCCTAGGGTTGTAAAGCTCTTTCAGCGAGGAGGATAATGAC…	2281	AACGAACGCTGGCGGCAGGCTTAACACATGCAAGTCGAACGAACTCTTCGGAGTTAGTGGCAGACGGGTGAGTAACGCGTGGGAACCTACCTTTAGGTACGGAACAACAGTTGGAAACGACTGCTAATACCGTATGTGCCCTATGGGGGAAAGATTTATCGCCTAAGGATGGGCCCGCGTTGGATTAGCTAGTTGGTGGGGTAAAGGCCTACCAAGGCGACGATCCATAGCTGGTCTGAGAGGATGATCAGCCACACTGGGACTGAGACACGGCCCAGACTCCTACGGGAGGCAGCAGTGGGGAATATTGGACAATGGGCGCAAGCCTGATCCAGCCATGCCGCGTGAGTGATGAAGGCCCTAGGGTTGTAAAGCTCTTTCAGCGAGGAGGATAATGAC…	1413	Roseibium aggregatum NBRC 16684	NR_042378.1	93.76%	Proteobacteria	Alphaproteobacteria	Hyphomicrobiales	Stappiaceae	Roseibium
							43079
Table S1-02: 16S-ITS ASVs of Coleofasciculus sp. SPW - DSM 104237 (SRA-Accession: SAMN36708463)
Strain	No	Classification	BC013 (2023)	BC048 (2023)	x	x	SCounts (all)	ASV-ID	ASV	GenBank Accession	16S-ITS Sequence (complete)	Length (16S-ITS)	16S Sequence (truncated)	Length (16S)	Closest related Type Strain	Accession (type strain)	16S ID (type strain)	Phylum	Class	Order	Family	Genus
02-SPW	01	Coleofasciculus chthonoplastes	1538	681	x	x	2219	Coleofasciculus chthonoplastes SPW DSM 104237 sv_0020-93	594	OR297700	GATGAACGCTGGCGGTCTGCTTAACACATGCAAGTCGAACGCAACCTTCGGGTTGAGTGGCGGACGGGTGAGTAACGCGTGAGAATCTGCCTTGGGGTCGGGGACAACCACTGGAAACGGTGGCTAATACCGGATAAGCCTTCGGGTAAAAGATTTATTGCCCTAAGAGGAGCTCGCGTCTGATTAGCTAGTTGGTGAGGTAAGAGCTCACCAAGGCAGCGATCAGTAGCTGGTCTGAGAGGACGATCAGCCACACTGGGACTGAGACACGGCCCAGACTCCTACGGGAGGCAGCAGTGGGGAATTTTCCGCAATGGGCGAAAGCCTGACGGAGCAAGACCGCGTGAGGGAGGAAGGCTCTTGGGTTGTAAACCTCTTTTCTCAGGGAAGAAGCTCTGA…	2086	GATGAACGCTGGCGGTCTGCTTAACACATGCAAGTCGAACGCAACCTTCGGGTTGAGTGGCGGACGGGTGAGTAACGCGTGAGAATCTGCCTTGGGGTCGGGGACAACCACTGGAAACGGTGGCTAATACCGGATAAGCCTTCGGGTAAAAGATTTATTGCCCTAAGAGGAGCTCGCGTCTGATTAGCTAGTTGGTGAGGTAAGAGCTCACCAAGGCAGCGATCAGTAGCTGGTCTGAGAGGACGATCAGCCACACTGGGACTGAGACACGGCCCAGACTCCTACGGGAGGCAGCAGTGGGGAATTTTCCGCAATGGGCGAAAGCCTGACGGAGCAAGACCGCGTGAGGGAGGAAGGCTCTTGGGTTGTAAACCTCTTTTCTCAGGGAAGAAGCTCTGA…	1429	Coleofasciculus chthonoplastes SAG 2209	NR_125521.1	99.16%	Cyanobacteriota	Cyanophyceae	Oscillatoriales	Coleofasciculaceae	Coleofasciculus
02-SPW	02	Coleofasciculus chthonoplastes	1163	475	x	x	1638	Coleofasciculus chthonoplastes SPW DSM 104237 sv_0023-100	593	OR297701	GATGAACGCTGGCGGTCTGCTTAACACATGCAAGTCGAACGCAACCTTCGGGTTGAGTGGCGGACGGGTGAGTAACGCGTGAGAATCTGCCTTGGGGTCGGGGACAACCACTGGAAACGGTGGCTAATACCGGATAAGCCTTCGGGTAAAAGATTTATTGCCCCAAGAGGAGCTCGCGTCTGATTAGCTAGTTGGTGAGGTAAGAGCTCACCAAGGCAGCGATCAGTAGCTGGTCTGAGAGGACGATCAGCCACACTGGGACTGAGACACGGCCCAGACTCCTACGGGAGGCAGCAGTGGGGAATTTTCCGCAATGGGCGAAAGCCTGACGGAGCAAGACCGCGTGAGGGAGGAAGGCTCTTGGGTTGTAAACCTCTTTTCTCAGGGAAGAAGCTCTGA…	2086	GATGAACGCTGGCGGTCTGCTTAACACATGCAAGTCGAACGCAACCTTCGGGTTGAGTGGCGGACGGGTGAGTAACGCGTGAGAATCTGCCTTGGGGTCGGGGACAACCACTGGAAACGGTGGCTAATACCGGATAAGCCTTCGGGTAAAAGATTTATTGCCCCAAGAGGAGCTCGCGTCTGATTAGCTAGTTGGTGAGGTAAGAGCTCACCAAGGCAGCGATCAGTAGCTGGTCTGAGAGGACGATCAGCCACACTGGGACTGAGACACGGCCCAGACTCCTACGGGAGGCAGCAGTGGGGAATTTTCCGCAATGGGCGAAAGCCTGACGGAGCAAGACCGCGTGAGGGAGGAAGGCTCTTGGGTTGTAAACCTCTTTTCTCAGGGAAGAAGCTCTGA…	1429	Coleofasciculus chthonoplastes SAG 2209	NR_125521.1	99.09%	Cyanobacteriota	Cyanophyceae	Oscillatoriales	Coleofasciculaceae	Coleofasciculus
02-SPW	03	Roseitalea porphyridii	418	384	x	x	802	Coleofasciculus chthonoplastes SPW DSM 104237 sv_0004-4	152	OR297702	AACGAACGCTGGCGGCAGGCTTAAGACATGCAAGTCGAACGCACCTTCGGGTGAGTGGCAGACGGGTGAGTAACGCGTGGGAATCTACCCAGCTCTACGGAATAGCTCCGGGAAACTGGAATTAATACCGTATACGTCCTTCGGGAGAAAGATTTATCGGAGTTGGATGAGCCCGCGTTGGATTAGCTTGTTGGTGGGGTAATGGCCTACCAAGGCGACGATCCATAGCTGGTCTGAGAGGATGATCAGCCACATTGGGACTGAGACACGGCCCAAACTCCTACGGGAGGCAGCAGTCGGGAATATTGGACAATGGGCGCAAGCCTGATCCAGCCATGCCGCGTGTGTGATGAAGGCCCTAGGGTTGTAAAGCACTTTCAGTGGGGAAGATAATGACGG…	2248	AACGAACGCTGGCGGCAGGCTTAAGACATGCAAGTCGAACGCACCTTCGGGTGAGTGGCAGACGGGTGAGTAACGCGTGGGAATCTACCCAGCTCTACGGAATAGCTCCGGGAAACTGGAATTAATACCGTATACGTCCTTCGGGAGAAAGATTTATCGGAGTTGGATGAGCCCGCGTTGGATTAGCTTGTTGGTGGGGTAATGGCCTACCAAGGCGACGATCCATAGCTGGTCTGAGAGGATGATCAGCCACATTGGGACTGAGACACGGCCCAAACTCCTACGGGAGGCAGCAGTCGGGAATATTGGACAATGGGCGCAAGCCTGATCCAGCCATGCCGCGTGTGTGATGAAGGCCCTAGGGTTGTAAAGCACTTTCAGTGGGGAAGATAATGACGG…	1426	Roseitalea porphyridii MA7-20	CP036532.1	100.00%	Proteobacteria	Alphaproteobacteria	Hyphomicrobiales	Phyllobacteriaceae	Roseitalea
02-SPW	04	Marinoscillum luteum	284	223	x	x	507	demultiplex.0013_Forward--0013_Forward.hifi_readssv_0004	443	OR297703	GATGAACGCTAGCGGCAGGCCTAATACATGCAAGTCGAGGGGCAGCACGATCTTCGGATTGGTGGCGACCGGCGCACGGGTGCGTAACGCGTATGCAACTTACCCATTACTGGGGGATAGCCCGGGGAAACTCGGATTAATACCCCATAGTACCATTTGATGGCATCTGAGGATGGTTAAAGATTTATTGGTAATGGATGGGCATGCGTCTGATTAGTTAGTTGGTGAGGTAACGGCTCACCAAGACGATGATCAGTAGGGGGTCTGAGAGGATGATCCCCCACACTGGTACTGAGATACGGACCAGACTCCTACGGGAGGCAGCAGTAGGGAATATTGGTCAATGGGCGAGAGCCTGAACCAGCCATGCCGCGTGCAGGATGACGGCCTTCTGGGTTG…	2354	GATGAACGCTAGCGGCAGGCCTAATACATGCAAGTCGAGGGGCAGCACGATCTTCGGATTGGTGGCGACCGGCGCACGGGTGCGTAACGCGTATGCAACTTACCCATTACTGGGGGATAGCCCGGGGAAACTCGGATTAATACCCCATAGTACCATTTGATGGCATCTGAGGATGGTTAAAGATTTATTGGTAATGGATGGGCATGCGTCTGATTAGTTAGTTGGTGAGGTAACGGCTCACCAAGACGATGATCAGTAGGGGGTCTGAGAGGATGATCCCCCACACTGGTACTGAGATACGGACCAGACTCCTACGGGAGGCAGCAGTAGGGAATATTGGTCAATGGGCGAGAGCCTGAACCAGCCATGCCGCGTGCAGGATGACGGCCTTCTGGGTTG…	1460	Marinoscillum luteum SJP7	NR_108992.1	99.93%	Bacteroidota	Cytophagia	Cytophagales	Reichenbachiellaceae	Marinoscillum
02-SPW	05	Gammaproteobacterium family unknown	169	98	x	x	267	Coleofasciculus chthonoplastes SPW DSM 104237 sv_0030-114	239	OR297704	ATTGAACGCTGGCGGCAGGCTTAACACATGCAAGTCGAGCGGAAACGACAGGAGCTTGCTCCTGGGCGTCGAGCGGCGGACGGGTGAGTAACGCGTAGGAATCTACCCAGTAGAGGGGGATAGCCCGGGGAAACTCGGATTAATACCGCATACGCCTCAAGGGGGAAAGCAGGGGATCTTCGGACCTTGCACTATTGGATGAGCCTGCGTGAGATTAGCTTGTTGGTGGGGTAAAGGCCTACCAAGGCGACGATCTCTAGCTGGTCTGAGAGGATGATCAGCCACACCGGAACTGAGACACGGTCCGGACTCCTACGGGAGGCAGCAGTGGGGAATATTGGACAATGAGGGCAACCTTGATCCAGCCATGCCGCGTGTGTGAAGAAGGCCTTCGGGTTG…	2209	ATTGAACGCTGGCGGCAGGCTTAACACATGCAAGTCGAGCGGAAACGACAGGAGCTTGCTCCTGGGCGTCGAGCGGCGGACGGGTGAGTAACGCGTAGGAATCTACCCAGTAGAGGGGGATAGCCCGGGGAAACTCGGATTAATACCGCATACGCCTCAAGGGGGAAAGCAGGGGATCTTCGGACCTTGCACTATTGGATGAGCCTGCGTGAGATTAGCTTGTTGGTGGGGTAAAGGCCTACCAAGGCGACGATCTCTAGCTGGTCTGAGAGGATGATCAGCCACACCGGAACTGAGACACGGTCCGGACTCCTACGGGAGGCAGCAGTGGGGAATATTGGACAATGAGGGCAACCTTGATCCAGCCATGCCGCGTGTGTGAAGAAGGCCTTCGGGTTG…	1479	Pseudohongiella nitratireducens SCS-49	NR_153732.1	93.61%	Proteobacteria	Gammaproteobacteria	x	x	Pseudohongiella
02-SPW	06	Balneola alkaliphila	92	140	x	x	232	Coleofasciculus chthonoplastes SPW DSM 104237 sv_0003-3	331	OR297705	GACGAACGCTGGCGGCGGGCTTAACACATGCAAGTCGAAGGAGAAGGAAGGAGCTTGCTCTTTCTGGAGACTGGCGGACGGGTGAGTAACGCGTAGCTAACCTGCCTTTAACTGGGGGATAACATTCCGAAAGGGGTGCTAATACCGCATAAAGCAACTGAGTCGCATGACTCTAGTTGTTAAAGGTTTCGACCGGTTAAAGAGGGGGCTGCGTGCTATTAGTTAGTTGGTGAGGTAACGGCTCACCAAGGCGATGATAGCTAGGGGGTCTGAGAGGATGATCCCCCACACTGGGACTGAGACACGGCCCAGACTCCTACGGGAGGCAGCAGTGAGGAATCTTGCGCAATGGGCGAAAGCCTGACGCAGCCACGCCGCGTGCCGGATGAAGGCCCTATG…	2335	GACGAACGCTGGCGGCGGGCTTAACACATGCAAGTCGAAGGAGAAGGAAGGAGCTTGCTCTTTCTGGAGACTGGCGGACGGGTGAGTAACGCGTAGCTAACCTGCCTTTAACTGGGGGATAACATTCCGAAAGGGGTGCTAATACCGCATAAAGCAACTGAGTCGCATGACTCTAGTTGTTAAAGGTTTCGACCGGTTAAAGAGGGGGCTGCGTGCTATTAGTTAGTTGGTGAGGTAACGGCTCACCAAGGCGATGATAGCTAGGGGGTCTGAGAGGATGATCCCCCACACTGGGACTGAGACACGGCCCAGACTCCTACGGGAGGCAGCAGTGAGGAATCTTGCGCAATGGGCGAAAGCCTGACGCAGCCACGCCGCGTGCCGGATGAAGGCCCTATG…	1466	Balneola alkaliphila CM41_14b	NR_044367.1	99.29%	Balneolota	Balneolia	Balneolales	Balneolaceae	Balneola
02-SPW	07	Coleofasciculus chthonoplastes	143	54	x	x	197	demultiplex.0013_Forward--0013_Forward.hifi_readssv_0006	560	OR297706	GATGAACGCTGGCGGTCTGCTTAACACATGCAAGTCGAACGCAACCTTCGGGTTGAGTGGCGGACGGGTGAGTAACGCGTGAGAATCTGCCTTAGGGTCGGGGACAACCACTGGAAACGGTGGCTAATACCGGATAAGCCGATTGGTGAAAGATTTATTGCCCGAAGAGGAGCTCGCGTCTGATTAGCTAGTTGGTGAGGTAAGAGCTCACCAAGGCAGCGATCAGTAGCTGGTCTGAGAGGACGATCAGCCACACTGGGACTGAGACACGGCCCAGACTCCTACGGGAGGCAGCAGTGGGGAATTTTCCGCAATGGGCGAAAGCCTGACGGAGCAAGACCGCGTGAGGGAGGAAGGCTCTTGGGTTGTAAACCTCTTTTCTCAGGGAAGAAGCTCTGA…	2077	GATGAACGCTGGCGGTCTGCTTAACACATGCAAGTCGAACGCAACCTTCGGGTTGAGTGGCGGACGGGTGAGTAACGCGTGAGAATCTGCCTTAGGGTCGGGGACAACCACTGGAAACGGTGGCTAATACCGGATAAGCCGATTGGTGAAAGATTTATTGCCCGAAGAGGAGCTCGCGTCTGATTAGCTAGTTGGTGAGGTAAGAGCTCACCAAGGCAGCGATCAGTAGCTGGTCTGAGAGGACGATCAGCCACACTGGGACTGAGACACGGCCCAGACTCCTACGGGAGGCAGCAGTGGGGAATTTTCCGCAATGGGCGAAAGCCTGACGGAGCAAGACCGCGTGAGGGAGGAAGGCTCTTGGGTTGTAAACCTCTTTTCTCAGGGAAGAAGCTCTGA…	1429	Coleofasciculus chthonoplastes SAG 2209	NR_125521.1	99.44%	Cyanobacteriota	Cyanophyceae	Oscillatoriales	Coleofasciculaceae	Coleofasciculus
02-SPW	08	Roseovarius indicus	108	78	x	x	186	demultiplex.0013_Forward--0013_Forward.hifi_readssv_0008	88	OR297707	AACGAACGCTGGCGGCAGGCTTAACACATGCAAGTCGAACGAGATCTTCGGATCTAGTGGCGGACGGGTGAGTAACGCGTGGGAACATGCCCTTCACTACGGAATAGTCCCGGGAAACTGGGTTTAATACCGTATACGCCCTTCGGGGGAAAGAATTTCGGTGAAGGATTGGCCCGCGTTAGATTAGGTAGTTGGTGGGGTAATGGCCTACCAAGCCTACGATCTATAGCTGGTTTTAGAGGATGATCAGCCACACTGGGACTGAGACACGGCCCAGACTCCTACGGGAGGCAGCAGTGGGGAATCTTAGACAATGGGCGAAAGCCTGATCTAGCCATGCCGCGTGAGTGACGAAGGCCCTAGGGTCGTAAAGCTCTTTCGCCAGGGATGATAATGACA…	2253	AACGAACGCTGGCGGCAGGCTTAACACATGCAAGTCGAACGAGATCTTCGGATCTAGTGGCGGACGGGTGAGTAACGCGTGGGAACATGCCCTTCACTACGGAATAGTCCCGGGAAACTGGGTTTAATACCGTATACGCCCTTCGGGGGAAAGAATTTCGGTGAAGGATTGGCCCGCGTTAGATTAGGTAGTTGGTGGGGTAATGGCCTACCAAGCCTACGATCTATAGCTGGTTTTAGAGGATGATCAGCCACACTGGGACTGAGACACGGCCCAGACTCCTACGGGAGGCAGCAGTGGGGAATCTTAGACAATGGGCGAAAGCCTGATCTAGCCATGCCGCGTGAGTGACGAAGGCCCTAGGGTCGTAAAGCTCTTTCGCCAGGGATGATAATGACA…	1408	Roseovarius indicus DSM 26383	CP031598.1	98.67%	Proteobacteria	Alphaproteobacteria	Rhodobacterales	Roseobacteraceae	Roseovarius
02-SPW	09	Marivirgaceae bacterium	68	117	x	x	185	Coleofasciculus chthonoplastes SPW DSM 104237 sv_0011-13	463	OR297708	GATGAACGCTAGCGGCAGGCCTAATACATGCAAGTCGAGGGGCAGCGATTCTAACTTGTTAGAAGTCGGCGACCGGCGCACGGGTGCGTAACGCGTATGCAACTTACCTTTTACAGGAGGATAGCCCGGGGAAACCCGGATTAATACTTCATGGTGTTATAATGCGGCATCGTATAATAACTAAAGATTTATTGGTAAAAGATGGGCATGCGTCCAATTAGCTAGATGGCGAGGTAACGGCTCACCATGGCGATGATTGGTAGGGGTTCTGAGAGGATGATCCCCCACACTGGTACTGAGACACGGACCAGACTCCTACGGGAGGCAGCAGTAGGGAATATTGGTCAATGGGCGAGAGCCTGAACCAGCCATGCCGCGTGCAGGAAGACGGCCTTCTGG…	2249	GATGAACGCTAGCGGCAGGCCTAATACATGCAAGTCGAGGGGCAGCGATTCTAACTTGTTAGAAGTCGGCGACCGGCGCACGGGTGCGTAACGCGTATGCAACTTACCTTTTACAGGAGGATAGCCCGGGGAAACCCGGATTAATACTTCATGGTGTTATAATGCGGCATCGTATAATAACTAAAGATTTATTGGTAAAAGATGGGCATGCGTCCAATTAGCTAGATGGCGAGGTAACGGCTCACCATGGCGATGATTGGTAGGGGTTCTGAGAGGATGATCCCCCACACTGGTACTGAGACACGGACCAGACTCCTACGGGAGGCAGCAGTAGGGAATATTGGTCAATGGGCGAGAGCCTGAACCAGCCATGCCGCGTGCAGGAAGACGGCCTTCTGG…	1466	Marivirga tractuosa DSM 4126	NR_074493.1	90.28%	Bacteroidota	Cytophagia	Cytophagales	Marivirgaceae	Marivirga
02-SPW	10	Coleofasciculus chthonoplastes	108	60	x	x	168	demultiplex.0013_Forward--0013_Forward.hifi_readssv_0009	1048	OR297709	GATGAACGCTGGCGGTCTGCTTAACACATGCAAGTCGAACGCAACCTTCGGGTTGAGTGGCGGACGGGTGAGTAACGCGTGAGAATCTGCCTTAGGGTCGGGGACAACCACTGGAAACGGTGGCTAATACCGGATAAGCCGATTGGTGAAAGATTTATTGCCCGAAGAGGAGCTCGCGTCTGATTAGCTAGTTGGTGAGGTAAGAGCTCACCAAGGCAGCGATCAGTAGCTGGTCTGAGAGGACGATCAGCCACACTGGGACTGAGACACGGCCCAGACTCCTACGGGAGGCAGCAGTGGGGAATTTTCCGCAATGGGCGAAAGCCTGACGGAGCAAGACCGCGTGAGGGAGGAAGGCTCTTGGGTTGTAAACCTCTTTTCTCAGGGAAGAAGCTCTGA…	2086	GATGAACGCTGGCGGTCTGCTTAACACATGCAAGTCGAACGCAACCTTCGGGTTGAGTGGCGGACGGGTGAGTAACGCGTGAGAATCTGCCTTAGGGTCGGGGACAACCACTGGAAACGGTGGCTAATACCGGATAAGCCGATTGGTGAAAGATTTATTGCCCGAAGAGGAGCTCGCGTCTGATTAGCTAGTTGGTGAGGTAAGAGCTCACCAAGGCAGCGATCAGTAGCTGGTCTGAGAGGACGATCAGCCACACTGGGACTGAGACACGGCCCAGACTCCTACGGGAGGCAGCAGTGGGGAATTTTCCGCAATGGGCGAAAGCCTGACGGAGCAAGACCGCGTGAGGGAGGAAGGCTCTTGGGTTGTAAACCTCTTTTCTCAGGGAAGAAGCTCTGA…	1429	Coleofasciculus chthonoplastes SAG 2209	NR_125521.1	99.44%	Cyanobacteriota	Cyanophyceae	Oscillatoriales	Coleofasciculaceae	Coleofasciculus
02-SPW	11	Coleofasciculus chthonoplastes	115	41	x	x	156	demultiplex.0013_Forward--0013_Forward.hifi_readssv_0007	1047	OR297710	GATGAACGCTGGCGGTCTGCTTAACACATGCAAGTCGAACGCAACCTTCGGGTTGAGTGGCGGACGGGTGAGTAACGCGTGAGAATCTGCCTTAGGGTCGGGGACAACCACTGGAAACGGTGGCTAATACCGGATAAGCCGATTGGTGAAAGATTTATTGCCCGAAGAGGAGCTCGCGTCTGATTAGCTAGTTGGTGAGGTAAGAGCTCACCAAGGCAGCGATCAGTAGCTGGTCTGAGAGGACGATCAGCCACACTGGGACTGAGACACGGCCCAGACTCCTACGGGAGGCAGCAGTGGGGAATTTTCCGCAATGGGCGAAAGCCTGACGGAGCAAGACCGCGTGAGGGAGGAAGGCTCTTGGGTTGTAAACCTCTTTTCTCAGGGAAGAAGCTCTGA…	2086	GATGAACGCTGGCGGTCTGCTTAACACATGCAAGTCGAACGCAACCTTCGGGTTGAGTGGCGGACGGGTGAGTAACGCGTGAGAATCTGCCTTAGGGTCGGGGACAACCACTGGAAACGGTGGCTAATACCGGATAAGCCGATTGGTGAAAGATTTATTGCCCGAAGAGGAGCTCGCGTCTGATTAGCTAGTTGGTGAGGTAAGAGCTCACCAAGGCAGCGATCAGTAGCTGGTCTGAGAGGACGATCAGCCACACTGGGACTGAGACACGGCCCAGACTCCTACGGGAGGCAGCAGTGGGGAATTTTCCGCAATGGGCGAAAGCCTGACGGAGCAAGACCGCGTGAGGGAGGAAGGCTCTTGGGTTGTAAACCTCTTTTCTCAGGGAAGAAGCTCTGA…	1429	Coleofasciculus chthonoplastes SAG 2209	NR_125521.1	99.51%	Cyanobacteriota	Cyanophyceae	Oscillatoriales	Coleofasciculaceae	Coleofasciculus
02-SPW	12	Reichenbachiellaceae bacterium	106	46	x	x	152	demultiplex.0013_Forward--0013_Forward.hifi_readssv_0010	1022	OR297711	GATGAACGCTAGCGGCAGGCCTAATACATGCAAGTTGAGGGAGAAGTTAAAGCTTGCTTTAACGGAAACCGGCGCACGGGTGCGTAACGCGTATGCAACCTACCTATTACAGGGGGATAGCCCGGGGAAACCCGGATTAATACCCCATAGTACCACAAGATGGCATCTGAAAGTGGTTAAAGCTCCGGCGGTAATAGATGGGCATGCGTAAGATTAGATAGTTGGTGAGGTAACGGCTCACCAAGTCGACGATCTTTAGGGGGTCTGAGAGGATGATCCCCCACACTGGTACTGAGATACGGACCAGACTCCTACGGGAGGCAGCAGTAGGGAATATTGGTCAATGGGCGAAAGCCTGAACCAGCCATGCCGCGTGCAGGATGACAGCCTTCTGGGTTG…	2057	GATGAACGCTAGCGGCAGGCCTAATACATGCAAGTTGAGGGAGAAGTTAAAGCTTGCTTTAACGGAAACCGGCGCACGGGTGCGTAACGCGTATGCAACCTACCTATTACAGGGGGATAGCCCGGGGAAACCCGGATTAATACCCCATAGTACCACAAGATGGCATCTGAAAGTGGTTAAAGCTCCGGCGGTAATAGATGGGCATGCGTAAGATTAGATAGTTGGTGAGGTAACGGCTCACCAAGTCGACGATCTTTAGGGGGTCTGAGAGGATGATCCCCCACACTGGTACTGAGATACGGACCAGACTCCTACGGGAGGCAGCAGTAGGGAATATTGGTCAATGGGCGAAAGCCTGAACCAGCCATGCCGCGTGCAGGATGACAGCCTTCTGGGTTG…	1460	Marinoscillum furvescens NBRC 15994	NR_040920.1	91.00%	Bacteroidota	Cytophagia	Cytophagales	Reichenbachiellaceae	Marinoscillum
02-SPW	13	Reichenbachiellaceae bacterium	70	58	x	x	128	Coleofasciculus chthonoplastes SPW DSM 104237 sv_0051-63	412	OR297712	GATGAACGCTAGCGGCAGGCCTAATACATGCAAGTCGAACGGTAACAGTTCCTTCGGGAAGCTGACGAGTGGCGCACGGGTGCGTAACGCGTATGCAACCTACCCATTACTGGGAGATAGCCCGGGGAAACTCGGATTAATATCCCATAGTATCATTAGATGGCATCTGAAGATGATTAAAGATTTATTGGTAATGGATGGGCATGCGTCTGATTAGTTAGTTGGTAAGGTAACGGCTTACCAAGACGATGATCAGTAGGGGTTCTGAGAGGATGATCCCCCACACTGGTACTGAGATACGGACCAGACTCCTACGGGAGGCAGCAGTAGGGAATATTGGTCAATGGGCGAGAGCCTGAACCAGCCATGCCGCGTGCAGGATGACGGCCTTCTGGGTTG…	2163	GATGAACGCTAGCGGCAGGCCTAATACATGCAAGTCGAACGGTAACAGTTCCTTCGGGAAGCTGACGAGTGGCGCACGGGTGCGTAACGCGTATGCAACCTACCCATTACTGGGAGATAGCCCGGGGAAACTCGGATTAATATCCCATAGTATCATTAGATGGCATCTGAAGATGATTAAAGATTTATTGGTAATGGATGGGCATGCGTCTGATTAGTTAGTTGGTAAGGTAACGGCTTACCAAGACGATGATCAGTAGGGGTTCTGAGAGGATGATCCCCCACACTGGTACTGAGATACGGACCAGACTCCTACGGGAGGCAGCAGTAGGGAATATTGGTCAATGGGCGAGAGCCTGAACCAGCCATGCCGCGTGCAGGATGACGGCCTTCTGGGTTG…	1460	Marinoscillum luteum SJP7	NR_108992.1	94.35%	Bacteroidota	Cytophagia	Cytophagales	Reichenbachiellaceae	Marinoscillum
02-SPW	14	Fulvivirga lutimaris	26	76	x	x	102	Coleofasciculus chthonoplastes SPW DSM 104237 sv_0074-172	407	OR297713	GATGAACGCTAGCGGCAGGCCTAATACATGCAAGTCGAACGGCAGCACGAACTTCGGTTTGGTGGCGAGTGGCGCACGGGTGCGTAACGCGTATGCAACCTACCTTTAACAGGGGGATAGCCCGGAGAAATTCGGATTAATACCCCATAGTATCACCAGATGGCATCTGAAGGTGATTAAAGATTTATCGGTTAAAGATGGGCATGCGTGACATTAGTTAGTTGGTGAGGTAACGGCTCACCAAGACGATGATGTCTAGGGGTTCTGAGAGGATGATCCCCCACACTGGTACTGAGATACGGACCAGACTCCTACGGGAGGCAGCAGTAGGGAATATTGGTCAATGGGCGAGAGCCTGAACCAGCCATGCCGCGTGCAGGAAGACGGCCTTCTGGGTTG…	2266	GATGAACGCTAGCGGCAGGCCTAATACATGCAAGTCGAACGGCAGCACGAACTTCGGTTTGGTGGCGAGTGGCGCACGGGTGCGTAACGCGTATGCAACCTACCTTTAACAGGGGGATAGCCCGGAGAAATTCGGATTAATACCCCATAGTATCACCAGATGGCATCTGAAGGTGATTAAAGATTTATCGGTTAAAGATGGGCATGCGTGACATTAGTTAGTTGGTGAGGTAACGGCTCACCAAGACGATGATGTCTAGGGGTTCTGAGAGGATGATCCCCCACACTGGTACTGAGATACGGACCAGACTCCTACGGGAGGCAGCAGTAGGGAATATTGGTCAATGGGCGAGAGCCTGAACCAGCCATGCCGCGTGCAGGAAGACGGCCTTCTGGGTTG…	1460	Fulvivirga lutimaris TM-6	NR_149792.1	99.31%	Bacteroidota	Cytophagia	Cytophagales	Fulvivirgaceae	Fulvivirga
02-SPW	15	Leptospiraceae bacterium	76	24	x	x	100	Coleofasciculus chthonoplastes SPW DSM 104237 sv_0035-47	197	OR297714	AACTAACGCTGGCGGCGCGTCTTAAACATGCAAGTCGAACGGAAAGGCCCTTCGGGGTACTCGAGTGGCGAACGGGTGAGTAACACGTAGGTAATCTACCCTCGGGCGGGGGATAACCCTCCGAAAGGAGAGCTAATACCGCATAACACTTTAGAGTCCACGGGCTCTTTAGTCAAAGCAGCAATGCGCCTGTGGATGAGCCTGCGTCCGATTAGCTTGTTGGCGGGGTAACGGCCCACCAAGGCTCCGATCGGTAGCCGGCCTGAGAGGGTGAACGGCCACACTGGAACTGGGACACGGTCCAGACTCCTACGGGAGGCAGCAGTTAAGAATCTTGCGCAATGGGGGAAACCCTGACGCAGCGACGCCGCGTGTGCTAGAAGGCTTTCGGGTTGTAAA…	1855	AACTAACGCTGGCGGCGCGTCTTAAACATGCAAGTCGAACGGAAAGGCCCTTCGGGGTACTCGAGTGGCGAACGGGTGAGTAACACGTAGGTAATCTACCCTCGGGCGGGGGATAACCCTCCGAAAGGAGAGCTAATACCGCATAACACTTTAGAGTCCACGGGCTCTTTAGTCAAAGCAGCAATGCGCCTGTGGATGAGCCTGCGTCCGATTAGCTTGTTGGCGGGGTAACGGCCCACCAAGGCTCCGATCGGTAGCCGGCCTGAGAGGGTGAACGGCCACACTGGAACTGGGACACGGTCCAGACTCCTACGGGAGGCAGCAGTTAAGAATCTTGCGCAATGGGGGAAACCCTGACGCAGCGACGCCGCGTGTGCTAGAAGGCTTTCGGGTTGTAAA…	1451	Leptonema illini DSM 21528	NR_043139.1	89.69%	Spirochaetota	Spirochaetia	Leptospirales	Leptospiraceae	Leptonema
02-SPW	16	Algiphilus sp.	22	75	x	x	97	Coleofasciculus chthonoplastes SPW DSM 104237 sv_0050-62	212	OR297715	ATTGAACGCTGGCGGAATGCTTAACACATGCAAGTCGAGCGGCAGCATGCCCTTCGGGGTGATGGCGAGCGGCGGACGGGTGAGTAATACATAGGAATCTGCCCTAGAGTGGGGGATAGCCCGGGGAAACTCGGATTAATACCGCATAATCTCTACGGAGCAAAGTGGGGGATCTTCGGACCTCACGCTTTAGGATGAGCCTATGGCCGATTAGCTTGTTGGTGAGGTAACGGCTCACCAAGGCCACGATCGGTAGCTGGTTTGAGAGGATGATCAGCCACACTGGGACTGAGACACGGCCCAGACTCCTACGGGAGGCAGCAGTGGGGAATATTGGACAATGGGCGAAAGCCTGATCCAGCAATTCCGCGTGTGTGAAGAAGGCCTTAGGGTTGTAAA…	2068	ATTGAACGCTGGCGGAATGCTTAACACATGCAAGTCGAGCGGCAGCATGCCCTTCGGGGTGATGGCGAGCGGCGGACGGGTGAGTAATACATAGGAATCTGCCCTAGAGTGGGGGATAGCCCGGGGAAACTCGGATTAATACCGCATAATCTCTACGGAGCAAAGTGGGGGATCTTCGGACCTCACGCTTTAGGATGAGCCTATGGCCGATTAGCTTGTTGGTGAGGTAACGGCTCACCAAGGCCACGATCGGTAGCTGGTTTGAGAGGATGATCAGCCACACTGGGACTGAGACACGGCCCAGACTCCTACGGGAGGCAGCAGTGGGGAATATTGGACAATGGGCGAAAGCCTGATCCAGCAATTCCGCGTGTGTGAAGAAGGCCTTAGGGTTGTAAA…	1478	Algiphilus aromaticivorans DG1253	NR_115808.1	97.09%	Proteobacteria	Gammaproteobacteria	Nevskiales	Algiphilaceae	Algiphilus
02-SPW	17	Ekhidna lutea	75	22	x	x	97	demultiplex.0013_Forward--0013_Forward.hifi_readssv_0013	446	OR297716	GATGAACGCTAGCGGCAGGCCTAATACATGCAAGTCGAGGGGCAGCACGGTTTTCGGACTGGTGGCGACCGGCGCACGGGTGCGTAACGCGTATACAATCTACCTAATACTGGAGGATAGCCCGGGGAAACTCGGATTAATACTTCATAGTATCACAGATAGGCATCTTGAAGTGATTAAAGATTTATCGGTATTAGATGAGTATGCGTCTGATTAGTTTGTTGGTGAGGTAACGGCTCACCAAGACGATGATCAGTAGGGGTTCTGAGAGGATGATCCCCCACACTGGCACTGAGATACGGGCCAGACTCCTACGGGAGGCAGCAGTAGGGAATATTGGTCAATGGGCGAGAGCCTGAACCAGCCATGCCGCGTGCAGGATGACGGCCTTCTGGGTTG…	2052	GATGAACGCTAGCGGCAGGCCTAATACATGCAAGTCGAGGGGCAGCACGGTTTTCGGACTGGTGGCGACCGGCGCACGGGTGCGTAACGCGTATACAATCTACCTAATACTGGAGGATAGCCCGGGGAAACTCGGATTAATACTTCATAGTATCACAGATAGGCATCTTGAAGTGATTAAAGATTTATCGGTATTAGATGAGTATGCGTCTGATTAGTTTGTTGGTGAGGTAACGGCTCACCAAGACGATGATCAGTAGGGGTTCTGAGAGGATGATCCCCCACACTGGCACTGAGATACGGGCCAGACTCCTACGGGAGGCAGCAGTAGGGAATATTGGTCAATGGGCGAGAGCCTGAACCAGCCATGCCGCGTGCAGGATGACGGCCTTCTGGGTTG…	1460	Ekhidna lutea BiosLi/39	NR_115061.1	99.19%	Bacteroidota	Cytophagia	Cytophagales	Reichenbachiellaceae	Ekhidna
02-SPW	18	Roseovarius indicus	45	26	x	x	71	demultiplex.0013_Forward--0013_Forward.hifi_readssv_0018	89	OR297717	AACGAACGCTGGCGGCAGGCTTAACACATGCAAGTCGAACGAGATCTTCGGATCTAGTGGCGGACGGGTGAGTAACGCGTGGGAACATGCCCTTCACTACGGAATAGTCCCGGGAAACTGGGTTTAATACCGTATACGCCCTTCGGGGGAAAGAATTTCGGTGAAGGATTGGCCCGCGTTAGATTAGGTAGTTGGTGGGGTAATGGCCTACCAAGCCTACGATCTATAGCTGGTTTTAGAGGATGATCAGCCACACTGGGACTGAGACACGGCCCAGACTCCTACGGGAGGCAGCAGTGGGGAATCTTAGACAATGGGCGAAAGCCTGATCTAGCCATGCCGCGTGAGTGACGAAGGCCTTAGGGTCGTAAAGCTCTTTCGCCAGGGATGATAATGACA…	2254	AACGAACGCTGGCGGCAGGCTTAACACATGCAAGTCGAACGAGATCTTCGGATCTAGTGGCGGACGGGTGAGTAACGCGTGGGAACATGCCCTTCACTACGGAATAGTCCCGGGAAACTGGGTTTAATACCGTATACGCCCTTCGGGGGAAAGAATTTCGGTGAAGGATTGGCCCGCGTTAGATTAGGTAGTTGGTGGGGTAATGGCCTACCAAGCCTACGATCTATAGCTGGTTTTAGAGGATGATCAGCCACACTGGGACTGAGACACGGCCCAGACTCCTACGGGAGGCAGCAGTGGGGAATCTTAGACAATGGGCGAAAGCCTGATCTAGCCATGCCGCGTGAGTGACGAAGGCCTTAGGGTCGTAAAGCTCTTTCGCCAGGGATGATAATGACA…	1408	Roseovarius indicus DSM 26383	CP031598.1	99.93%	Proteobacteria	Alphaproteobacteria	Rhodobacterales	Roseobacteraceae	Roseovarius
02-SPW	19	Desulfuromonadales bacterium	15	54	x	x	69	Coleofasciculus chthonoplastes SPW DSM 104237 sv_0069-167	196	OR297718	AACGAACGTTGGCGGCGCGCTTAACACATGCAAGTCGTACGCGAAAGTCCTCTTCGGAGGGCGAGTAGAGTGGCGCACGGGTGAGTAACACGTGAGTAACCTGCCCTCGGGCCTGGGATAACACTTCGAAAGGAGTGCTAATACCGGATAAGACCACAGCCTCTCTGGAGGCAGTGAGAAAAGTGGGGGACCCGAAAGGGCCTTACACCTGAGGATGGGCTCGCGGCCTATCAGCTTGTTGGTGAGGTAATGGCTCACCAAGGCTACGACGGGTAGCTGGTCTGAGAGGATGATCAGCCACACTGGAACTGAGACACGGTCCAGACTCCTACGGGAGGCAGCAGTGGGGAATTTTGCGCAATGGGCGAAAGCCTGACGCAGCGACGCCGCGTGTGCGAT…	2187	AACGAACGTTGGCGGCGCGCTTAACACATGCAAGTCGTACGCGAAAGTCCTCTTCGGAGGGCGAGTAGAGTGGCGCACGGGTGAGTAACACGTGAGTAACCTGCCCTCGGGCCTGGGATAACACTTCGAAAGGAGTGCTAATACCGGATAAGACCACAGCCTCTCTGGAGGCAGTGAGAAAAGTGGGGGACCCGAAAGGGCCTTACACCTGAGGATGGGCTCGCGGCCTATCAGCTTGTTGGTGAGGTAATGGCTCACCAAGGCTACGACGGGTAGCTGGTCTGAGAGGATGATCAGCCACACTGGAACTGAGACACGGTCCAGACTCCTACGGGAGGCAGCAGTGGGGAATTTTGCGCAATGGGCGAAAGCCTGACGCAGCGACGCCGCGTGTGCGAT…	1503	Geobacter metallireducens GS-15	NR_075011.1	85.75%	Proteobacteria	Deltaproteobacteria	Desulfuromonadales	Geobacteraceae	Geobacter
02-SPW	20	Nisaea nitritireducens	12	36	x	x	48	Coleofasciculus chthonoplastes SPW DSM 104237 sv_0037-49	158	OR297719	AACGAACGCTGGCGGCATGCCTAACACATGCAAGTCGAACGAGAAGGTGCCTTCGGGTACTGGACAGTGGCGCACGGGTGAGTAACGCGTGGGAACCTGCCCTGAGGTACGGGATAACGGCTGGAAACGGCCGCTAATACCGTATGTCCCCTGCGGGGGAAAGATTTATCGCCTTGGGAGGGGCCCGCGTCCGATTAGCTTGTTGGTGAGGTAATGGCTCACCAAGGCGACGATCGGTAGCTGGTCTGAGAGGATGATCAGCCACACTGGGACTGAGACACGGCCCAGACTCCTACGGGAGGCAGCAGTGGGGAATATTGGACAATGGGGGCAACCCTGATCCAGCAATGCCGCGTGTGTGATGAAGGCCTTAGGGTTGTAAAGCACTTTCACTGGTGA…	2409	AACGAACGCTGGCGGCATGCCTAACACATGCAAGTCGAACGAGAAGGTGCCTTCGGGTACTGGACAGTGGCGCACGGGTGAGTAACGCGTGGGAACCTGCCCTGAGGTACGGGATAACGGCTGGAAACGGCCGCTAATACCGTATGTCCCCTGCGGGGGAAAGATTTATCGCCTTGGGAGGGGCCCGCGTCCGATTAGCTTGTTGGTGAGGTAATGGCTCACCAAGGCGACGATCGGTAGCTGGTCTGAGAGGATGATCAGCCACACTGGGACTGAGACACGGCCCAGACTCCTACGGGAGGCAGCAGTGGGGAATATTGGACAATGGGGGCAACCCTGATCCAGCAATGCCGCGTGTGTGATGAAGGCCTTAGGGTTGTAAAGCACTTTCACTGGTGA…	1441	Nisaea nitritireducens DR41_18	NR_043924.1	99.12%	Proteobacteria	Alphaproteobacteria	Rhodospirillales	Thalassobaculaceae	Nisaea
02-SPW	21	Thalassospira lucentensis	5	39	x	x	44	Coleofasciculus chthonoplastes SPW DSM 104237 sv_0039-51	65	OR297720	AACGAACGCTGGCGGCAGGCCTAACACATGCAAGTCGGACGAGAAGGTTCCTTCGGGAACTGGAGAGTGGCGCACGGGTGAGTAACGCGTGGGGACCTACCTCTTAGTGGGGGATAACGGTTGGAAACGACCGCTAATACCGCATACGCCCTTCGGGGGAAAGATTTATCGCTAAGAGATGGACCCGCGTTGGATTAGATAGTTGGTGAGGTAACGGCTCACCAAGTCGGCGATCCATAGCTGGTTTGAGAGGATGATCAGCCACACTGGGACTGAGACACGGCCCAGACTCCTACGGGAGGCAGCAGTGGGGAATATTGGACAATGGGGGCAACCCTGATCCAGCCATGCCGCGTGAGTGAAGAAGGCCTTCGGGTTGTAAAGCTCTTTCAGATGCGA…	2345	AACGAACGCTGGCGGCAGGCCTAACACATGCAAGTCGGACGAGAAGGTTCCTTCGGGAACTGGAGAGTGGCGCACGGGTGAGTAACGCGTGGGGACCTACCTCTTAGTGGGGGATAACGGTTGGAAACGACCGCTAATACCGCATACGCCCTTCGGGGGAAAGATTTATCGCTAAGAGATGGACCCGCGTTGGATTAGATAGTTGGTGAGGTAACGGCTCACCAAGTCGGCGATCCATAGCTGGTTTGAGAGGATGATCAGCCACACTGGGACTGAGACACGGCCCAGACTCCTACGGGAGGCAGCAGTGGGGAATATTGGACAATGGGGGCAACCCTGATCCAGCCATGCCGCGTGAGTGAAGAAGGCCTTCGGGTTGTAAAGCTCTTTCAGATGCGA…	1441	Thalassospira lucentensis MCCC 1A00383 = DSM 14000 QMT2	NR_115011.1	99.44%	Proteobacteria	Alphaproteobacteria	Rhodospirillales	Thalassospiraceae	Thalassospira
02-SPW	22	Ectothiorodospiraceae bacterium	7	30	x	x	37	Coleofasciculus chthonoplastes SPW DSM 104237 sv_0036-48	274	OR297721	ATTGAACGCTGGCGGCATGCCTAACACATGCAAGTCGAACGGTAACGACAAAAACAATCCCTTCGGGGTGCGTTTTTGGGCGACGAGTGGCGGACGGGTGAGTAATGCTTAGGAATCTGCCCAGTAGCGGGGGATAGCTCGGGGAAACTCGAATTAATACCGCATACGCCCTACGGGGGAAAGCAGGGGATCTTCGGACCTTGCACTATTGGATGAGCCTAAGTCAGATTAGCTTGTTGGTGGGGTAAAAGCCTACCAAGGCAACGATCTGTAGCTGGTCTGAGAGGACGATCAGCCACACTGGAACTGAGACACGGTCCAGACTCCTACGGGAGGCAGCAGTGGGGAATATTGGACAATGGGGGCAACCCTGATCCAGCAATGCCGCGTGTGTGAAGA…	2419	ATTGAACGCTGGCGGCATGCCTAACACATGCAAGTCGAACGGTAACGACAAAAACAATCCCTTCGGGGTGCGTTTTTGGGCGACGAGTGGCGGACGGGTGAGTAATGCTTAGGAATCTGCCCAGTAGCGGGGGATAGCTCGGGGAAACTCGAATTAATACCGCATACGCCCTACGGGGGAAAGCAGGGGATCTTCGGACCTTGCACTATTGGATGAGCCTAAGTCAGATTAGCTTGTTGGTGGGGTAAAAGCCTACCAAGGCAACGATCTGTAGCTGGTCTGAGAGGACGATCAGCCACACTGGAACTGAGACACGGTCCAGACTCCTACGGGAGGCAGCAGTGGGGAATATTGGACAATGGGGGCAACCCTGATCCAGCAATGCCGCGTGTGTGAAGA…	1497	Thiogranum longum gps52	AB983478.1	90.65%	Proteobacteria	Gammaproteobacteria	Chromatiales	Ectothiorhodospiraceae	Thiogranum
02-SPW	23	Imperialibacter roseus	11	18	x	x	29	demultiplex.0013_Forward--0013_Forward.hifi_readssv_0027	479	OR297722	GATGAACGCTAGCGGCAGGCCTAATACATGCAAGTCGAGGGGTATATTTCTTTCGGGAGATAGAGACCGGCGCACGGGTGCGTAACACGTATGCAACCTGGCCACTACTGGGGGATAGCCCGGGGAAACTCGGATTAATACCCCATAACACAGTGAAATCGCATGGTTTTACTGTTAAAGATTTATCGGTAGTGGATGGGCATGCGTCCGATTAGCTAGTTGGCAGTGTAACGGACTACCAAGGCGACGATCGGTAGGGGGTCTGAGAGGATGATCCCCCACACTGGTACTGAGATACGGACCAGACTCCTACGGGAGGCAGCAGTAGGGAATATTGGGCAATGGAGGCAACTCTGACCCAGCCATGCCGCGTGCAGGAAGACGGCCTTCTGGGTTGTA…	2320	GATGAACGCTAGCGGCAGGCCTAATACATGCAAGTCGAGGGGTATATTTCTTTCGGGAGATAGAGACCGGCGCACGGGTGCGTAACACGTATGCAACCTGGCCACTACTGGGGGATAGCCCGGGGAAACTCGGATTAATACCCCATAACACAGTGAAATCGCATGGTTTTACTGTTAAAGATTTATCGGTAGTGGATGGGCATGCGTCCGATTAGCTAGTTGGCAGTGTAACGGACTACCAAGGCGACGATCGGTAGGGGGTCTGAGAGGATGATCCCCCACACTGGTACTGAGATACGGACCAGACTCCTACGGGAGGCAGCAGTAGGGAATATTGGGCAATGGAGGCAACTCTGACCCAGCCATGCCGCGTGCAGGAAGACGGCCTTCTGGGTTGTA…	1461	Imperialibacter roseus P4	NR_132295.1	99.29%	Bacteroidota	Cytophagia	Cytophagales	Flammeovirgaceae	Imperialibacter
02-SPW	24	Nitratireductor arenosus	9	19	x	x	28	demultiplex.0013_Forward--0013_Forward.hifi_readssv_0030	130	OR297723	AACGAACGCTGGCGGCAGGCTTAACACATGCAAGTCGAGCGCACTCTTCGGAGTGAGCGGCAGACGGGTGAGTAACGCGTGGGAATCTACCCAGCTCTACGGAATAACTCAGGGAAACTTGTGCTAATACCGTATACGTCCTCCGGGAGAAAGATTTATCGGAGTTGGATGAGCCCGCGTTGCATTAGCTAGTTGGTGGGGTAATGGCCCACCAAGGCGACGATGCATAGCTGGTCTGAGAGGATGATCAGCCACACTGGGACTGAGACACGGCCCAGACTCCTACGGGAGGCAGCAGTGGGGAATATTGGACAATGGGCGCAAGCCTGATCCAGCCATGCCGCGTGAGTGATGAAGGCCCTAGGGTTGTAAAGCTCTTTCACCGGTGAAGATAATGAC…	2287	AACGAACGCTGGCGGCAGGCTTAACACATGCAAGTCGAGCGCACTCTTCGGAGTGAGCGGCAGACGGGTGAGTAACGCGTGGGAATCTACCCAGCTCTACGGAATAACTCAGGGAAACTTGTGCTAATACCGTATACGTCCTCCGGGAGAAAGATTTATCGGAGTTGGATGAGCCCGCGTTGCATTAGCTAGTTGGTGGGGTAATGGCCCACCAAGGCGACGATGCATAGCTGGTCTGAGAGGATGATCAGCCACACTGGGACTGAGACACGGCCCAGACTCCTACGGGAGGCAGCAGTGGGGAATATTGGACAATGGGCGCAAGCCTGATCCAGCCATGCCGCGTGAGTGATGAAGGCCCTAGGGTTGTAAAGCTCTTTCACCGGTGAAGATAATGAC…	1430	Nitratireductor arenosus CAU 1489	MH899225.1	99.58%	Proteobacteria	Alphaproteobacteria	Hyphomicrobiales	Phyllobacteriaceae	Nitratireductor
02-SPW	25	Salinisphaeraceae bacterium	13	8	x	x	21	demultiplex.0013_Forward--0013_Forward.hifi_readssv_0023	227	OR297724	ATTGAACGCTGGCGGCAGGCCTAACACATGCAAGTCGAGCGGAAACGACACCTTCGGGTGGGCGTCGAGCGGCGGACGGGTGAGTAATACGTAGGAATCTGCCCAACGGTGGGGGATAACTCGGGGAAACTCGAGCTAATACCGCATAATCCTTACGGGGCAAAGCGGAGGACCCTTCGGGGCTTCGCGCCGATGGATGAGCCTACGTCTGATTAGCTTGTTGGTGGGGTAACGGCCTACCAAGGCGACGATCAGTAGCTGGTCTGAGAGGATGATCAGCCACACCGGGACTGAGACACGGCCCGGACTCCTACGGGAGGCAGCAGTGGGGAATCTTGGACAATGGGCGAAAGCCTGATCCAGCCATGCCGCGTGTGTGAAGAAGGCCCTAGGGTTGTA…	2107	ATTGAACGCTGGCGGCAGGCCTAACACATGCAAGTCGAGCGGAAACGACACCTTCGGGTGGGCGTCGAGCGGCGGACGGGTGAGTAATACGTAGGAATCTGCCCAACGGTGGGGGATAACTCGGGGAAACTCGAGCTAATACCGCATAATCCTTACGGGGCAAAGCGGAGGACCCTTCGGGGCTTCGCGCCGATGGATGAGCCTACGTCTGATTAGCTTGTTGGTGGGGTAACGGCCTACCAAGGCGACGATCAGTAGCTGGTCTGAGAGGATGATCAGCCACACCGGGACTGAGACACGGCCCGGACTCCTACGGGAGGCAGCAGTGGGGAATCTTGGACAATGGGCGAAAGCCTGATCCAGCCATGCCGCGTGTGTGAAGAAGGCCCTAGGGTTGTA…	1478	Halophibacterium profundimaris PC39	GU452538.1	94.24%	Proteobacteria	Gammaproteobacteria	Nevskiales	Salinisphaeraceae	Halophibacterium
02-SPW	26	Muricauda taeanensis	12	9	x	x	21	demultiplex.0013_Forward--0013_Forward.hifi_readssv_0026	402	OR297725	GATGAACGCTAGCGGCAGGCCTAACACATGCAAGTCGAGGGGTAGGGGGTGCTTGCACCCCTGAGACCGGCGCACGGGTGCGGAACGCGTATGGAACCTGCCCCTGTCAGGGGAATAGCCCAGGGAAACTTGGATTAATGCCCCATGGTATCATTACATCGCATGATGTTGTGATTAAAGATTTATCGGACAGGGATGGCCATGCGTACCATTAGCTTGATGGTGGGGTAACGGCCCACCATGGCAACGATGGTTAGGGGCCCTGAGAGGGGGATCCCCCACACTGGTACTGAGACACGGACCAGACTCCTACGGGAGGCAGCAGTGAGGAATATTGGACAATGGTCGGAAGACTGATCCAGCCATGCCGCGTGCAGGATGACGGCCCTATGGGTTGTA…	2176	GATGAACGCTAGCGGCAGGCCTAACACATGCAAGTCGAGGGGTAGGGGGTGCTTGCACCCCTGAGACCGGCGCACGGGTGCGGAACGCGTATGGAACCTGCCCCTGTCAGGGGAATAGCCCAGGGAAACTTGGATTAATGCCCCATGGTATCATTACATCGCATGATGTTGTGATTAAAGATTTATCGGACAGGGATGGCCATGCGTACCATTAGCTTGATGGTGGGGTAACGGCCCACCATGGCAACGATGGTTAGGGGCCCTGAGAGGGGGATCCCCCACACTGGTACTGAGACACGGACCAGACTCCTACGGGAGGCAGCAGTGAGGAATATTGGACAATGGTCGGAAGACTGATCCAGCCATGCCGCGTGCAGGATGACGGCCCTATGGGTTGTA…	1458	Muricauda taeanensis Ar-22	NR_109455.1	99.93%	Bacteroidota	Flavobacteriia	Flavobacteriales	Flavobacteriaceae	Muricauda
02-SPW	27	Longimicrobiales bacterium	13	7	x	x	20	Coleofasciculus chthonoplastes SPW DSM 104237 sv_0044-56	374	OR297726	GACGAACGCTGGCGGCGTGCTTAACACATGCAAGTCGTACGAGGGCCAGGGAGCTTGCTCCCTGTACCCGAGTGGCGAACGGGTGAGTAACACGTGACCAACCTGTCCTAGGGTGGGGGACAACCGGGGGAAACCCTGGCTAATACCGCATGACGTCCTGCTTCCGCATGGTTGCAGGATCAAAGAGGGCCTCTGTTTACAAGCTCTCGCCCAAGGAGGGGGTCGCGACGTATCAGCTTGTTGGTGAGGTAATGGCTCACCAAGGCTACGACGCGTAGCGGGTCTGAGAGGACGACCCGTCACATTGGGACTGAGATACGGCCCAGACTCCTACGGGAGGCAGCAGTGGGGAATATTGCGCAATGGACGAAAGTCTGACGCAGCGACGCCGCGTGTGGG…	2097	GACGAACGCTGGCGGCGTGCTTAACACATGCAAGTCGTACGAGGGCCAGGGAGCTTGCTCCCTGTACCCGAGTGGCGAACGGGTGAGTAACACGTGACCAACCTGTCCTAGGGTGGGGGACAACCGGGGGAAACCCTGGCTAATACCGCATGACGTCCTGCTTCCGCATGGTTGCAGGATCAAAGAGGGCCTCTGTTTACAAGCTCTCGCCCAAGGAGGGGGTCGCGACGTATCAGCTTGTTGGTGAGGTAATGGCTCACCAAGGCTACGACGCGTAGCGGGTCTGAGAGGACGACCCGTCACATTGGGACTGAGATACGGCCCAGACTCCTACGGGAGGCAGCAGTGGGGAATATTGCGCAATGGACGAAAGTCTGACGCAGCGACGCCGCGTGTGGG…	1504	Longimicrobium terrae CB-286315	NR_149251.1	86.10%	Gemmatimonadota	Longimicrobiia	Longimicrobiales	Longimicrobiaceae	Longimicrobium
02-SPW	28	Balneola alkaliphila	8	11	x	x	19	Coleofasciculus chthonoplastes SPW DSM 104237 sv_0009-9	313	OR297727	GACGAACGCTGGCGGCGGGCTTAACACATGCAAGTCGAAGGAGAAGGAAAGAGCTTGCTCTTTCTGGAGACTGGCGGACGGGTGAGTAACGCGTAGCCAACCTGCCTTTAACTGGGGGATAACATTCCGAAAGGGGTGCTAATACCGCATAAAGCAACTAGGTCGCATGACCTTGGTTGTTAAAAATTTCGATTGGTTAAAGAGGGGGCTGCGTGCTATTAGTTAGTTGGTGAGGTAACGGCTCACCAAGGCGATGATAGCTAGGGGGTCTGAGAGGATGATCCCCCACACTGGGACTGAGACACGGCCCAGACTCCTACGGGAGGCAGCAGTGAGGAATCTTGCGCAATGGGCGAAAGCCTGACGCAGCCACGCCGCGTGCCGGATGAAGGCCCTATG…	2333	GACGAACGCTGGCGGCGGGCTTAACACATGCAAGTCGAAGGAGAAGGAAAGAGCTTGCTCTTTCTGGAGACTGGCGGACGGGTGAGTAACGCGTAGCCAACCTGCCTTTAACTGGGGGATAACATTCCGAAAGGGGTGCTAATACCGCATAAAGCAACTAGGTCGCATGACCTTGGTTGTTAAAAATTTCGATTGGTTAAAGAGGGGGCTGCGTGCTATTAGTTAGTTGGTGAGGTAACGGCTCACCAAGGCGATGATAGCTAGGGGGTCTGAGAGGATGATCCCCCACACTGGGACTGAGACACGGCCCAGACTCCTACGGGAGGCAGCAGTGAGGAATCTTGCGCAATGGGCGAAAGCCTGACGCAGCCACGCCGCGTGCCGGATGAAGGCCCTATG…	1466	Balneola alkaliphila CM41_14b	NR_044367.1	99.93%	Balneolota	Balneolia	Balneolales	Balneolaceae	Balneola
02-SPW	29	Thalassospira lucentensis	5	13	x	x	18	Coleofasciculus chthonoplastes SPW DSM 104237 sv_0042-54	66	OR297728	AACGAACGCTGGCGGCAGGCCTAACACATGCAAGTCGGACGAGAAGGTTCCTTCGGGAACTGGAGAGTGGCGCACGGGTGAGTAACGCGTGGGGACCTACCTCTTAGTGGGGGATAACGGTTGGAAACGACCGCTAATACCGCATACGCCCTTCGGGGGAAAGATTTATCGCTAAGAGATGGACCCGCGTTGGATTAGATAGTTGGTGAGGTAACGGCTCACCAAGTCGGCGATCCATAGCTGGTTTGAGAGGATGATCAGCCACACTGGGACTGAGACACGGCCCAGACTCCTACGGGAGGCAGCAGTGGGGAATATTGGACAATGGGGGCAACCCTGATCCAGCCATGCCGCGTGAGTGAAGAAGGCCTTCGGGTTGTAAAGCTCTTTCAGATGCGA…	2334	AACGAACGCTGGCGGCAGGCCTAACACATGCAAGTCGGACGAGAAGGTTCCTTCGGGAACTGGAGAGTGGCGCACGGGTGAGTAACGCGTGGGGACCTACCTCTTAGTGGGGGATAACGGTTGGAAACGACCGCTAATACCGCATACGCCCTTCGGGGGAAAGATTTATCGCTAAGAGATGGACCCGCGTTGGATTAGATAGTTGGTGAGGTAACGGCTCACCAAGTCGGCGATCCATAGCTGGTTTGAGAGGATGATCAGCCACACTGGGACTGAGACACGGCCCAGACTCCTACGGGAGGCAGCAGTGGGGAATATTGGACAATGGGGGCAACCCTGATCCAGCCATGCCGCGTGAGTGAAGAAGGCCTTCGGGTTGTAAAGCTCTTTCAGATGCGA…	1441	Thalassospira lucentensis MCCC 1A00383 = DSM 14000 QMT2	NR_115011.1	99.44%	Proteobacteria	Alphaproteobacteria	Rhodospirillales	Thalassospiraceae	Thalassospira
02-SPW	30	Coleofasciculus chthonoplastes	47	x	x	x	47	demultiplex.0013_Forward--0013_Forward.hifi_readssv_0017	1083	x	GATGAACGCTGGCGGTCTGCTTAACACATGCAAGTCGAACGCAACCTTCGGGTTGAGTGGCGGACGGGTGAGTAACGCGTGAGAATCTGCCTTGGGGTCGGGGACAACCACTGGAAACGGTGGCTAATACCGGATAAGCCTTCGGGTAAAAGATTTATTGCCCTAAGAGGAGCTCGCGTCTGATTAGCTAGTTGGTGAGGTAAGAGCTCACCAAGGCAGCGATCAGTAGCTGGTCTGAGAGGACGATCAGCCACACTGGGACTGAGACACGGCCCAGACTCCTACGGGAGGCAGCAGTGGGGAATTTTCCGCAATGGGCGAAAGCCTGACGGAGCAAGACCGCGTGAGGGAGGAAGGCTCTTGGGTTGTAAACCTCTTTTCTCAGGGAAGAAGCTCTGA…	2086	GATGAACGCTGGCGGTCTGCTTAACACATGCAAGTCGAACGCAACCTTCGGGTTGAGTGGCGGACGGGTGAGTAACGCGTGAGAATCTGCCTTGGGGTCGGGGACAACCACTGGAAACGGTGGCTAATACCGGATAAGCCTTCGGGTAAAAGATTTATTGCCCTAAGAGGAGCTCGCGTCTGATTAGCTAGTTGGTGAGGTAAGAGCTCACCAAGGCAGCGATCAGTAGCTGGTCTGAGAGGACGATCAGCCACACTGGGACTGAGACACGGCCCAGACTCCTACGGGAGGCAGCAGTGGGGAATTTTCCGCAATGGGCGAAAGCCTGACGGAGCAAGACCGCGTGAGGGAGGAAGGCTCTTGGGTTGTAAACCTCTTTTCTCAGGGAAGAAGCTCTGA…	1429	Coleofasciculus chthonoplastes SAG 2209	NR_125521.1	98.95%	Cyanobacteriota	Cyanophyceae	Oscillatoriales	Coleofasciculaceae	Coleofasciculus
02-SPW	31	Coleofasciculus chthonoplastes	31	x	x	x	31	demultiplex.0013_Forward--0013_Forward.hifi_readssv_0019	1081	x	GATGAACGCTGGCGGTCTGCTTAACACATGCAAGTCGAACGCAACCTTCGGGTTGAGTGGCGGACGGGTGAGTAACGCGTGAGAATCTGCCTTGGGGTCGGGGACAACCACTGGAAACGGTGGCTAATACCGGATAAGCCTTCGGGTAAAAGATTTATTGCCCCAAGAGGAGCTCGCGTCTGATTAGCTAGTTGGTGAGGTAAGAGCTCACCAAGGCAGCGATCAGTAGCTGGTCTGAGAGGACGATCAGCCACACTGGGACTGAGACACGGCCCAGACTCCTACGGGAGGCAGCAGTGGGGAATTTTCCGCAATGGGCGAAAGCCTGACGGAGCAAGACCGCGTGAGGGAGGAAGGCTCTTGGGTTGTAAACCTCTTTTCTCAGGGAAGAAGCTCTGA…	2087	GATGAACGCTGGCGGTCTGCTTAACACATGCAAGTCGAACGCAACCTTCGGGTTGAGTGGCGGACGGGTGAGTAACGCGTGAGAATCTGCCTTGGGGTCGGGGACAACCACTGGAAACGGTGGCTAATACCGGATAAGCCTTCGGGTAAAAGATTTATTGCCCCAAGAGGAGCTCGCGTCTGATTAGCTAGTTGGTGAGGTAAGAGCTCACCAAGGCAGCGATCAGTAGCTGGTCTGAGAGGACGATCAGCCACACTGGGACTGAGACACGGCCCAGACTCCTACGGGAGGCAGCAGTGGGGAATTTTCCGCAATGGGCGAAAGCCTGACGGAGCAAGACCGCGTGAGGGAGGAAGGCTCTTGGGTTGTAAACCTCTTTTCTCAGGGAAGAAGCTCTGA…	1429	Coleofasciculus chthonoplastes SAG 2209	NR_125521.1	98.95%	Cyanobacteriota	Cyanophyceae	Oscillatoriales	Coleofasciculaceae	Coleofasciculus
02-SPW	32	Cutibacterium acnes	10	x	x	x	10	demultiplex.0013_Forward--0013_Forward.hifi_readssv_0028	367	x	GACGAACGCTGGCGGCGTGCTTAACACATGCAAGTCGAACGGAAAGGCCCTGCTTTTGTGGGGTGCTCGAGTGGCGAACGGGTGAGTAACACGTGAGTAACCTGCCCTTGACTTTGGGATAACTTCAGGAAACTGGGGCTAATACCGGATAGGAGCTCCTGCTGCATGGTGGGGGTTGGAAAGTTTCGGCGGTTGGGGATGGACTCGCGGCTTATCAGCTTGTTGGTGGGGTAGTGGCTTACCAAGGCTTTGACGGGTAGCCGGCCTGAGAGGGTGACCGGCCACATTGGGACTGAGATACGGCCCAGACTCCTACGGGAGGCAGCAGTGGGGAATATTGCACAATGGGCGGAAGCCTGATGCAGCAACGCCGCGTGCGGGATGACGGCCTTCGGGTTG…	1827	GACGAACGCTGGCGGCGTGCTTAACACATGCAAGTCGAACGGAAAGGCCCTGCTTTTGTGGGGTGCTCGAGTGGCGAACGGGTGAGTAACACGTGAGTAACCTGCCCTTGACTTTGGGATAACTTCAGGAAACTGGGGCTAATACCGGATAGGAGCTCCTGCTGCATGGTGGGGGTTGGAAAGTTTCGGCGGTTGGGGATGGACTCGCGGCTTATCAGCTTGTTGGTGGGGTAGTGGCTTACCAAGGCTTTGACGGGTAGCCGGCCTGAGAGGGTGACCGGCCACATTGGGACTGAGATACGGCCCAGACTCCTACGGGAGGCAGCAGTGGGGAATATTGCACAATGGGCGGAAGCCTGATGCAGCAACGCCGCGTGCGGGATGACGGCCTTCGGGTTG…	1466	Cutibacterium acnes DSM 1897	CP025934.1	100.00%	Actinomycetota	Actinomycetes	Propionibacteriales	Propionibacteriaceae	Cutibacterium
02-SPW	33	Marinobacter algicola	9	x	x	x	9	demultiplex.0013_Forward--0013_Forward.hifi_readssv_0029	259	x	ATTGAACGCTGGCGGCAGGCTTAACACATGCAAGTCGAGCGGTAACAGGGGGAGCTTGCTCCCCGCTGACGAGCGGCGGACGGGTGAGTAATGCATAGGAAACTGCCCAGTAGTGGGGGATAGCCCGGGGAAACCCGGATTAATACCGCATACGCCCTTTGGGGGAAAGCAGGGGATCTTCGGACCTTGCGCTATTGGATGTGCCTATGTCGGATTAGCTAGTTGGTGGGGTAAGAGCCTACCAAGGCGACGATCCGTAGCTGGTCTGAGAGGATGATCAGCCACATCGGGACTGAGACACGGCCCGAACTCCTACGGGAGGCAGCAGTGGGGAATATTGGACAATGGGGGCAACCCTGATCCAGCCATGCCGCGTGTGTGAAGAAGGCTTTCGGGTTG…	2342	ATTGAACGCTGGCGGCAGGCTTAACACATGCAAGTCGAGCGGTAACAGGGGGAGCTTGCTCCCCGCTGACGAGCGGCGGACGGGTGAGTAATGCATAGGAAACTGCCCAGTAGTGGGGGATAGCCCGGGGAAACCCGGATTAATACCGCATACGCCCTTTGGGGGAAAGCAGGGGATCTTCGGACCTTGCGCTATTGGATGTGCCTATGTCGGATTAGCTAGTTGGTGGGGTAAGAGCCTACCAAGGCGACGATCCGTAGCTGGTCTGAGAGGATGATCAGCCACATCGGGACTGAGACACGGCCCGAACTCCTACGGGAGGCAGCAGTGGGGAATATTGGACAATGGGGGCAACCCTGATCCAGCCATGCCGCGTGTGTGAAGAAGGCTTTCGGGTTG…	1481	Marinobacter algicola DG893	NR_042807.1	99.86%	Proteobacteria	Gammaproteobacteria	Alteromonadales	Alteromonadaceae	Marinobacter
02-SPW	34	Nitratireductor sp.	8	x	x	x	8	demultiplex.0013_Forward--0013_Forward.hifi_readssv_0032	702	x	AACGAACGCTGGCGGCAGGCTTAACACATGCAAGTCGAGCGCACTCTTCGGAGTGAGCGGCAGACGGGTGAGTAACGCGTGGGAATCTACCCAGCTCTACGGAATAACTCAGGGAAACTTGTGCTAATACCGTATACGTCCTCCGGGAGAAAGATTTATCGGAGTTGGATGAGCCCGCGTTGCATTAGCTAGTTGGTGGGGTAATGGCCCACCAAGGCGACGATGCATAGCTGGTCTGAGAGGATGATCAGCCACACTGGGACTGAGACACGGCCCAGACTCCTACGGGAGGCAGCAGTGGGGAATATTGGACAATGGGCGCAAGCCTGATCCAGCCATGCCGCGTGAGTGATGAAGGCCCTAGGGTTGTAAAGCTCTTTCACCGGTGAAGATAATGAC…	2250	AACGAACGCTGGCGGCAGGCTTAACACATGCAAGTCGAGCGCACTCTTCGGAGTGAGCGGCAGACGGGTGAGTAACGCGTGGGAATCTACCCAGCTCTACGGAATAACTCAGGGAAACTTGTGCTAATACCGTATACGTCCTCCGGGAGAAAGATTTATCGGAGTTGGATGAGCCCGCGTTGCATTAGCTAGTTGGTGGGGTAATGGCCCACCAAGGCGACGATGCATAGCTGGTCTGAGAGGATGATCAGCCACACTGGGACTGAGACACGGCCCAGACTCCTACGGGAGGCAGCAGTGGGGAATATTGGACAATGGGCGCAAGCCTGATCCAGCCATGCCGCGTGAGTGATGAAGGCCCTAGGGTTGTAAAGCTCTTTCACCGGTGAAGATAATGAC…	1428	Nitratireductor arenosus CAU 1489	MH899225.1	97.97%	Proteobacteria	Alphaproteobacteria	Hyphomicrobiales	Phyllobacteriaceae	Nitratireductor
02-SPW	35	Pseudohaliea sp.	5	x	x	x	5	Coleofasciculus chthonoplastes SPW DSM 104237 sv_0055-153	226	x	ATTGAACGCTGGCGGCAGGCCTAACACATGCAAGTCGAGCGCGAAAGGTCTTCGGACTGAGTAGAGCGGCGGACGGGTGAGTAACGCGTAGGAATCTACCTGGTAGTGGGGGACAACTCGGGGAAACTCGAGCTAATACCGCATACGCCCTGAGGGGGAAAGCGGGGGATCTTCGGACCTCGCGCTATTGGATGAGCCTGCGTTGGATTAGCTTGTTGGTGGGGTAAAGGCCCACCAAGGCGACGATCCATAGCTGGTCTGAGAGGATGATCAGCCACACCGGGACTGAGACACGGCCCGGACTCCTACGGGAGGCAGCAGTGGGGAATATTGCGCAATGGGGGAAACCCTGACGCAGCCATGCCGCGTGTGTGAAGAAGGCCTTCGGGTTGTAAAGCA…	2409	ATTGAACGCTGGCGGCAGGCCTAACACATGCAAGTCGAGCGCGAAAGGTCTTCGGACTGAGTAGAGCGGCGGACGGGTGAGTAACGCGTAGGAATCTACCTGGTAGTGGGGGACAACTCGGGGAAACTCGAGCTAATACCGCATACGCCCTGAGGGGGAAAGCGGGGGATCTTCGGACCTCGCGCTATTGGATGAGCCTGCGTTGGATTAGCTTGTTGGTGGGGTAAAGGCCCACCAAGGCGACGATCCATAGCTGGTCTGAGAGGATGATCAGCCACACCGGGACTGAGACACGGCCCGGACTCCTACGGGAGGCAGCAGTGGGGAATATTGCGCAATGGGGGAAACCCTGACGCAGCCATGCCGCGTGTGTGAAGAAGGCCTTCGGGTTGTAAAGCA…	1475	Pseudohaliea rubra CM41_15a	NR_044426.1	97.96%	Proteobacteria	Gammaproteobacteria	Cellvibrionales	Halieaceae	Pseudohaliea
02-SPW	36	Cryomorphaceae bacterium	x	1135	x	x	1135	Coleofasciculus chthonoplastes SPW DSM 104237 sv_0066-164	487	x	GATGAACGCTAGCGGCAGGCTTAACACATGCAAGTCGAACGGTAACATTTCCAGCTTGCTGGAAGATGACGAGTGGCGCACGGGTGCGTAACGCGTATGCAACTTACCTATAACTAAAGGATAGCCCCGAGAAATTGGGATTAATACTTCATAGTACCATGATTTGGCATCATTTTATGGTTAAAGATTCATCGGTTATAGATAGGCATGCGTCCCATTAGTTTGTTGGTGAGGTAACGGCTCACCAAGACTGCGATGGGTAGGGGGCCTGAGAGGGTTATCCCCCACACTGGTACTGAGACACGGACCAGACTCCTACGGGAGGCAGCAGTGAGGAATATTGGTCAATGGAGGCAACTCTGAACCAGCCATGCCGCGTGCAGGAAGAATGCCCTACGG…	2187	GATGAACGCTAGCGGCAGGCTTAACACATGCAAGTCGAACGGTAACATTTCCAGCTTGCTGGAAGATGACGAGTGGCGCACGGGTGCGTAACGCGTATGCAACTTACCTATAACTAAAGGATAGCCCCGAGAAATTGGGATTAATACTTCATAGTACCATGATTTGGCATCATTTTATGGTTAAAGATTCATCGGTTATAGATAGGCATGCGTCCCATTAGTTTGTTGGTGAGGTAACGGCTCACCAAGACTGCGATGGGTAGGGGGCCTGAGAGGGTTATCCCCCACACTGGTACTGAGACACGGACCAGACTCCTACGGGAGGCAGCAGTGAGGAATATTGGTCAATGGAGGCAACTCTGAACCAGCCATGCCGCGTGCAGGAAGAATGCCCTACGG…	1465	Vicingus serpentipes ANORD5	NR_159281.1	90.41%	Bacteroidota	Flavobacteriia	Flavobacteriales	Cryomorphaceae	Vicingus
02-SPW	37	Leptospiraceae bacterium	x	986	x	x	986	demultiplex.0048_Forward--0048_Forward.hifi_readssv_0002	198	x	AACTAACGCTGGCGGCGCGTCTTAAACATGCAAGTCGAACGGAAAGGCCCTTCGGGGTACTCGAGTGGCGAACGGGTGAGTAACACGTAGGTAATCTACCCTCGGGCGGGGGATAACCCTCCGAAAGGAGAGCTAATACCGCATAACACTTTGGAGTCCACGGGCTCTTTAGTCAAAGCAGCAATGCGCCTGTGGATGAGCCTGCGTCCGATTAGCTTGTTGGCGGGGTAACGGCCCACCAAGGCTCCGATCGGTAGCCGGCCTGAGAGGGTGAACGGCCACACTGGAACTGGGACACGGTCCAGACTCCTACGGGAGGCAGCAGTTAAGAATCTTGCGCAATGGGGGAAACCCTGACGCAGCGACGCCGCGTGTGCTAGAAGGCTTTCGGGTTGTAAA…	1855	AACTAACGCTGGCGGCGCGTCTTAAACATGCAAGTCGAACGGAAAGGCCCTTCGGGGTACTCGAGTGGCGAACGGGTGAGTAACACGTAGGTAATCTACCCTCGGGCGGGGGATAACCCTCCGAAAGGAGAGCTAATACCGCATAACACTTTGGAGTCCACGGGCTCTTTAGTCAAAGCAGCAATGCGCCTGTGGATGAGCCTGCGTCCGATTAGCTTGTTGGCGGGGTAACGGCCCACCAAGGCTCCGATCGGTAGCCGGCCTGAGAGGGTGAACGGCCACACTGGAACTGGGACACGGTCCAGACTCCTACGGGAGGCAGCAGTTAAGAATCTTGCGCAATGGGGGAAACCCTGACGCAGCGACGCCGCGTGTGCTAGAAGGCTTTCGGGTTGTAAA…	1451	Leptonema illini DSM 21528	NR_043139.1	89.76%	Spirochaetota	Spirochaetia	Leptospirales	Leptospiraceae	Leptonema
02-SPW	38	Reichenbachiellaceae bacterium	x	641	x	x	641	demultiplex.0048_Forward--0048_Forward.hifi_readssv_0004	439	x	GATGAACGCTAGCGGCAGGCCTAATACATGCAAGTCGAGGGGCAGCACGAGTACTTGTACTTGGTGGCGACCGGCGCACGGGTGCGTAACGCGTATACAATCTACCCAGTACTGGAAGATAGCCCGGGGAAACTCGGATTAATATTCCATGGTATCACAGATAGGCATCTTGAAGTGATTAAAGATTTATCGGTATTGGATGAGTATGCGTCTGATTAGCTTGTTGGTGAGGTAACGGCTCACCAAGGCAACGATCAGTAGGGGTTCTGAGAGGATGATCCCCCACACTGGCACTGAGATACGGGCCAGACTCCTACGGGAGGCAGCAGTAGGGAATATTGGTCAATGGGCGAGAGCCTGAACCAGCCATGCCGCGTGCAGGATGACGGCCTTCTGGGT…	2029	GATGAACGCTAGCGGCAGGCCTAATACATGCAAGTCGAGGGGCAGCACGAGTACTTGTACTTGGTGGCGACCGGCGCACGGGTGCGTAACGCGTATACAATCTACCCAGTACTGGAAGATAGCCCGGGGAAACTCGGATTAATATTCCATGGTATCACAGATAGGCATCTTGAAGTGATTAAAGATTTATCGGTATTGGATGAGTATGCGTCTGATTAGCTTGTTGGTGAGGTAACGGCTCACCAAGGCAACGATCAGTAGGGGTTCTGAGAGGATGATCCCCCACACTGGCACTGAGATACGGGCCAGACTCCTACGGGAGGCAGCAGTAGGGAATATTGGTCAATGGGCGAGAGCCTGAACCAGCCATGCCGCGTGCAGGATGACGGCCTTCTGGGT…	1462	Ekhidna lutea BiosLi/39	NR_115061.1	97.42%	Bacteroidota	Cytophagia	Cytophagales	Reichenbachiellaceae	Ekhidna
02-SPW	39	Coleofasciculus chthonoplastes	x	641	x	x	641	demultiplex.0048_Forward--0048_Forward.hifi_readssv_0005	571	x	GATGAACGCTGGCGGTCTGCTTAACACATGCAAGTCGAACGCAACCTTCGGGTTGAGTGGCGGACGGGTGAGTAACGCGTGAGAATCTGCCTTGGGGTCGGGGACAACCACTGGAAACGGTGGCTAATACCGGATAAGCCGATTGGTGAAAGATTTATTGCCCGAAGAGGAGCTCGCGTCTGATTAGCTAGTTGGTGAGGTAAGAGCTCACCAAGGCAGCGATCAGTAGCTGGTCTGAGAGGACGATCAGCCACACTGGGACTGAGACACGGCCCAGACTCCTACGGGAGGCAGCAGTGGGGAATTTTCCGCAATGGGCGAAAGCCTGACGGAGCAAGACCGCGTGAGGGAGGAAGGCTCTTGGGTTGTAAACCTCTTTTCTCAGGGAAGAAGCTCTGA…	2101	GATGAACGCTGGCGGTCTGCTTAACACATGCAAGTCGAACGCAACCTTCGGGTTGAGTGGCGGACGGGTGAGTAACGCGTGAGAATCTGCCTTGGGGTCGGGGACAACCACTGGAAACGGTGGCTAATACCGGATAAGCCGATTGGTGAAAGATTTATTGCCCGAAGAGGAGCTCGCGTCTGATTAGCTAGTTGGTGAGGTAAGAGCTCACCAAGGCAGCGATCAGTAGCTGGTCTGAGAGGACGATCAGCCACACTGGGACTGAGACACGGCCCAGACTCCTACGGGAGGCAGCAGTGGGGAATTTTCCGCAATGGGCGAAAGCCTGACGGAGCAAGACCGCGTGAGGGAGGAAGGCTCTTGGGTTGTAAACCTCTTTTCTCAGGGAAGAAGCTCTGA…	1429	Coleofasciculus chthonoplastes SAG 2209	NR_125521.1	99.93%	Cyanobacteriota	Cyanophyceae	Oscillatoriales	Coleofasciculaceae	Coleofasciculus
02-SPW	40	Coleofasciculus chthonoplastes	x	580	x	x	580	demultiplex.0048_Forward--0048_Forward.hifi_readssv_0006	569	x	GATGAACGCTGGCGGTCTGCTTAACACATGCAAGTCGAACGCAACCTTCGGGTTGAGTGGCGGACGGGTGAGTAACGCGTGAGAATCTGCCTTGGGGTCGGGGACAACCACTGGAAACGGTGGCTAATACCGGATAAGCCGATTGGTGAAAGATTTATTGCCCGAAGAGGAGCTCGCGTCTGATTAGCTAGTTGGTGAGGTAAGAGCTCACCAAGGCAGCGATCAGTAGCTGGTCTGAGAGGACGATCAGCCACACTGGGACTGAGACACGGCCCAGACTCCTACGGGAGGCAGCAGTGGGGAATTTTCCGCAATGGGCGAAAGCCTGACGGAGCAAGACCGCGTGAGGGAGGAAGGCTCTTGGGTTGTAAACCTCTTTTCTCAGGGAAGAAGCTCTGA…	2101	GATGAACGCTGGCGGTCTGCTTAACACATGCAAGTCGAACGCAACCTTCGGGTTGAGTGGCGGACGGGTGAGTAACGCGTGAGAATCTGCCTTGGGGTCGGGGACAACCACTGGAAACGGTGGCTAATACCGGATAAGCCGATTGGTGAAAGATTTATTGCCCGAAGAGGAGCTCGCGTCTGATTAGCTAGTTGGTGAGGTAAGAGCTCACCAAGGCAGCGATCAGTAGCTGGTCTGAGAGGACGATCAGCCACACTGGGACTGAGACACGGCCCAGACTCCTACGGGAGGCAGCAGTGGGGAATTTTCCGCAATGGGCGAAAGCCTGACGGAGCAAGACCGCGTGAGGGAGGAAGGCTCTTGGGTTGTAAACCTCTTTTCTCAGGGAAGAAGCTCTGA…	1429	Coleofasciculus chthonoplastes SAG 2209	NR_125521.1	99.93%	Cyanobacteriota	Cyanophyceae	Oscillatoriales	Coleofasciculaceae	Coleofasciculus
02-SPW	41	Coleofasciculus chthonoplastes	x	48	x	x	48	demultiplex.0048_Forward--0048_Forward.hifi_readssv_0033	1085	x	GATGAACGCTGGCGGTCTGCTTAACACATGCAAGTCGAACGCAACCTTCGGGTTGAGTGGCGGACGGGTGAGTAACGCGTGAGAATCTGCCTTGGGGTCGGGGACAACCACTGGAAACGGTGGCTAATACCGGATAAGCCTTCGGGTAAAAGATTTATTGCCCTAAGAGGAGCTCGCGTCTGATTAGCTAGTTGGTGAGGTAAGAGCTCACCAAGGCAGCGATCAGTAGCTGGTCTGAGAGGACGATCAGCCACACTGGGACTGAGACACGGCCCAGACTCCTACGGGAGGCAGCAGTGGGGAATTTTCCGCAATGGGCGAAAGCCTGACGGAGCAAGACCGCGTGAGGGAGGAAGGCTCTTGGGTTGTAAACCTCTTTTCTCAGGGAAGAAGCTCTGA…	2087	GATGAACGCTGGCGGTCTGCTTAACACATGCAAGTCGAACGCAACCTTCGGGTTGAGTGGCGGACGGGTGAGTAACGCGTGAGAATCTGCCTTGGGGTCGGGGACAACCACTGGAAACGGTGGCTAATACCGGATAAGCCTTCGGGTAAAAGATTTATTGCCCTAAGAGGAGCTCGCGTCTGATTAGCTAGTTGGTGAGGTAAGAGCTCACCAAGGCAGCGATCAGTAGCTGGTCTGAGAGGACGATCAGCCACACTGGGACTGAGACACGGCCCAGACTCCTACGGGAGGCAGCAGTGGGGAATTTTCCGCAATGGGCGAAAGCCTGACGGAGCAAGACCGCGTGAGGGAGGAAGGCTCTTGGGTTGTAAACCTCTTTTCTCAGGGAAGAAGCTCTGA…	1429	Coleofasciculus chthonoplastes SAG 2209	NR_125521.1	99.44%	Cyanobacteriota	Cyanophyceae	Oscillatoriales	Coleofasciculaceae	Coleofasciculus
02-SPW	42	Balneola alkaliphila	x	30	x	x	30	demultiplex.0048_Forward--0048_Forward.hifi_readssv_0026	325	x	GACGAACGCTGGCGGCGGGCTTAACACATGCAAGTCGAAGGAGAAGGAAAGAGCTTGCTCTTTCTGGAGACTGGCGGACGGGTGAGTAACGCGTAGCTAACCTGCCTTTAACTGGGGGATAACATTCCGAAAGGGGTGCTAATACCGCATAAAGCAACTGAGTCGCATGACTCTAGTTGTTAAAGGTTTCGACCGGTTAAAGAGGGGGCTGCGTGCTATTAGTTAGTTGGTGAGGTAACGGCTCACCAAGGCGATGATAGCTAGGGGGTCTGAGAGGATGATCCCCCACACTGGGACTGAGACACGGCCCAGACTCCTACGGGAGGCAGCAGTGAGGAATCTTGCGCAATGGGCGAAAGCCTGACGCAGCCACGCCGCGTGCCGGATGAAGGCCCTATG…	2335	GACGAACGCTGGCGGCGGGCTTAACACATGCAAGTCGAAGGAGAAGGAAAGAGCTTGCTCTTTCTGGAGACTGGCGGACGGGTGAGTAACGCGTAGCTAACCTGCCTTTAACTGGGGGATAACATTCCGAAAGGGGTGCTAATACCGCATAAAGCAACTGAGTCGCATGACTCTAGTTGTTAAAGGTTTCGACCGGTTAAAGAGGGGGCTGCGTGCTATTAGTTAGTTGGTGAGGTAACGGCTCACCAAGGCGATGATAGCTAGGGGGTCTGAGAGGATGATCCCCCACACTGGGACTGAGACACGGCCCAGACTCCTACGGGAGGCAGCAGTGAGGAATCTTGCGCAATGGGCGAAAGCCTGACGCAGCCACGCCGCGTGCCGGATGAAGGCCCTATG…	1466	Balneola alkaliphila CM41_14b	NR_044367.1	99.22%	Balneolota	Balneolia	Balneolales	Balneolaceae	Balneola
02-SPW	43	Coleofasciculus chthonoplastes	x	30	x	x	30	demultiplex.0048_Forward--0048_Forward.hifi_readssv_0027	1049	x	GATGAACGCTGGCGGTCTGCTTAACACATGCAAGTCGAACGCAACCTTCGGGTTGAGTGGCGGACGGGTGAGTAACGCGTGAGAATCTGCCTTAGGGTCGGGGACAACCACTGGAAACGGTGGCTAATACCGGATAAGCCGATTGGTGAAAGATTTATTGCCCGAAGAGGAGCTCGCGTCTGATTAGCTAGTTGGTGAGGTAAGAGCTCACCAAGGCAGCGATCAGTAGCTGGTCTGAGAGGACGATCAGCCACACTGGGACTGAGACACGGCCCAGACTCCTACGGGAGGCAGCAGTGGGGAATTTTCCGCAATGGGCGAAAGCCTGACGGAGCAAGACCGCGTGAGGGAGGAAGGCTCTTGGGTTGTAAACCTCTTTTCTCAGGGAAGAAGCTCTGA…	2086	GATGAACGCTGGCGGTCTGCTTAACACATGCAAGTCGAACGCAACCTTCGGGTTGAGTGGCGGACGGGTGAGTAACGCGTGAGAATCTGCCTTAGGGTCGGGGACAACCACTGGAAACGGTGGCTAATACCGGATAAGCCGATTGGTGAAAGATTTATTGCCCGAAGAGGAGCTCGCGTCTGATTAGCTAGTTGGTGAGGTAAGAGCTCACCAAGGCAGCGATCAGTAGCTGGTCTGAGAGGACGATCAGCCACACTGGGACTGAGACACGGCCCAGACTCCTACGGGAGGCAGCAGTGGGGAATTTTCCGCAATGGGCGAAAGCCTGACGGAGCAAGACCGCGTGAGGGAGGAAGGCTCTTGGGTTGTAAACCTCTTTTCTCAGGGAAGAAGCTCTGA…	1429	Coleofasciculus chthonoplastes SAG 2209	NR_125521.1	99.09%	Cyanobacteriota	Cyanophyceae	Oscillatoriales	Coleofasciculaceae	Coleofasciculus
02-SPW	44	Coleofasciculus chthonoplastes	x	30	x	x	30	demultiplex.0048_Forward--0048_Forward.hifi_readssv_0025	1084	x	GATGAACGCTGGCGGTCTGCTTAACACATGCAAGTCGAACGCAACCTTCGGGTTGAGTGGCGGACGGGTGAGTAACGCGTGAGAATCTGCCTTGGGGTCGGGGACAACCACTGGAAACGGTGGCTAATACCGGATAAGCCTTCGGGTAAAAGATTTATTGCCCTAAGAGGAGCTCGCGTCTGATTAGCTAGTTGGTGAGGTAAGAGCTCACCAAGGCAGCGATCAGTAGCTGGTCTGAGAGGACGATCAGCCACACTGGGACTGAGACACGGCCCAGACTCCTACGGGAGGCAGCAGTGGGGAATTTTCCGCAATGGGCGAAAGCCTGACGGAGCAAGACCGCGTGAGGGAGGAAGGCTCTTGGGTTGTAAACCTCTTTTCTCAGGGAAGAAGCTCTGA…	2077	GATGAACGCTGGCGGTCTGCTTAACACATGCAAGTCGAACGCAACCTTCGGGTTGAGTGGCGGACGGGTGAGTAACGCGTGAGAATCTGCCTTGGGGTCGGGGACAACCACTGGAAACGGTGGCTAATACCGGATAAGCCTTCGGGTAAAAGATTTATTGCCCTAAGAGGAGCTCGCGTCTGATTAGCTAGTTGGTGAGGTAAGAGCTCACCAAGGCAGCGATCAGTAGCTGGTCTGAGAGGACGATCAGCCACACTGGGACTGAGACACGGCCCAGACTCCTACGGGAGGCAGCAGTGGGGAATTTTCCGCAATGGGCGAAAGCCTGACGGAGCAAGACCGCGTGAGGGAGGAAGGCTCTTGGGTTGTAAACCTCTTTTCTCAGGGAAGAAGCTCTGA…	1429	Coleofasciculus chthonoplastes SAG 2209	NR_125521.1	99.93%	Cyanobacteriota	Cyanophyceae	Oscillatoriales	Coleofasciculaceae	Coleofasciculus
02-SPW	45	Thalassospira lucentensis	x	10	x	x	10	Coleofasciculus chthonoplastes SPW DSM 104237 sv_0052-149	67	x	AACGAACGCTGGCGGCAGGCCTAACACATGCAAGTCGGACGAGAAGGTTCCTTCGGGAACTGGAGAGTGGCGCACGGGTGAGTAACGCGTGGGGACCTACCTCTTAGTGGGGGATAACGGTTGGAAACGACCGCTAATACCGCATACGCCCTTCGGGGGAAAGATTTATCGCTAAGAGATGGACCCGCGTTGGATTAGATAGTTGGTGAGGTAACGGCTCACCAAGTCGGCGATCCATAGCTGGTTTGAGAGGATGATCAGCCACACTGGGACTGAGACACGGCCCAGACTCCTACGGGAGGCAGCAGTGGGGAATATTGGACAATGGGGGCAACCCTGATCCAGCCATGCCGCGTGAGTGAAGAAGGCCTTCGGGTTGTAAAGCTCTTTCAGATGCGA…	2334	AACGAACGCTGGCGGCAGGCCTAACACATGCAAGTCGGACGAGAAGGTTCCTTCGGGAACTGGAGAGTGGCGCACGGGTGAGTAACGCGTGGGGACCTACCTCTTAGTGGGGGATAACGGTTGGAAACGACCGCTAATACCGCATACGCCCTTCGGGGGAAAGATTTATCGCTAAGAGATGGACCCGCGTTGGATTAGATAGTTGGTGAGGTAACGGCTCACCAAGTCGGCGATCCATAGCTGGTTTGAGAGGATGATCAGCCACACTGGGACTGAGACACGGCCCAGACTCCTACGGGAGGCAGCAGTGGGGAATATTGGACAATGGGGGCAACCCTGATCCAGCCATGCCGCGTGAGTGAAGAAGGCCTTCGGGTTGTAAAGCTCTTTCAGATGCGA…	1441	Thalassospira lucentensis MCCC 1A00383 = DSM 14000 QMT2	NR_115011.1	99.44%	Proteobacteria	Alphaproteobacteria	Rhodospirillales	Thalassospiraceae	Thalassospira
02-SPW	46	Pseudohaliea sp.	x	9	x	x	9	Coleofasciculus chthonoplastes SPW DSM 104237 sv_0068-166	225	x	ATTGAACGCTGGCGGCAGGCCTAACACATGCAAGTCGAGCGCGAAAGGTCTTCGGACTGAGTAGAGCGGCGGACGGGTGAGTAACGCGTAGGAATCTACCTGGTAGTGGGGGACAACTCGGGGAAACTCGAGCTAATACCGCATACGCCCTGAGGGGGAAAGCGGGGGATCTTCGGACCTCGCGCTACTGGATGAGCCTGCGTTGGATTAGCTTGTTGGTGGGGTAAAGGCCCACCAAGGCGACGATCCATAGCTGGTCTGAGAGGATGATCAGCCACACCGGGACTGAGACACGGCCCGGACTCCTACGGGAGGCAGCAGTGGGGAATATTGCGCAATGGGGGAAACCCTGACGCAGCCATGCCGCGTGTGTGAAGAAGGCCTTCGGGTTGTAAAGCA…	2657	ATTGAACGCTGGCGGCAGGCCTAACACATGCAAGTCGAGCGCGAAAGGTCTTCGGACTGAGTAGAGCGGCGGACGGGTGAGTAACGCGTAGGAATCTACCTGGTAGTGGGGGACAACTCGGGGAAACTCGAGCTAATACCGCATACGCCCTGAGGGGGAAAGCGGGGGATCTTCGGACCTCGCGCTACTGGATGAGCCTGCGTTGGATTAGCTTGTTGGTGGGGTAAAGGCCCACCAAGGCGACGATCCATAGCTGGTCTGAGAGGATGATCAGCCACACCGGGACTGAGACACGGCCCGGACTCCTACGGGAGGCAGCAGTGGGGAATATTGCGCAATGGGGGAAACCCTGACGCAGCCATGCCGCGTGTGTGAAGAAGGCCTTCGGGTTGTAAAGCA…	1475	Pseudohaliea rubra CM41_15a	NR_044426.1	97.89%	Proteobacteria	Gammaproteobacteria	Cellvibrionales	Halieaceae	Pseudohaliea
02-SPW	47	Miltoncostaea sp.	x	9	x	x	9	demultiplex.0048_Forward--0048_Forward.hifi_readssv_0038	369	x	GACGAACGCTGGCGGCGTGCTTAACACATGCAAGTCGAGCGAGAAAGCTCCTTCGGGAGTGAGTACAGCGGCGAACGGGTGAGTAACACGTGGGCAACCTGCCCCAAGGAGCGGGACAACCCGAGGAAACTCGGGCTAATACCGCATGACTCGTAACGGCTCAAGTCGTTGCGGTAAATGGTAGCTTCGGCCTCCGCCTTGGGATGGGCCCGCGGCGCATTAGCTTGTTGGTGGGGTAACGGCCCACCAAGGCGACGATGCGTAGCTGGTCTGAGAGGACGATCAGCCACACTGGGACTGAGACACGGCCCAGACTCCTACGGGAGGCAGCAGTGGGGAATCTTGCGCAATGGGCGGAAGCCTGACGCAGCAACGCCGCGTGTGGGAAGACGGCTTTCG…	1945	GACGAACGCTGGCGGCGTGCTTAACACATGCAAGTCGAGCGAGAAAGCTCCTTCGGGAGTGAGTACAGCGGCGAACGGGTGAGTAACACGTGGGCAACCTGCCCCAAGGAGCGGGACAACCCGAGGAAACTCGGGCTAATACCGCATGACTCGTAACGGCTCAAGTCGTTGCGGTAAATGGTAGCTTCGGCCTCCGCCTTGGGATGGGCCCGCGGCGCATTAGCTTGTTGGTGGGGTAACGGCCCACCAAGGCGACGATGCGTAGCTGGTCTGAGAGGACGATCAGCCACACTGGGACTGAGACACGGCCCAGACTCCTACGGGAGGCAGCAGTGGGGAATCTTGCGCAATGGGCGGAAGCCTGACGCAGCAACGCCGCGTGTGGGAAGACGGCTTTCG…	1489	Miltoncostaea oceani SCSIO 61214	CP064356.1	97.59%	Actinomycetota	Thermoleophilia	Miltoncostaeales	Miltoncostaeaceae	Miltoncostaea
02-SPW	48	Coleofasciculus chthonoplastes	x	9	x	x	9	demultiplex.0048_Forward--0048_Forward.hifi_readssv_0040	1082	x	GATGAACGCTGGCGGTCTGCTTAACACATGCAAGTCGAACGCAACCTTCGGGTTGAGTGGCGGACGGGTGAGTAACGCGTGAGAATCTGCCTTGGGGTCGGGGACAACCACTGGAAACGGTGGCTAATACCGGATAAGCCTTCGGGTAAAAGATTTATTGCCCCAAGAGGAGCTCGCGTCTGATTAGCTAGTTGGTGAGGTAAGAGCTCACCAAGGCAGCGATCAGTAGCTGGTCTGAGAGGACGATCAGCCACACTGGGACTGAGACACGGCCCAGACTCCTACGGGAGGCAGCAGTGGGGAATTTTCCGCAATGGGCGAAAGCCTGACGGAGCAAGACCGCGTGAGGGAGGAAGGCTCTTGGGTTGTAAACCTCTTTTCTCAGGGAAGAAGCTCTGA…	2086	GATGAACGCTGGCGGTCTGCTTAACACATGCAAGTCGAACGCAACCTTCGGGTTGAGTGGCGGACGGGTGAGTAACGCGTGAGAATCTGCCTTGGGGTCGGGGACAACCACTGGAAACGGTGGCTAATACCGGATAAGCCTTCGGGTAAAAGATTTATTGCCCCAAGAGGAGCTCGCGTCTGATTAGCTAGTTGGTGAGGTAAGAGCTCACCAAGGCAGCGATCAGTAGCTGGTCTGAGAGGACGATCAGCCACACTGGGACTGAGACACGGCCCAGACTCCTACGGGAGGCAGCAGTGGGGAATTTTCCGCAATGGGCGAAAGCCTGACGGAGCAAGACCGCGTGAGGGAGGAAGGCTCTTGGGTTGTAAACCTCTTTTCTCAGGGAAGAAGCTCTGA…	1429	Coleofasciculus chthonoplastes SAG 2209	NR_125521.1	98.95%	Cyanobacteriota	Cyanophyceae	Oscillatoriales	Coleofasciculaceae	Coleofasciculus
02-SPW	49	Thalassospira lucentensis	x	8	x	x	8	demultiplex.0048_Forward--0048_Forward.hifi_readssv_0042	71	x	AACGAACGCTGGCGGCAGGCCTAACACATGCAAGTCGTACGAGAAGGTTCTTTCGGGAACTGGAGAGTGGCGCACGGGTGAGTAACGCGTGGGGACCTACCTCTTAGTGGGGGATAACGGTTGGAAACGACCGCTAATACCGCATACGCCCTTCGGGGGAAAGATTTATCGCTAAGAGATGGACCCGCGTTGGATTAGATAGTTGGTGAGGTAACGGCTCACCAAGTCAGCGATCCATAGCTGGTTTGAGAGGATGATCAGCCACACTGGGACTGAGACACGGCCCAGACTCCTACGGGAGGCAGCAGTGGGGAATATTGGACAATGGGCGCAAGCCTGATCCAGCCATGCCGCGTGAGTGAAGAAGGCCTTCGGGTTGTAAAGCTCTTTCAGATGCGA…	2159	AACGAACGCTGGCGGCAGGCCTAACACATGCAAGTCGTACGAGAAGGTTCTTTCGGGAACTGGAGAGTGGCGCACGGGTGAGTAACGCGTGGGGACCTACCTCTTAGTGGGGGATAACGGTTGGAAACGACCGCTAATACCGCATACGCCCTTCGGGGGAAAGATTTATCGCTAAGAGATGGACCCGCGTTGGATTAGATAGTTGGTGAGGTAACGGCTCACCAAGTCAGCGATCCATAGCTGGTTTGAGAGGATGATCAGCCACACTGGGACTGAGACACGGCCCAGACTCCTACGGGAGGCAGCAGTGGGGAATATTGGACAATGGGCGCAAGCCTGATCCAGCCATGCCGCGTGAGTGAAGAAGGCCTTCGGGTTGTAAAGCTCTTTCAGATGCGA…	1436	Thalassospira lucentensis MCCC 1A00383 = DSM 14000 QMT2	NR_115011.1	98.89%	Proteobacteria	Alphaproteobacteria	Rhodospirillales	Thalassospiraceae	Thalassospira
02-SPW	50	Marinobacter algicola	x	7	x	x	7	demultiplex.0048_Forward--0048_Forward.hifi_readssv_0043	260	x	ATTGAACGCTGGCGGCAGGCTTAACACATGCAAGTCGAGCGGTAACAGGGGGAGCTTGCTCCCCGCTGACGAGCGGCGGACGGGTGAGTAATGCATAGGAAACTGCCCAGTAGTGGGGGATAGCCCGGGGAAACCCGGATTAATACCGCATACGCCCTTTGGGGGAAAGCAGGGGATCTTCGGACCTTGCGCTATTGGATGTGCCTATGTCGGATTAGCTAGTTGGTGGGGTAAGAGCCTACCAAGGCGACGATCCGTAGCTGGTCTGAGAGGATGATCAGCCACATCGGGACTGAGACACGGCCCGAACTCCTACGGGAGGCAGCAGTGGGGAATATTGGACAATGGGGGCAACCCTGATCCAGCCATGCCGCGTGTGTGAAGAAGGCTTTCGGGTTG…	2342	ATTGAACGCTGGCGGCAGGCTTAACACATGCAAGTCGAGCGGTAACAGGGGGAGCTTGCTCCCCGCTGACGAGCGGCGGACGGGTGAGTAATGCATAGGAAACTGCCCAGTAGTGGGGGATAGCCCGGGGAAACCCGGATTAATACCGCATACGCCCTTTGGGGGAAAGCAGGGGATCTTCGGACCTTGCGCTATTGGATGTGCCTATGTCGGATTAGCTAGTTGGTGGGGTAAGAGCCTACCAAGGCGACGATCCGTAGCTGGTCTGAGAGGATGATCAGCCACATCGGGACTGAGACACGGCCCGAACTCCTACGGGAGGCAGCAGTGGGGAATATTGGACAATGGGGGCAACCCTGATCCAGCCATGCCGCGTGTGTGAAGAAGGCTTTCGGGTTG…	1481	Marinobacter algicola DG893	NR_042807.1	99.73%	Proteobacteria	Gammaproteobacteria	Alteromonadales	Alteromonadaceae	Marinobacter
02-SPW	51	Ilumatobacter fluminis	x	6	x	x	6	demultiplex.0048_Forward--0048_Forward.hifi_readssv_0045	357	x	GACGAACGCTGGCGGCGTGCTTAACACATGCAAGTCGAACGAGGTCCATGGAGCTTGCTCCGGAAGACCTAGTGGCGAACGGGTGCGTAACACGTGAGAAACCTGCCCCGGACTTGGGAATAACAGTCGGAAACGACTGCTAATACCGAATACCTTCACACCGTCGCATGGCGGAGTGAAGAAAGCTTTTGCGGTTTGGGAGGGTCTCGCGGCCTATCAGCTAGTTGGTGAGGTAACGGCTCACCAAGGCATCGACGGGTAGCTGGTCTGAGAGGATGATCAGCCACACTGGGACTGAGACACGGCCCAGACTCCTACGGGAGGCAGCAGTGGGGAATATTGCACAATGGGCGCAAGCCTGATGCAGCAACGCCGCGTGCGGGAAGAAGGCCCTAGGGT…	1943	GACGAACGCTGGCGGCGTGCTTAACACATGCAAGTCGAACGAGGTCCATGGAGCTTGCTCCGGAAGACCTAGTGGCGAACGGGTGCGTAACACGTGAGAAACCTGCCCCGGACTTGGGAATAACAGTCGGAAACGACTGCTAATACCGAATACCTTCACACCGTCGCATGGCGGAGTGAAGAAAGCTTTTGCGGTTTGGGAGGGTCTCGCGGCCTATCAGCTAGTTGGTGAGGTAACGGCTCACCAAGGCATCGACGGGTAGCTGGTCTGAGAGGATGATCAGCCACACTGGGACTGAGACACGGCCCAGACTCCTACGGGAGGCAGCAGTGGGGAATATTGCACAATGGGCGCAAGCCTGATGCAGCAACGCCGCGTGCGGGAAGAAGGCCCTAGGGT…	1458	Ilumatobacter fluminis YM22-133	NR_041633.1	100.00%	Actinomycetota	Acidimicrobiia	Acidimicrobiales	Ilumatobacteraceae	Ilumatobacter
02-SPW	52	Balneola alkaliphila	x	6	x	x	6	demultiplex.0048_Forward--0048_Forward.hifi_readssv_0046	909	x	GACGAACGCTGGCGGCGGGCTTAACACATGCAAGTCGAAGGAGAAGGAAAGAGCTTGCTCTTTCTGGAGACTGGCGGACGGGTGAGTAACGCGTAGCCAACCTGCCTTTAACTGGGGGATAACATTCCGAAAGGGGTGCTAATACCGCATAAAGCAACTAGGTCGCATGACCTTGGTTGTTAAAAATTTCGATTGGTTAAAGAGGGGGCTGCGTGCTATTAGTTAGTTGGTGAGGTAACGGCTCACCAAGGCGATGATAGCTAGGGGGTCTGAGAGGATGATCCCCCACACTGGGACTGAGACACGGCCCAGACTCCTACGGGAGGCAGCAGTGAGGAATCTTGCGCAATGGGCGAAAGCCTGACGCAGCCACGCCGCGTGCCGGATGAAGGCCCTATG…	2335	GACGAACGCTGGCGGCGGGCTTAACACATGCAAGTCGAAGGAGAAGGAAAGAGCTTGCTCTTTCTGGAGACTGGCGGACGGGTGAGTAACGCGTAGCCAACCTGCCTTTAACTGGGGGATAACATTCCGAAAGGGGTGCTAATACCGCATAAAGCAACTAGGTCGCATGACCTTGGTTGTTAAAAATTTCGATTGGTTAAAGAGGGGGCTGCGTGCTATTAGTTAGTTGGTGAGGTAACGGCTCACCAAGGCGATGATAGCTAGGGGGTCTGAGAGGATGATCCCCCACACTGGGACTGAGACACGGCCCAGACTCCTACGGGAGGCAGCAGTGAGGAATCTTGCGCAATGGGCGAAAGCCTGACGCAGCCACGCCGCGTGCCGGATGAAGGCCCTATG…	1466	Balneola alkaliphila CM41_14b	NR_044367.1	99.93%	Balneolota	Balneolia	Balneolales	Balneolaceae	Balneola
02-SPW	53	Marivirgaceae bacterium	x	5	x	x	5	demultiplex.0048_Forward--0048_Forward.hifi_readssv_0047	462	x	GATGAACGCTAGCGGCAGGCCTAATACATGCAAGTCGAGGGGCAGCGATTCTAACTTGTTAGAAGTCGGCGACCGGCGCACGGGTGCGTAACGCGTATGCAACTTACCTTTTACAGGAGGATAGCCCGGGGAAACCCGGATTAATACTTCATGGTGTTATAATGCGGCATCGTATAATAACTAAAGATTTATTGGTAAAAGATGGGCATGCGTCCAATTAGCTAGATGGCGAGGTAACGGCTCACCATGGCGATGATTGGTAGGGGTTCTGAGAGGATGATCCCCCACACTGGTACTGAGACACGGACCAGACTCCTACGGGAGGCAGCAGTAGGGAATATTGGTCAATGGGCGAGAGCCTGAACCAGCCATGCCGCGTGCAGGAAGACGGCCTTCTGG…	2249	GATGAACGCTAGCGGCAGGCCTAATACATGCAAGTCGAGGGGCAGCGATTCTAACTTGTTAGAAGTCGGCGACCGGCGCACGGGTGCGTAACGCGTATGCAACTTACCTTTTACAGGAGGATAGCCCGGGGAAACCCGGATTAATACTTCATGGTGTTATAATGCGGCATCGTATAATAACTAAAGATTTATTGGTAAAAGATGGGCATGCGTCCAATTAGCTAGATGGCGAGGTAACGGCTCACCATGGCGATGATTGGTAGGGGTTCTGAGAGGATGATCCCCCACACTGGTACTGAGACACGGACCAGACTCCTACGGGAGGCAGCAGTAGGGAATATTGGTCAATGGGCGAGAGCCTGAACCAGCCATGCCGCGTGCAGGAAGACGGCCTTCTGG…	1466	Marivirga tractuosa DSM 4126	NR_074493.1	90.28%	Bacteroidota	Cytophagia	Cytophagales	Marivirgaceae	Marivirga
02-SPW	54	Marinoscillum sp.	x	4	x	x	4	demultiplex.0048_Forward--0048_Forward.hifi_readssv_0049	469	x	GATGAACGCTAGCGGCAGGCCTAATACATGCAAGTCGAGGGGTAGATTTAACTTCGGTTGAATTGAGACCGGCGGACGGGTGCGTAACGCGTATGCAACCTACCCATTACAGGGGGATAGCCCGGGGAAACTCGGATTAATACCCCATAGTATTATTGATTGGCATCGATTAATAATTAAAGATTTATTGGTAATGGATGGGCATGCGTCTGATTAGTTAGTTGGTGAGGTAACGGCTCACCAAGACGACGATCAGTAGGGGGTCTGAGAGGATGATCCCCCACACTGGCACTGAGATACGGGCCAGACTCCTACGGGAGGCAGCAGTAGGGAATATTGGTCAATGGGCGAGAGCCTGAACCAGCCATGCCGCGTGCAGGATGACGGCCTTCTGGGTTG…	2487	GATGAACGCTAGCGGCAGGCCTAATACATGCAAGTCGAGGGGTAGATTTAACTTCGGTTGAATTGAGACCGGCGGACGGGTGCGTAACGCGTATGCAACCTACCCATTACAGGGGGATAGCCCGGGGAAACTCGGATTAATACCCCATAGTATTATTGATTGGCATCGATTAATAATTAAAGATTTATTGGTAATGGATGGGCATGCGTCTGATTAGTTAGTTGGTGAGGTAACGGCTCACCAAGACGACGATCAGTAGGGGGTCTGAGAGGATGATCCCCCACACTGGCACTGAGATACGGGCCAGACTCCTACGGGAGGCAGCAGTAGGGAATATTGGTCAATGGGCGAGAGCCTGAACCAGCCATGCCGCGTGCAGGATGACGGCCTTCTGGGTTG…	1460	Marinoscillum luteum SJP7	NR_108992.1	94.58%	Bacteroidota	Cytophagia	Cytophagales	Reichenbachiellaceae	Marinoscillum
02-SPW	55	Leptospiraceae bacterium	x	4	x	x	4	demultiplex.0048_Forward--0048_Forward.hifi_readssv_0048	774	x	AACTAACGCTGGCGGCGCGTCTTAAACATGCAAGTCGAACGGAAAGGCCCTTCGGGGTACTCGAGTGGCGAACGGGTGAGTAACACGTAGGTAATCTACCCTCGGGCGGGGGATAACCCTCCGAAAGGAGAGCTAATACCGCATAACACTTTGGAGTCCACGGGCTCTTTAGTCAAAGCAGCAATGCGCCTGTGGATGAGCCTGCGTCCGATTAGCTTGTTGGCGGGGGTAACGGCCCACCAAGGCTCCGATCGGTAGCCGGCCTGAGAGGGTGAACGGCCACACTGGAACTGGGACACGGTCCAGACTCCTACGGGAGGCAGCAGTTAAGAATCTTGCGCAATGGGGGAAACCCTGACGCAGCGACGCCGCGTGTGCTAGAAGGCTTTCGGGTTGTAA…	2012	AACTAACGCTGGCGGCGCGTCTTAAACATGCAAGTCGAACGGAAAGGCCCTTCGGGGTACTCGAGTGGCGAACGGGTGAGTAACACGTAGGTAATCTACCCTCGGGCGGGGGATAACCCTCCGAAAGGAGAGCTAATACCGCATAACACTTTGGAGTCCACGGGCTCTTTAGTCAAAGCAGCAATGCGCCTGTGGATGAGCCTGCGTCCGATTAGCTTGTTGGCGGGGGTAACGGCCCACCAAGGCTCCGATCGGTAGCCGGCCTGAGAGGGTGAACGGCCACACTGGAACTGGGACACGGTCCAGACTCCTACGGGAGGCAGCAGTTAAGAATCTTGCGCAATGGGGGAAACCCTGACGCAGCGACGCCGCGTGTGCTAGAAGGCTTTCGGGTTGTAA…	1445	Leptonema illini DSM 21528	NR_043139.1	87.90%	Spirochaetota	Spirochaetia	Leptospirales	Leptospiraceae	Leptonema
02-SPW	56	Roseovarius sp.	x	3	x	x	3	demultiplex.0048_Forward--0048_Forward.hifi_readssv_0052	13	x	AACGAACGCTGGCGGCAGGCCTAACACATGCAAGTCGAACGAGATCTTCGGATCTAGTGGCGGACGGGTGAGTAACGCGTGGGAACGTGCCTTTCACTACGGAATAGTCCCGGGAAACTGGGTTTAATACCGTATACGCCCTTCGGGGGAAAGAATTTCGGTGAAAGATCGGCCCGCGTTAGATTAGGTAGTTGGTGGGGTAATGGCCTACCAAGCCTACGATCTATAGCTGGTTTTAGAGGATGATCAGCCACACTGGGACTGAGACACGGCCCAGACTCCTACGGGAGGCAGCAGTGGGGAATCTTAGACAATGGGGGAAACCCTGATCTAGCCATGCCGCGTGAGTGACGAAGGCCCTAGGGTCGTAAAGCTCTTTCGCCAGGGATGATAATGACA…	2219	AACGAACGCTGGCGGCAGGCCTAACACATGCAAGTCGAACGAGATCTTCGGATCTAGTGGCGGACGGGTGAGTAACGCGTGGGAACGTGCCTTTCACTACGGAATAGTCCCGGGAAACTGGGTTTAATACCGTATACGCCCTTCGGGGGAAAGAATTTCGGTGAAAGATCGGCCCGCGTTAGATTAGGTAGTTGGTGGGGTAATGGCCTACCAAGCCTACGATCTATAGCTGGTTTTAGAGGATGATCAGCCACACTGGGACTGAGACACGGCCCAGACTCCTACGGGAGGCAGCAGTGGGGAATCTTAGACAATGGGGGAAACCCTGATCTAGCCATGCCGCGTGAGTGACGAAGGCCCTAGGGTCGTAAAGCTCTTTCGCCAGGGATGATAATGACA…	1408	Roseovarius indicus DSM 26383	CP031598.1	98.58%	Proteobacteria	Alphaproteobacteria	Rhodobacterales	Roseobacteraceae	Roseovarius
02-SPW	57	Blastomonas quesadae	x	3	x	x	3	demultiplex.0048_Forward--0048_Forward.hifi_readssv_0051	157	x	AACGAACGCTGGCGGCATGCCTAACACATGCAAGTCGAACGAAGTCTACGGACTTAGTGGCGCACGGGTGCGTAACGCGTGGGAATCTGCCTTAAGGTGCGGAATAACTCAGAGAAATTTGTGCTAATACCGCATAATGTCTTCGGACCAAAGATTTATCGCCTTAAGATGAGCCCGCGTAAGATTAGCTAGTTGGTAAGGTAAAAGCTTACCAAGGCGACGATCTTTAGCTGGTCTGAGAGGATGATCAGCCACACTGGGACTGAGACACGGCCCAGACTCCTACGGGAGGCAGCAGTGGGGAATATTGGACAATGGGCGAAAGCCTGATCCAGCAATGCCGCGTGAGTGATGAAGGCCTTAGGGTTGTAAAGCTCTTTTACCAGGGATGATAATGAC…	2348	AACGAACGCTGGCGGCATGCCTAACACATGCAAGTCGAACGAAGTCTACGGACTTAGTGGCGCACGGGTGCGTAACGCGTGGGAATCTGCCTTAAGGTGCGGAATAACTCAGAGAAATTTGTGCTAATACCGCATAATGTCTTCGGACCAAAGATTTATCGCCTTAAGATGAGCCCGCGTAAGATTAGCTAGTTGGTAAGGTAAAAGCTTACCAAGGCGACGATCTTTAGCTGGTCTGAGAGGATGATCAGCCACACTGGGACTGAGACACGGCCCAGACTCCTACGGGAGGCAGCAGTGGGGAATATTGGACAATGGGCGAAAGCCTGATCCAGCAATGCCGCGTGAGTGATGAAGGCCTTAGGGTTGTAAAGCTCTTTTACCAGGGATGATAATGAC…	1430	Blastomonas quesadae 912	NR_157016.1	99.58%	Proteobacteria	Alphaproteobacteria	Sphingomonadales	Sphingomonadaceae	Blastomonas
02-SPW	58	Woeseia oceani	x	3	x	x	3	demultiplex.0048_Forward--0048_Forward.hifi_readssv_0050	269	x	ATTGAACGCTGGCGGCATGCCTAACACATGCAAGTCGAACGGAAACGATGGAAGCTTGCTTCCAGGCGTCGAGTGGCGGACGGGTGAGTAATGCTTAGGAATCTGCCCATTAGTGGGGGACAACTCGGGGAAACTCGAGCTAATACCGCATACGCCCTACGGGGGAAAGCGGGGGATCTTCGGACCTCGCGCTAATGGATGAGCCTAAGTCGGATTAGCTTGTTGGTGGGGTAAAAGCCTACCAAGGCGACGATCCGTAGCTGGTCTGAGAGGACGATCAGCCACACTGGGACTGAGACACGGCCCAGACTCCTACGGGAGGCAGCAGTGGGGAATATTGGACAATGGGGGAAACCCTGATCCAGCAATGCCGCGTGTGTGAAGAAGGCCTGCGGGTTG…	2365	ATTGAACGCTGGCGGCATGCCTAACACATGCAAGTCGAACGGAAACGATGGAAGCTTGCTTCCAGGCGTCGAGTGGCGGACGGGTGAGTAATGCTTAGGAATCTGCCCATTAGTGGGGGACAACTCGGGGAAACTCGAGCTAATACCGCATACGCCCTACGGGGGAAAGCGGGGGATCTTCGGACCTCGCGCTAATGGATGAGCCTAAGTCGGATTAGCTTGTTGGTGGGGTAAAAGCCTACCAAGGCGACGATCCGTAGCTGGTCTGAGAGGACGATCAGCCACACTGGGACTGAGACACGGCCCAGACTCCTACGGGAGGCAGCAGTGGGGAATATTGGACAATGGGGGAAACCCTGATCCAGCAATGCCGCGTGTGTGAAGAAGGCCTGCGGGTTG…	1481	Woeseia oceani XK5	CP016268.1	100.00%	Proteobacteria	Gammaproteobacteria	Chromatiales	Woeseiaceae	Woeseia
02-SPW	59	Marinoscillum sp.	x	3	x	x	3	demultiplex.0048_Forward--0048_Forward.hifi_readssv_0053	474	x	GATGAACGCTAGCGGCAGGCCTAATACATGCAAGTCGAGGGGTAGATTTAACTTCGGTTGAATTGAGACCGGCGGACGGGTGCGTAACGCGTATGCAACCTACCCATTACAGGGGGATAGCCCGGGGAAACTCGGATTAATACCCCATAGTATTATTGATTGGCATCGATTAATAATTAAAGATTTATTGGTAATGGATGGGCATGCGTCTGATTAGTTAGTTGGTGAGGTAACGGCTCACCAAGACGACGATCAGTAGGGGGTCTGAGAGGATGATCCCCCACACTGGCACTGAGATACGGGCCAGACTCCTACGGGAGGCAGCAGTAGGGAATATTGGTCAATGGGCGAGAGCCTGAACCAGCCATGCCGCGTGCAGGATGACGGCCTTCTGGGTTG…	2522	GATGAACGCTAGCGGCAGGCCTAATACATGCAAGTCGAGGGGTAGATTTAACTTCGGTTGAATTGAGACCGGCGGACGGGTGCGTAACGCGTATGCAACCTACCCATTACAGGGGGATAGCCCGGGGAAACTCGGATTAATACCCCATAGTATTATTGATTGGCATCGATTAATAATTAAAGATTTATTGGTAATGGATGGGCATGCGTCTGATTAGTTAGTTGGTGAGGTAACGGCTCACCAAGACGACGATCAGTAGGGGGTCTGAGAGGATGATCCCCCACACTGGCACTGAGATACGGGCCAGACTCCTACGGGAGGCAGCAGTAGGGAATATTGGTCAATGGGCGAGAGCCTGAACCAGCCATGCCGCGTGCAGGATGACGGCCTTCTGGGTTG…	1460	Marinoscillum luteum SJP7	NR_108992.1	94.58%	Bacteroidota	Cytophagia	Cytophagales	Reichenbachiellaceae	Marinoscillum
02-SPW	60	Roseitalea sp.	x	3	x	x	3	demultiplex.0048_Forward--0048_Forward.hifi_readssv_0054	699	x	AACGAACGCTGGCGGCAGGCTTAACACATGCAAGTCGAGCGCACTCTTCGGAGTGAGCGGCAGACGGGTGAGTAACGCGTGGGAATCTACCCAGCTCTACGGAATAACTCAGGGAAACTTGTGCTAATACCGTATACGTCCTCCGGGAGAAAGATTTATCGGAGTTGGATGAGCCCGCGTTGCATTAGCTAGTTGGTGGGGTAATGGCCCACCAAGGCGACGATGCATAGCTGGTCTGAGAGGATGATCAGCCACACTGGGACTGAGACACGGCCCAAACTCCTACGGGAGGCAGCAGTCGGGAATATTGGACAATGGGCGCAAGCCTGATCCAGCCATGCCGCGTGTGTGATGAAGGCCCTAGGGTTGTAAAGCACTTTCAGTGGGGAAGATAATGAC…	2250	AACGAACGCTGGCGGCAGGCTTAACACATGCAAGTCGAGCGCACTCTTCGGAGTGAGCGGCAGACGGGTGAGTAACGCGTGGGAATCTACCCAGCTCTACGGAATAACTCAGGGAAACTTGTGCTAATACCGTATACGTCCTCCGGGAGAAAGATTTATCGGAGTTGGATGAGCCCGCGTTGCATTAGCTAGTTGGTGGGGTAATGGCCCACCAAGGCGACGATGCATAGCTGGTCTGAGAGGATGATCAGCCACACTGGGACTGAGACACGGCCCAAACTCCTACGGGAGGCAGCAGTCGGGAATATTGGACAATGGGCGCAAGCCTGATCCAGCCATGCCGCGTGTGTGATGAAGGCCCTAGGGTTGTAAAGCACTTTCAGTGGGGAAGATAATGAC…	1428	Roseitalea porphyridii MA7-20	CP036532.1	98.11%	Proteobacteria	Alphaproteobacteria	Hyphomicrobiales	Phyllobacteriaceae	Roseitalea
02-SPW	61	Hyphomonas johnsonii	x	2	x	x	2	Coleofasciculus chthonoplastes SPW DSM 104237 sv_0064-162	97	x	AACGAACGCTGGCGGCAGGCTTAACACATGCAAGTCGAACGATATAGTGGCAGACGGGTGAGTAACGCGTGGGAACGTACCTTTCACTACGGAATAGCTCTTGGAAACGAGTGGTAATACCGTATACGCCCTCCGGGGGAAAGATTTATCGGTGAAAGATCGGCCCGCGTTAGATTAGCTAGTTGGTAGGGTAATGGCCTACCAAGGCGACGATCTATAGCTGGTCTGAGAGGATGATCAGCCACACTGGGACTGAGACACGGCCCAGACTCCTACGGGAGGCAGCAGTGGGGAATCTTGCACAATGGGCGAAAGCCTGATGCAGCCATGCCGCGTGAATGATGAAGGCCTTAGGGTTGTAAAATTCTTTCGCTAGGGATGATAATGACAGTACCTAGT…	2234	AACGAACGCTGGCGGCAGGCTTAACACATGCAAGTCGAACGATATAGTGGCAGACGGGTGAGTAACGCGTGGGAACGTACCTTTCACTACGGAATAGCTCTTGGAAACGAGTGGTAATACCGTATACGCCCTCCGGGGGAAAGATTTATCGGTGAAAGATCGGCCCGCGTTAGATTAGCTAGTTGGTAGGGTAATGGCCTACCAAGGCGACGATCTATAGCTGGTCTGAGAGGATGATCAGCCACACTGGGACTGAGACACGGCCCAGACTCCTACGGGAGGCAGCAGTGGGGAATCTTGCACAATGGGCGAAAGCCTGATGCAGCCATGCCGCGTGAATGATGAAGGCCTTAGGGTTGTAAAATTCTTTCGCTAGGGATGATAATGACAGTACCTAGT…	1396	Hyphomonas johnsonii ATCC 43964	KF863149.1	99.57%	Proteobacteria	Alphaproteobacteria	Caulobacterales	Hyphomonadaceae	Hyphomonas
							11983
Table S2-22: 16S-ITS ASVs of Coleofasciculus sp. WW12 - DSM 104231 (SRA-Accession: SAMN36736235)
Strain	No	Classification	BC006 (2019)	BC052 (2019)	BC006 (2023)	BC007 (2023)	SCounts (all)	ASV-ID	ASV	GenBank Accession	16S-ITS Sequence (complete)	Length (16S-ITS)	16S Sequence (truncated)	Length (16S)	Closest related Type Strain	Accession (type strain)	16S ID (type strain)	Phylum	Class	Order	Family	Genus
22-WW12	01	Pyruvatibacter sp.	49	28	2650	2269	4996	Coleofasciculus chthonoplastes WW12 DSM 104231 sv_0014-14	29	OR335913	AACGAACGCTGGCGGCAGGCCTAACACATGCAAGTCGAACGCCCTCTTCGGAGGGAGTGGCAGACGGGTGAGTAACGCGTGGGAACCTACCCAAGGGTACGGGACAACTCAGGGAAACTTGAGCTAATACCGTATACGTCCTTAGGGAGAAAGATTTATCGCCCCTGGATGGGCCCGCGTTGGATTAGCTTGTTGGTGGGGTAATGGCCTACCAAGGCGACGATCCATAGCTGGTCTGAGAGGATGATCAGCCACACTGGGACTGAGACACGGCCCAGACTCCTACGGGAGGCAGCAGTGGGGAATCTTGGACAATGGGGGAAACCCTGATCCAGCCATGCCGCGTGAGTGATGAAGGCCCTAGGGTTGTAAAACTCTTTCAGTGGTGAAGATAATGAC…	2550	AACGAACGCTGGCGGCAGGCCTAACACATGCAAGTCGAACGCCCTCTTCGGAGGGAGTGGCAGACGGGTGAGTAACGCGTGGGAACCTACCCAAGGGTACGGGACAACTCAGGGAAACTTGAGCTAATACCGTATACGTCCTTAGGGAGAAAGATTTATCGCCCCTGGATGGGCCCGCGTTGGATTAGCTTGTTGGTGGGGTAATGGCCTACCAAGGCGACGATCCATAGCTGGTCTGAGAGGATGATCAGCCACACTGGGACTGAGACACGGCCCAGACTCCTACGGGAGGCAGCAGTGGGGAATCTTGGACAATGGGGGAAACCCTGATCCAGCCATGCCGCGTGAGTGATGAAGGCCCTAGGGTTGTAAAACTCTTTCAGTGGTGAAGATAATGAC…	1431	Pyruvatibacter mobilis CGMCC 1.15125	CP051630.1	95.60%	Proteobacteria	Alphaproteobacteria	Hyphomicrobiales	Parvibaculaceae	Pyruvatibacter
22-WW12	02	Roseitalea porphyridii	1145	648	1135	1928	4856	Coleofasciculus chthonoplastes WW12 DSM 104231 sv_0002-2	152	OR335914	AACGAACGCTGGCGGCAGGCTTAAGACATGCAAGTCGAACGCACCTTCGGGTGAGTGGCAGACGGGTGAGTAACGCGTGGGAATCTACCCAGCTCTACGGAATAGCTCCGGGAAACTGGAATTAATACCGTATACGTCCTTCGGGAGAAAGATTTATCGGAGTTGGATGAGCCCGCGTTGGATTAGCTTGTTGGTGGGGTAATGGCCTACCAAGGCGACGATCCATAGCTGGTCTGAGAGGATGATCAGCCACATTGGGACTGAGACACGGCCCAAACTCCTACGGGAGGCAGCAGTCGGGAATATTGGACAATGGGCGCAAGCCTGATCCAGCCATGCCGCGTGTGTGATGAAGGCCCTAGGGTTGTAAAGCACTTTCAGTGGGGAAGATAATGACGG…	2248	AACGAACGCTGGCGGCAGGCTTAAGACATGCAAGTCGAACGCACCTTCGGGTGAGTGGCAGACGGGTGAGTAACGCGTGGGAATCTACCCAGCTCTACGGAATAGCTCCGGGAAACTGGAATTAATACCGTATACGTCCTTCGGGAGAAAGATTTATCGGAGTTGGATGAGCCCGCGTTGGATTAGCTTGTTGGTGGGGTAATGGCCTACCAAGGCGACGATCCATAGCTGGTCTGAGAGGATGATCAGCCACATTGGGACTGAGACACGGCCCAAACTCCTACGGGAGGCAGCAGTCGGGAATATTGGACAATGGGCGCAAGCCTGATCCAGCCATGCCGCGTGTGTGATGAAGGCCCTAGGGTTGTAAAGCACTTTCAGTGGGGAAGATAATGACGG…	1426	Roseitalea porphyridii MA7-20	CP036532.1	100.00%	Proteobacteria	Alphaproteobacteria	Hyphomicrobiales	Phyllobacteriaceae	Roseitalea
22-WW12	03	Thalassobaculum sp.	2208	870	26	34	3138	Coleofasciculus chthonoplastes WW12 DSM 104231 sv_0001-1	169	OR335915	AACGAACGCTGGCGGCATGCCTAACACATGCAAGTCGAACGGCTCTTCGGAGCAGTGGCGCACGGGTGAGTAACGCGTGGGAACCTACCCTGAGGTTCGGAATAACGGTTGGAAACGACCGCTAATACCGGATGTGTCCTATGGGGCAAAGGCTTGCCGCCTTGGGAGGGGCCCGCGTCCGATTAGCTAGTTGGTGAGGTAATGGCTCACCAAGGCGACGATCGGTAGCTGGTCTGAGAGGATGATCAGCCACACTGGGACTGAGACACGGCCCAGACTCCTACGGGAGGCAGCAGTGGGGAATATTGGACAATGGGCGCAAGCCTGATCCAGCAATGCCGCGTGTGTGATGAAGGCCTTAGGGTTGTAAAACACTTTCGCCGATGACGATGATGACGG…	2242	AACGAACGCTGGCGGCATGCCTAACACATGCAAGTCGAACGGCTCTTCGGAGCAGTGGCGCACGGGTGAGTAACGCGTGGGAACCTACCCTGAGGTTCGGAATAACGGTTGGAAACGACCGCTAATACCGGATGTGTCCTATGGGGCAAAGGCTTGCCGCCTTGGGAGGGGCCCGCGTCCGATTAGCTAGTTGGTGAGGTAATGGCTCACCAAGGCGACGATCGGTAGCTGGTCTGAGAGGATGATCAGCCACACTGGGACTGAGACACGGCCCAGACTCCTACGGGAGGCAGCAGTGGGGAATATTGGACAATGGGCGCAAGCCTGATCCAGCAATGCCGCGTGTGTGATGAAGGCCTTAGGGTTGTAAAACACTTTCGCCGATGACGATGATGACGG…	1426	Thalassobaculum fulvum HSF7	NR_149296.1	98.32%	Proteobacteria	Alphaproteobacteria	Rhodospirillales	Thalassobaculaceae	Thalassobaculum
22-WW12	04	Balneola alkaliphila	3	7	1360	1584	2954	Coleofasciculus chthonoplastes WW12 DSM 104231 sv_0048-48	320	OR335916	GACGAACGCTGGCGGCGGGCTTAACACATGCAAGTCGAAGGAGAAGGAAAGAGCTTGCTCTTTCTGGAGACTGGCGGACGGGTGAGTAACGCGTAGCCAACCTGCCTTTAGCTGGGGGATAACATTCCGAAAGGGGTGCTAATACCGCATAATGCAGCGGGGCCGCATGGCCACAGTTGTTAAAGGTTTCGACCGGCTAAAGAGGGGGCTGCGTGCTATTAGTTAGTTGGTGAGGTAACGGCTCACCAAGGCGATGATAGCTAGGGGGTCTGAGAGGATGATCCCCCACACTGGGACTGAGACACGGCCCAGACTCCTACGGGAGGCAGCAGTGAGGAATCTTGCGCAATGGGCGAAAGCCTGACGCAGCCACGCCGCGTGCCGGATGAAGGCCCTATG…	2368	GACGAACGCTGGCGGCGGGCTTAACACATGCAAGTCGAAGGAGAAGGAAAGAGCTTGCTCTTTCTGGAGACTGGCGGACGGGTGAGTAACGCGTAGCCAACCTGCCTTTAGCTGGGGGATAACATTCCGAAAGGGGTGCTAATACCGCATAATGCAGCGGGGCCGCATGGCCACAGTTGTTAAAGGTTTCGACCGGCTAAAGAGGGGGCTGCGTGCTATTAGTTAGTTGGTGAGGTAACGGCTCACCAAGGCGATGATAGCTAGGGGGTCTGAGAGGATGATCCCCCACACTGGGACTGAGACACGGCCCAGACTCCTACGGGAGGCAGCAGTGAGGAATCTTGCGCAATGGGCGAAAGCCTGACGCAGCCACGCCGCGTGCCGGATGAAGGCCCTATG…	1466	Balneola alkaliphila CM41_14b	NR_044367.1	98.79%	Balneolota	Balneolia	Balneolales	Balneolaceae	Balneola
22-WW12	05	Iamiaceae bacterium	1092	580	71	125	1868	Coleofasciculus chthonoplastes WW12 DSM 104231 sv_0023-23	305	OR335917	GACGAACGCTGGCGGCGGGCCTAACACATGCAAGTCGAACGCGATCCGTCGGTGCTTGCACCGACACATGATCGAGTGGCGAACGGGTGAGTAACACGTGAGGAACCTGCCCCGAAGCTCGGGACAACCACGGGAAACCGTGGCTAATACCGAATGACCTCCTTTGATCGCATGGTCAGTTGAGGAAAGTTCAGGCGCTTCGGGAGGGTCTCACGGCCTATCAGCTAGTTGGTGAGGTAACGGCTCACCAAGGCAACGACGGGTAGCTGGTCTGAGAGGACGATCAGCCACACTGGGACTGAGACACGGCCCAGACTCCTACGGGAGGCAGCAGTGGGGAATCTTGCGCAATGGGCGAAAGCCTGACGCAGCCACGCCGCGTGAGGGAAGACGGCCTTA…	1927	GACGAACGCTGGCGGCGGGCCTAACACATGCAAGTCGAACGCGATCCGTCGGTGCTTGCACCGACACATGATCGAGTGGCGAACGGGTGAGTAACACGTGAGGAACCTGCCCCGAAGCTCGGGACAACCACGGGAAACCGTGGCTAATACCGAATGACCTCCTTTGATCGCATGGTCAGTTGAGGAAAGTTCAGGCGCTTCGGGAGGGTCTCACGGCCTATCAGCTAGTTGGTGAGGTAACGGCTCACCAAGGCAACGACGGGTAGCTGGTCTGAGAGGACGATCAGCCACACTGGGACTGAGACACGGCCCAGACTCCTACGGGAGGCAGCAGTGGGGAATCTTGCGCAATGGGCGAAAGCCTGACGCAGCCACGCCGCGTGAGGGAAGACGGCCTTA…	1466	Actinomarinicola tropica SCSIO 58843	CP045851.1	93.00%	Actinomycetota	Acidimicrobiia	Acidimicrobiales	Iamiaceae	Actinomarinicola
22-WW12	06	Miltoncostaea sp.	554	732	17	19	1322	Coleofasciculus chthonoplastes WW12 DSM 104231 sv_0004-4	369	OR335972	GACGAACGCTGGCGGCGTGCTTAACACATGCAAGTCGAGCGAGAAAGCTCCTTCGGGAGTGAGTACAGCGGCGAACGGGTGAGTAACACGTGGGCAACCTGCCCCAAGGAGCGGGACAACCCGAGGAAACTCGGGCTAATACCGCATGACTCGTAACGGCTCAAGTCGTTGCGGTAAATGGTAGCTTCGGCCTCCGCCTTGGGATGGGCCCGCGGCGCATTAGCTTGTTGGTGGGGTAACGGCCCACCAAGGCGACGATGCGTAGCTGGTCTGAGAGGACGATCAGCCACACTGGGACTGAGACACGGCCCAGACTCCTACGGGAGGCAGCAGTGGGGAATCTTGCGCAATGGGCGGAAGCCTGACGCAGCAACGCCGCGTGTGGGAAGACGGCTTTCG…	1945	GACGAACGCTGGCGGCGTGCTTAACACATGCAAGTCGAGCGAGAAAGCTCCTTCGGGAGTGAGTACAGCGGCGAACGGGTGAGTAACACGTGGGCAACCTGCCCCAAGGAGCGGGACAACCCGAGGAAACTCGGGCTAATACCGCATGACTCGTAACGGCTCAAGTCGTTGCGGTAAATGGTAGCTTCGGCCTCCGCCTTGGGATGGGCCCGCGGCGCATTAGCTTGTTGGTGGGGTAACGGCCCACCAAGGCGACGATGCGTAGCTGGTCTGAGAGGACGATCAGCCACACTGGGACTGAGACACGGCCCAGACTCCTACGGGAGGCAGCAGTGGGGAATCTTGCGCAATGGGCGGAAGCCTGACGCAGCAACGCCGCGTGTGGGAAGACGGCTTTCG…	1489	Miltoncostaea oceani SCSIO 61214	CP064356.1	97.59%	Actinomycetota	Thermoleophilia	Miltoncostaeales	Miltoncostaeaceae	Miltoncostaea
22-WW12	07	Rhodospirillaceae bacterium	19	8	553	607	1187	Coleofasciculus chthonoplastes WW12 DSM 104231 sv_0022-22	147	OR335918	AACGAACGCTGGCGGCAGGCTTAACACATGCAAGTCGCGGGAGAAGCTCCTTCGGGAGTGGGCACCGGCGCACGGGTGAGTAACGCGTGGGAACGTACCCTTCGGTGGGGGACAACAGCTGGAAACGGCTGCTAATACCGCATACGCCGGAGACGGGAAAGATTTATCGCCGAGGGATCGGCCCGCGTTAGATTAGCTAGTTGGTAGGGTAATGGCCTACCAAGGCTACGATCTATAGCTGGTCTGAGAGGATGATCAGCCACACTGGGACTGAGACACGGCCCAGACTCCTACGGGAGGCAGCAGTGGGGAATATTGCGCAATGGGGGAAACCCTGACGCAGCCATGCCGCGTGTGTGAAGAAGGCCTTCGGGTTGTAAAGCACTTTCGACGGGGAAG…	2617	AACGAACGCTGGCGGCAGGCTTAACACATGCAAGTCGCGGGAGAAGCTCCTTCGGGAGTGGGCACCGGCGCACGGGTGAGTAACGCGTGGGAACGTACCCTTCGGTGGGGGACAACAGCTGGAAACGGCTGCTAATACCGCATACGCCGGAGACGGGAAAGATTTATCGCCGAGGGATCGGCCCGCGTTAGATTAGCTAGTTGGTAGGGTAATGGCCTACCAAGGCTACGATCTATAGCTGGTCTGAGAGGATGATCAGCCACACTGGGACTGAGACACGGCCCAGACTCCTACGGGAGGCAGCAGTGGGGAATATTGCGCAATGGGGGAAACCCTGACGCAGCCATGCCGCGTGTGTGAAGAAGGCCTTCGGGTTGTAAAGCACTTTCGACGGGGAAG…	1436	Hwanghaeella grinnelliae Gri0909	NR_165028.1	92.86%	Proteobacteria	Alphaproteobacteria	Rhodospirillales	Rhodospirillaceae	Hwanghaeella
22-WW12	08	Thalassobaculum sp.	131	68	47	59	305	Coleofasciculus chthonoplastes WW12 DSM 104231 sv_0007-7	171	OR335919	AACGAACGCTGGCGGCATGCCTAACACATGCAAGTCGAACGGCTCTTCGGAGCAGTGGCGCACGGGTGAGTAACGCGTGGGAATCTACCCTGAGGTTCGGAATAACGGTTGGAAACGACCGCTAATACCGGATGTGCCCTATGGGGCAAAGGCTTGCCGCCTTGGGAGGAGCCCGCGTCCGATTAGCTTGTTGGTGGGGTAACGGCCTACCAAGGCGACGATCGGTAGCTGGTCTGAGAGGATGATCAGCCACACTGGGACTGAGACACGGCCCAGACTCCTACGGGAGGCAGCAGTGGGGAATATTGGACAATGGGCGAAAGCCTGATCCAGCAATGCCGCGTGTGTGACGAAGGCCTTAGGGTTGTAAAACACTTTCGCCGATGACGATGATGACGG…	2273	AACGAACGCTGGCGGCATGCCTAACACATGCAAGTCGAACGGCTCTTCGGAGCAGTGGCGCACGGGTGAGTAACGCGTGGGAATCTACCCTGAGGTTCGGAATAACGGTTGGAAACGACCGCTAATACCGGATGTGCCCTATGGGGCAAAGGCTTGCCGCCTTGGGAGGAGCCCGCGTCCGATTAGCTTGTTGGTGGGGTAACGGCCTACCAAGGCGACGATCGGTAGCTGGTCTGAGAGGATGATCAGCCACACTGGGACTGAGACACGGCCCAGACTCCTACGGGAGGCAGCAGTGGGGAATATTGGACAATGGGCGAAAGCCTGATCCAGCAATGCCGCGTGTGTGACGAAGGCCTTAGGGTTGTAAAACACTTTCGCCGATGACGATGATGACGG…	1426	Thalassobaculum fulvum HSF7	NR_149296.1	97.05%	Proteobacteria	Alphaproteobacteria	Rhodospirillales	Thalassobaculaceae	Thalassobaculum
22-WW12	09	Rhodospirillaceae bacterium	40	11	43	77	171	Coleofasciculus chthonoplastes WW12 DSM 104231 sv_0015-15	175	OR335920	AACGAACGCTGGCGGCATGCCTAACACATGCAAGTCGAACGTGAAGCATCCTTCGGGATGCGGAAAGTGGCGCACGGGTGAGTAACGCGTGGGAACCTGCCTGGAAGTTCGGAATAACCATTGGAAACGATGGCTAATACCGAATACGCCCTTCGGGGGAAAGATTCATCGCTTCCAGATGGGCCCGCGTCCGATTAGATAGTTGGTGGGGTAATGGCCTACCAAGTCTGCGATCGGTAGCTGGTCTGAGAGGACGATCAGCCACACTGGGACTGAGACACGGCCCAGACTCCTACGGGAGGCAGCAGTGGGGAATATTGGACAATGGACGCAAGTCTGATCCAGCAATGCCGCGTGTGTGATGAAGGCCTTAGGGTTGTAAAGCACTTTCAGCTGTGA…	2505	AACGAACGCTGGCGGCATGCCTAACACATGCAAGTCGAACGTGAAGCATCCTTCGGGATGCGGAAAGTGGCGCACGGGTGAGTAACGCGTGGGAACCTGCCTGGAAGTTCGGAATAACCATTGGAAACGATGGCTAATACCGAATACGCCCTTCGGGGGAAAGATTCATCGCTTCCAGATGGGCCCGCGTCCGATTAGATAGTTGGTGGGGTAATGGCCTACCAAGTCTGCGATCGGTAGCTGGTCTGAGAGGACGATCAGCCACACTGGGACTGAGACACGGCCCAGACTCCTACGGGAGGCAGCAGTGGGGAATATTGGACAATGGACGCAAGTCTGATCCAGCAATGCCGCGTGTGTGATGAAGGCCTTAGGGTTGTAAAGCACTTTCAGCTGTGA…	1441	Aliidongia dinghuensis 7M-Z19	NR_156087.1	89.63%	Proteobacteria	Alphaproteobacteria	Rhodospirillales	Rhodospirillaceae	Aliidongia
22-WW12	10	Coleofasciculus sp.	2	17	57	64	140	Coleofasciculus chthonoplastes WW12 DSM 104231 sv_0026-26	585	OR335921	GATGAACGCTGGCGGTCTGCTTAACACATGCAAGTCGAACGCAACCTTCGGGTTGAGTGGCGGACGGGTGAGTAACGCGTGAGAATCTGCCTTGGGGTCGGGGACAACCACTGGAAACGGTGGCTAATACCGGATAAGCCTACGGGTAAAAGATTTATTGCCCCAAGAGGAGCTCGCGTCTGATTAGCTAGTTGGTAGGGTAAAAGCCTACCAAGGCAGCGATCAGTAGCTGGTCTGAGAGGACGATCAGCCACACTGGGACTGAGACACGGCCCAGACTCCTACGGGAGGCAGCAGTGGGGAATTTTCCGCAATGGGCGAAAGCCTGACGGAGCAAGACCGCGTGAGGGAGGAAGGCTCTTGGGTTGTAAACCTCTTTTCTCAGGGAAGAAGCTCTGA…	2079	GATGAACGCTGGCGGTCTGCTTAACACATGCAAGTCGAACGCAACCTTCGGGTTGAGTGGCGGACGGGTGAGTAACGCGTGAGAATCTGCCTTGGGGTCGGGGACAACCACTGGAAACGGTGGCTAATACCGGATAAGCCTACGGGTAAAAGATTTATTGCCCCAAGAGGAGCTCGCGTCTGATTAGCTAGTTGGTAGGGTAAAAGCCTACCAAGGCAGCGATCAGTAGCTGGTCTGAGAGGACGATCAGCCACACTGGGACTGAGACACGGCCCAGACTCCTACGGGAGGCAGCAGTGGGGAATTTTCCGCAATGGGCGAAAGCCTGACGGAGCAAGACCGCGTGAGGGAGGAAGGCTCTTGGGTTGTAAACCTCTTTTCTCAGGGAAGAAGCTCTGA…	1429	Coleofasciculus chthonoplastes SAG 2209	NR_125521.1	98.04%	Cyanobacteriota	Cyanophyceae	Oscillatoriales	Coleofasciculaceae	Coleofasciculus
22-WW12	11	Gammaproteobacterium family unknown	36	13	6	23	78	Coleofasciculus chthonoplastes WW12 DSM 104231 sv_0016-16	293	OR335922	ATTGAACGCTGGCGGCATGCTTAACACATGCAAGTCGAACGGTAACAGGCAAGAGCTTGCTTTTGCGCTGACGAGTGGCGGACGGGTGAGTAACGCGTGGGAATCTACCTAATAGCGGGGGACAACCCGGGGAAACTCGGGCTAATACCGCATACGCCCTTCGGGGGAAAGGCTTCGGCCACTATTAGATGAGCCCGCGTCCGATTAGCTTGTTGGTGGGGTAACGGCCCACCAAGGCGACGATCGGTAGCTGGTCTGAGAGGACGATCAGCCACACTGGGACTGAGACACGGCCCAGACTCCTACGGGAGGCAGCAGTGGGGAATATTGGACAATGGGCGAAAGCCTGATCCAGCAATGCCGCGTGTGTGAAGAAGGCCTGCGGGTTGTAAAGCACTT…	2266	ATTGAACGCTGGCGGCATGCTTAACACATGCAAGTCGAACGGTAACAGGCAAGAGCTTGCTTTTGCGCTGACGAGTGGCGGACGGGTGAGTAACGCGTGGGAATCTACCTAATAGCGGGGGACAACCCGGGGAAACTCGGGCTAATACCGCATACGCCCTTCGGGGGAAAGGCTTCGGCCACTATTAGATGAGCCCGCGTCCGATTAGCTTGTTGGTGGGGTAACGGCCCACCAAGGCGACGATCGGTAGCTGGTCTGAGAGGACGATCAGCCACACTGGGACTGAGACACGGCCCAGACTCCTACGGGAGGCAGCAGTGGGGAATATTGGACAATGGGCGAAAGCCTGATCCAGCAATGCCGCGTGTGTGAAGAAGGCCTGCGGGTTGTAAAGCACTT…	1447	Thiohalobacter thiocyanaticus HRh1	NR_116699.1	93.21%	Proteobacteria	Gammaproteobacteria	x	x	Thiohalobacter
22-WW12	12	Iamiaceae bacterium	16	2	17	17	52	Coleofasciculus chthonoplastes WW12 DSM 104231 sv_0003-3	350	OR335923	GACGAACGCTGGCGGCGTGCCTAACACATGCAAGTCGAACGAGATCCCGGAGCTTGCTCCGGGGGACAGTGGCGAACGGGTGAGTAACACGTGAGAAACCTGCCCTAGAGACTGGGACAACCGTTGGAAACGACGGCTAATACCGGATGCCTTCACATGGCCGCATGGCCGAGTGAAGAAATGCTCAGGCGCTCTAGGAGGGTCTCGCGGCCTATCAGCTAGTTGGTGAGGTAACGGCTCACCAAGGCATCGACGGGTAGCTGGTCTGAGAGGACGATCAGCCACACTGGGACTGAGACACGGCCCAGACTCCTACGGGAGGCAGCAGTGGGGAATATTGCGCAATGGGCGAAAGCCTGACGCAGCAACGCCGCGTGTGGGATGACAGCTTTCGGGTTG…	1905	GACGAACGCTGGCGGCGTGCCTAACACATGCAAGTCGAACGAGATCCCGGAGCTTGCTCCGGGGGACAGTGGCGAACGGGTGAGTAACACGTGAGAAACCTGCCCTAGAGACTGGGACAACCGTTGGAAACGACGGCTAATACCGGATGCCTTCACATGGCCGCATGGCCGAGTGAAGAAATGCTCAGGCGCTCTAGGAGGGTCTCGCGGCCTATCAGCTAGTTGGTGAGGTAACGGCTCACCAAGGCATCGACGGGTAGCTGGTCTGAGAGGACGATCAGCCACACTGGGACTGAGACACGGCCCAGACTCCTACGGGAGGCAGCAGTGGGGAATATTGCGCAATGGGCGAAAGCCTGACGCAGCAACGCCGCGTGTGGGATGACAGCTTTCGGGTTG…	1459	Actinomarinicola tropica SCSIO 58843	CP045851.1	91.03%	Actinomycetota	Acidimicrobiia	Acidimicrobiales	Iamiaceae	Actinomarinicola
22-WW12	13	Roseovarius indicus	4	5	23	18	50	Coleofasciculus chthonoplastes WW12 DSM 104231 sv_0046-46	91	OR335924	AACGAACGCTGGCGGCAGGCTTAACACATGCAAGTCGAACGAGATCTTCGGATCTAGTGGCGGACGGGTGAGTAACGCGTGGGAACATGCCCTTCACTACGGAATAGTCCCGGGAAACTGGGTTTAATACCGTATACGCCCTTCGGGGGAAAGAATTTCGGTGAAGGATTGGCCCGCGTTAGATTAGGTAGTTGGTGGGGTAATGGCCTACCAAGCCTACGATCTATAGCTGGTTTTAGAGGATGATCAGCCACACTGGGACTGAGACACGGCCCAGACTCCTACGGGAGGCAGCAGTGGGGAATCTTAGACAATGGGCGAAAGCCTGATCTAGCCATGCCGCGTGAGTGACGAAGGCCTTAGGGTCGTAAAGCTCTTTCGCCAGGGATGATAATGACA…	2256	AACGAACGCTGGCGGCAGGCTTAACACATGCAAGTCGAACGAGATCTTCGGATCTAGTGGCGGACGGGTGAGTAACGCGTGGGAACATGCCCTTCACTACGGAATAGTCCCGGGAAACTGGGTTTAATACCGTATACGCCCTTCGGGGGAAAGAATTTCGGTGAAGGATTGGCCCGCGTTAGATTAGGTAGTTGGTGGGGTAATGGCCTACCAAGCCTACGATCTATAGCTGGTTTTAGAGGATGATCAGCCACACTGGGACTGAGACACGGCCCAGACTCCTACGGGAGGCAGCAGTGGGGAATCTTAGACAATGGGCGAAAGCCTGATCTAGCCATGCCGCGTGAGTGACGAAGGCCTTAGGGTCGTAAAGCTCTTTCGCCAGGGATGATAATGACA…	1408	Roseovarius indicus DSM 26383	CP031598.1	100.00%	Proteobacteria	Alphaproteobacteria	Rhodobacterales	Roseobacteraceae	Roseovarius
22-WW12	14	Nitratireductor arenosus	21	9	4	14	48	Coleofasciculus chthonoplastes WW12 DSM 104231 sv_0019-19	130	OR335925	AACGAACGCTGGCGGCAGGCTTAACACATGCAAGTCGAGCGCACTCTTCGGAGTGAGCGGCAGACGGGTGAGTAACGCGTGGGAATCTACCCAGCTCTACGGAATAACTCAGGGAAACTTGTGCTAATACCGTATACGTCCTCCGGGAGAAAGATTTATCGGAGTTGGATGAGCCCGCGTTGCATTAGCTAGTTGGTGGGGTAATGGCCCACCAAGGCGACGATGCATAGCTGGTCTGAGAGGATGATCAGCCACACTGGGACTGAGACACGGCCCAGACTCCTACGGGAGGCAGCAGTGGGGAATATTGGACAATGGGCGCAAGCCTGATCCAGCCATGCCGCGTGAGTGATGAAGGCCCTAGGGTTGTAAAGCTCTTTCACCGGTGAAGATAATGAC…	2287	AACGAACGCTGGCGGCAGGCTTAACACATGCAAGTCGAGCGCACTCTTCGGAGTGAGCGGCAGACGGGTGAGTAACGCGTGGGAATCTACCCAGCTCTACGGAATAACTCAGGGAAACTTGTGCTAATACCGTATACGTCCTCCGGGAGAAAGATTTATCGGAGTTGGATGAGCCCGCGTTGCATTAGCTAGTTGGTGGGGTAATGGCCCACCAAGGCGACGATGCATAGCTGGTCTGAGAGGATGATCAGCCACACTGGGACTGAGACACGGCCCAGACTCCTACGGGAGGCAGCAGTGGGGAATATTGGACAATGGGCGCAAGCCTGATCCAGCCATGCCGCGTGAGTGATGAAGGCCCTAGGGTTGTAAAGCTCTTTCACCGGTGAAGATAATGAC…	1430	Nitratireductor arenosus CAU 1489	MH899225.1	99.58%	Proteobacteria	Alphaproteobacteria	Hyphomicrobiales	Phyllobacteriaceae	Nitratireductor
22-WW12	15	Acuticoccus sp.	19	4	5	6	34	Coleofasciculus chthonoplastes WW12 DSM 104231 sv_0021-21	127	OR335926	AACGAACGCTGGCGGCAGGCTTAACACATGCAAGTCGAGCGCACTCTTCGGAGTGAGCGGCAGACGGGTGAGTAACGCGTGGGAACCTACCTTTCGGACCGGAATAACTCGGGGAAACTCGTGCTAAGACCGGATACGCCCTTCGGGGGAATTATTTATAGCCGAAAGATGGGCCCGCGTTGGATTAGCTAGTTGGTGCGGTAATGGCGCACCAAGGCGACGATCCATAGCTGGTCTAAGAGGATGATCAGCCACACTGGGACTGAGACACGGCCCAGACTCCTACGGGAGGCAGCAGTGGGGAATATTGGACAATGGGGGCAACCCTGATCCAGCCATGCCGCGTGAGTGATGAAGGCCTTAGGGTTGTAAAGCTCTTTCGCCGGTGAAGATAATGAC…	2489	AACGAACGCTGGCGGCAGGCTTAACACATGCAAGTCGAGCGCACTCTTCGGAGTGAGCGGCAGACGGGTGAGTAACGCGTGGGAACCTACCTTTCGGACCGGAATAACTCGGGGAAACTCGTGCTAAGACCGGATACGCCCTTCGGGGGAATTATTTATAGCCGAAAGATGGGCCCGCGTTGGATTAGCTAGTTGGTGCGGTAATGGCGCACCAAGGCGACGATCCATAGCTGGTCTAAGAGGATGATCAGCCACACTGGGACTGAGACACGGCCCAGACTCCTACGGGAGGCAGCAGTGGGGAATATTGGACAATGGGGGCAACCCTGATCCAGCCATGCCGCGTGAGTGATGAAGGCCTTAGGGTTGTAAAGCTCTTTCGCCGGTGAAGATAATGAC…	1402	Acuticoccus sediminis PTG4-2	EU603455.2	95.95%	Proteobacteria	Alphaproteobacteria	Hyphomicrobiales	Amorphaceae	Acuticoccus
22-WW12	16	Thalassospiraceae bacterium	68	19	6	x	93	Coleofasciculus chthonoplastes WW12 DSM 104231 sv_0009-9	6	OR335927	AACGAACGCTGGCGGCAGGCCTAACACATGCAAGTCGAACGAAGGCCCTAGCTTGCTAGGATCCCTTAGTGGCGCACGGGTGAGTAACGCGTGGGAACCTGCCCTTGGGTGGGGAACAACCGCTGGAAACGGCGGCTAATACCGCATACGTCCCTCGGGAGAAAGGCTTCGGCCGCCCAAGGATGGTCCCGCGTCTGATTAGCTTGTTGGTGAGGTAACGGCTCACCAAGGCGACGATCAGTAGCTGGTCTGAGAGGATGATCAGCCACACTGGGACTGAGACACGGCCCAGACTCCTACGGGAGGCAGCAGTGGGGAATATTGGACAATGGGGGAAACCCTGATCCAGCCATGCCGCGTGAGTGAAGAAGGCCTTAGGGTTGTAAAGCTCTTTCAGTC…	2537	AACGAACGCTGGCGGCAGGCCTAACACATGCAAGTCGAACGAAGGCCCTAGCTTGCTAGGATCCCTTAGTGGCGCACGGGTGAGTAACGCGTGGGAACCTGCCCTTGGGTGGGGAACAACCGCTGGAAACGGCGGCTAATACCGCATACGTCCCTCGGGAGAAAGGCTTCGGCCGCCCAAGGATGGTCCCGCGTCTGATTAGCTTGTTGGTGAGGTAACGGCTCACCAAGGCGACGATCAGTAGCTGGTCTGAGAGGATGATCAGCCACACTGGGACTGAGACACGGCCCAGACTCCTACGGGAGGCAGCAGTGGGGAATATTGGACAATGGGGGAAACCCTGATCCAGCCATGCCGCGTGAGTGAAGAAGGCCTTAGGGTTGTAAAGCTCTTTCAGTC…	1438	Magnetospira thiophila MMS-1	NR_116475.1	89.85%	Proteobacteria	Alphaproteobacteria	Rhodospirillales	Thalassospiraceae	Magnetospira
22-WW12	17	Thalassospiraceae bacterium	146	54	x	10	210	Coleofasciculus chthonoplastes WW12 DSM 104231 sv_0006-6	160	OR335928	AACGAACGCTGGCGGCATGCCTAACACATGCAAGTCGAACGAGGGTCCCAGCTTGCTGGGGTGCCCTAGTGGCGGACGGGTGAGTAACGCGTGGGAACCTGCCTTGGAGTGAAGGATAACCACTGGAAACGGTGGCTAATACTGCATACGCCCTTTGGGGGAAAGGCTTCGGCCGCTCTTAGATGGTCCCGCGTCTGATTAGCTTGTTGGTGGGGTAACGGCCTACCAAGGCGACGATCAGTAGCTGGTCTGAGAGGATGATCAGCCACACTGGGACTGAGACACGGCCCAGACTCCTACGGGAGGCAGCAGTGGGGAATATTGGACAATGGGGGAAACCCTGATCCAGCAATGCCGCGTGAGTGAAGAAGGCCCTAGGGTTGTAAAACTCTTTCACTG…	2266	AACGAACGCTGGCGGCATGCCTAACACATGCAAGTCGAACGAGGGTCCCAGCTTGCTGGGGTGCCCTAGTGGCGGACGGGTGAGTAACGCGTGGGAACCTGCCTTGGAGTGAAGGATAACCACTGGAAACGGTGGCTAATACTGCATACGCCCTTTGGGGGAAAGGCTTCGGCCGCTCTTAGATGGTCCCGCGTCTGATTAGCTTGTTGGTGGGGTAACGGCCTACCAAGGCGACGATCAGTAGCTGGTCTGAGAGGATGATCAGCCACACTGGGACTGAGACACGGCCCAGACTCCTACGGGAGGCAGCAGTGGGGAATATTGGACAATGGGGGAAACCCTGATCCAGCAATGCCGCGTGAGTGAAGAAGGCCCTAGGGTTGTAAAACTCTTTCACTG…	1440	Magnetospira thiophila MMS-1	NR_116475.1	90.60%	Proteobacteria	Alphaproteobacteria	Rhodospirillales	Thalassospiraceae	Magnetospira
22-WW12	18	Thalassospiraceae bacterium	65	22	x	5	92	Coleofasciculus chthonoplastes WW12 DSM 104231 sv_0011-11	5	OR335929	AACGAACGCTGGCGGCAGGCCTAACACATGCAAGTCGAACGAAGGCCCTAGCTTGCTAGGATCCCTTAGTGGCGCACGGGTGAGTAACGCGTGGGAACCTGCCCTTGGGTGGGGAACAACCGCTGGAAACGGCGGCTAATACCGCATACGTCCCTCGGGAGAAAGGCTTCGGCCGCCCAAGGATGGTCCCGCGTCTGATTAGCTTGTTGGTGAGGTAACGGCTCACCAAGGCGACGATCAGTAGCTGGTCTGAGAGGATGATCAGCCACACTGGGACTGAGACACGGCCCAGACTCCTACGGGAGGCAGCAGTGGGGAATATTGGACAATGGGGGAAACCCTGATCCAGCCATGCCGCGTGAGTGAAGAAGGCCTTAGGGTTGTAAAGCTCTTTCAGTC…	2537	AACGAACGCTGGCGGCAGGCCTAACACATGCAAGTCGAACGAAGGCCCTAGCTTGCTAGGATCCCTTAGTGGCGCACGGGTGAGTAACGCGTGGGAACCTGCCCTTGGGTGGGGAACAACCGCTGGAAACGGCGGCTAATACCGCATACGTCCCTCGGGAGAAAGGCTTCGGCCGCCCAAGGATGGTCCCGCGTCTGATTAGCTTGTTGGTGAGGTAACGGCTCACCAAGGCGACGATCAGTAGCTGGTCTGAGAGGATGATCAGCCACACTGGGACTGAGACACGGCCCAGACTCCTACGGGAGGCAGCAGTGGGGAATATTGGACAATGGGGGAAACCCTGATCCAGCCATGCCGCGTGAGTGAAGAAGGCCTTAGGGTTGTAAAGCTCTTTCAGTC…	1438	Magnetospira thiophila MMS-1	NR_116475.1	89.85%	Proteobacteria	Alphaproteobacteria	Rhodospirillales	Thalassospiraceae	Magnetospira
22-WW12	19	Gammaproteobacterium family unknown	28	10	x	6	44	Coleofasciculus chthonoplastes WW12 DSM 104231 sv_0018-18	294	OR335930	ATTGAACGTTGGCGGCAGGCCTAAAACATGCAAGTCGAACGAGAAAGCACTTCGGTGTGAGTACAGTGGCGGACGGGTGAGTAACACGTAGGAATCTACCCAGTAGCGGGGGACAACCCGGGGAAACTCGAGCTAATACCGCATACGTTCCCTTCTTACGAAGGGAAGAAAGGGGGCCTCTATTTATAAGCTCCCACTATTGGAGGAGCCTGCGTTGGATTAGCTTGTTGGTGAGGTAAAGGCTCACCAAGGCGACGATCCATAGCTGGTCTGAGAGGACGATCAGCCACACCGGAACTGAGACACGGTCCGGACTCCTACGGGAGGCAGCAGTTAGGAATCTTGGGCAATGGGCGCAAGCCTGACCCAGCCATGCCGCGTGTGTGAAGAAGGCCTTCG…	2587	ATTGAACGTTGGCGGCAGGCCTAAAACATGCAAGTCGAACGAGAAAGCACTTCGGTGTGAGTACAGTGGCGGACGGGTGAGTAACACGTAGGAATCTACCCAGTAGCGGGGGACAACCCGGGGAAACTCGAGCTAATACCGCATACGTTCCCTTCTTACGAAGGGAAGAAAGGGGGCCTCTATTTATAAGCTCCCACTATTGGAGGAGCCTGCGTTGGATTAGCTTGTTGGTGAGGTAAAGGCTCACCAAGGCGACGATCCATAGCTGGTCTGAGAGGACGATCAGCCACACCGGAACTGAGACACGGTCCGGACTCCTACGGGAGGCAGCAGTTAGGAATCTTGGGCAATGGGCGCAAGCCTGACCCAGCCATGCCGCGTGTGTGAAGAAGGCCTTCG…	1495	Thiolapillus brandeum Hiromi 1	NR_148757.1	89.00%	Proteobacteria	Gammaproteobacteria	x	x	Thiolapillus
22-WW12	20	Chromatocurvus halotolerans	9	8	x	17	34	Coleofasciculus chthonoplastes WW12 DSM 104231 sv_0029-29	214	OR335931	ATTGAACGCTGGCGGCAGGCCTAACACATGCAAGTCGAGCGCGAAAGATCTTCGGATTGAGTAGAGCGGCGGACGGGTGAGTAACGCGTAGGAATCTACCTGGTAGTGGGGGACAACTCGGGGAAACTCGAGCTAATACCGCATACGCCCTACGGGGGAAAGCGGGGGATCTTCGGACCTCGTGCTACTGGATGAGCCTGCGTTGGATTAGCTTGTTGGTGGGGTAAAGGCCTACCAAGGCAACGATCCATAGCTGGTCTGAGAGGATGATCAGCCACACCGGGACTGAGACACGGCCCGGACTCCTACGGGAGGCAGCAGTGGGGAATATTGCGCAATGGGCGAAAGCCTGACGCAGCCATGCCGCGTGTGTGAAGAAGGCCTTCGGGTTGTAAAGCA…	2702	ATTGAACGCTGGCGGCAGGCCTAACACATGCAAGTCGAGCGCGAAAGATCTTCGGATTGAGTAGAGCGGCGGACGGGTGAGTAACGCGTAGGAATCTACCTGGTAGTGGGGGACAACTCGGGGAAACTCGAGCTAATACCGCATACGCCCTACGGGGGAAAGCGGGGGATCTTCGGACCTCGTGCTACTGGATGAGCCTGCGTTGGATTAGCTTGTTGGTGGGGTAAAGGCCTACCAAGGCAACGATCCATAGCTGGTCTGAGAGGATGATCAGCCACACCGGGACTGAGACACGGCCCGGACTCCTACGGGAGGCAGCAGTGGGGAATATTGCGCAATGGGCGAAAGCCTGACGCAGCCATGCCGCGTGTGTGAAGAAGGCCTTCGGGTTGTAAAGCA…	1475	Chromatocurvus halotolerans EG19	NR_115058.1	99.32%	Proteobacteria	Gammaproteobacteria	Cellvibrionales	Halieaceae	Chromatocurvus
22-WW12	21	Ekhidna lutea	6	x	22745	19411	42162	Coleofasciculus chthonoplastes WW12 DSM 104231 sv_0035-35	446	OR335932	GATGAACGCTAGCGGCAGGCCTAATACATGCAAGTCGAGGGGCAGCACGGTTTTCGGACTGGTGGCGACCGGCGCACGGGTGCGTAACGCGTATACAATCTACCTAATACTGGAGGATAGCCCGGGGAAACTCGGATTAATACTTCATAGTATCACAGATAGGCATCTTGAAGTGATTAAAGATTTATCGGTATTAGATGAGTATGCGTCTGATTAGTTTGTTGGTGAGGTAACGGCTCACCAAGACGATGATCAGTAGGGGTTCTGAGAGGATGATCCCCCACACTGGCACTGAGATACGGGCCAGACTCCTACGGGAGGCAGCAGTAGGGAATATTGGTCAATGGGCGAGAGCCTGAACCAGCCATGCCGCGTGCAGGATGACGGCCTTCTGGGTTG…	2052	GATGAACGCTAGCGGCAGGCCTAATACATGCAAGTCGAGGGGCAGCACGGTTTTCGGACTGGTGGCGACCGGCGCACGGGTGCGTAACGCGTATACAATCTACCTAATACTGGAGGATAGCCCGGGGAAACTCGGATTAATACTTCATAGTATCACAGATAGGCATCTTGAAGTGATTAAAGATTTATCGGTATTAGATGAGTATGCGTCTGATTAGTTTGTTGGTGAGGTAACGGCTCACCAAGACGATGATCAGTAGGGGTTCTGAGAGGATGATCCCCCACACTGGCACTGAGATACGGGCCAGACTCCTACGGGAGGCAGCAGTAGGGAATATTGGTCAATGGGCGAGAGCCTGAACCAGCCATGCCGCGTGCAGGATGACGGCCTTCTGGGTTG…	1460	Ekhidna lutea BiosLi/39	NR_115061.1	99.19%	Bacteroidota	Cytophagia	Cytophagales	Reichenbachiellaceae	Ekhidna
22-WW12	22	Balneola alkaliphila	15	x	612	863	1490	Coleofasciculus chthonoplastes WW12 DSM 104231 sv_0024-24	313	OR335933	GACGAACGCTGGCGGCGGGCTTAACACATGCAAGTCGAAGGAGAAGGAAAGAGCTTGCTCTTTCTGGAGACTGGCGGACGGGTGAGTAACGCGTAGCCAACCTGCCTTTAACTGGGGGATAACATTCCGAAAGGGGTGCTAATACCGCATAAAGCAACTAGGTCGCATGACCTTGGTTGTTAAAAATTTCGATTGGTTAAAGAGGGGGCTGCGTGCTATTAGTTAGTTGGTGAGGTAACGGCTCACCAAGGCGATGATAGCTAGGGGGTCTGAGAGGATGATCCCCCACACTGGGACTGAGACACGGCCCAGACTCCTACGGGAGGCAGCAGTGAGGAATCTTGCGCAATGGGCGAAAGCCTGACGCAGCCACGCCGCGTGCCGGATGAAGGCCCTATG…	2333	GACGAACGCTGGCGGCGGGCTTAACACATGCAAGTCGAAGGAGAAGGAAAGAGCTTGCTCTTTCTGGAGACTGGCGGACGGGTGAGTAACGCGTAGCCAACCTGCCTTTAACTGGGGGATAACATTCCGAAAGGGGTGCTAATACCGCATAAAGCAACTAGGTCGCATGACCTTGGTTGTTAAAAATTTCGATTGGTTAAAGAGGGGGCTGCGTGCTATTAGTTAGTTGGTGAGGTAACGGCTCACCAAGGCGATGATAGCTAGGGGGTCTGAGAGGATGATCCCCCACACTGGGACTGAGACACGGCCCAGACTCCTACGGGAGGCAGCAGTGAGGAATCTTGCGCAATGGGCGAAAGCCTGACGCAGCCACGCCGCGTGCCGGATGAAGGCCCTATG…	1466	Balneola alkaliphila CM41_14b	NR_044367.1	99.93%	Balneolota	Balneolia	Balneolales	Balneolaceae	Balneola
22-WW12	23	Thalassobaculum fulvum	5	x	62	79	146	Coleofasciculus chthonoplastes WW12 DSM 104231 sv_0038-38	166	OR335934	AACGAACGCTGGCGGCATGCCTAACACATGCAAGTCGAACGGCTCTTCGGAGCAGTGGCGCACGGGTGAGTAACGCGTGGGAACCTACCCCGAGGTTCGGAATAACGGCTGGAAACGGCCGCTAATACCGGATGTGTCCTGAGGGGCAAAGGCTTGCCGCCTTGGGAGGGGCCCGCGTCCGATTAGCTTGTTGGTGGGGTAACGGCCTACCAAGGCGACGATCGGTAGCTGGTCTGAGAGGATGATCAGCCACACTGGGACTGAGACACGGCCCAGACTCCTACGGGAGGCAGCAGTGGGGAATATTGGACAATGGGCGCAAGCCTGATCCAGCAATGCCGCGTGTGTGATGAAGGCCCTAGGGTTGTAAAGCACTTTCGCCGATGACGATGATGACGG…	2244	AACGAACGCTGGCGGCATGCCTAACACATGCAAGTCGAACGGCTCTTCGGAGCAGTGGCGCACGGGTGAGTAACGCGTGGGAACCTACCCCGAGGTTCGGAATAACGGCTGGAAACGGCCGCTAATACCGGATGTGTCCTGAGGGGCAAAGGCTTGCCGCCTTGGGAGGGGCCCGCGTCCGATTAGCTTGTTGGTGGGGTAACGGCCTACCAAGGCGACGATCGGTAGCTGGTCTGAGAGGATGATCAGCCACACTGGGACTGAGACACGGCCCAGACTCCTACGGGAGGCAGCAGTGGGGAATATTGGACAATGGGCGCAAGCCTGATCCAGCAATGCCGCGTGTGTGATGAAGGCCCTAGGGTTGTAAAGCACTTTCGCCGATGACGATGATGACGG…	1426	Thalassobaculum fulvum HSF7	NR_149296.1	99.44%	Proteobacteria	Alphaproteobacteria	Rhodospirillales	Thalassobaculaceae	Thalassobaculum
22-WW12	24	Coleofasciculus sp.	20	x	33	62	115	Coleofasciculus chthonoplastes WW12 DSM 104231 sv_0020-20	592	OR335935	GATGAACGCTGGCGGTCTGCTTAACACATGCAAGTCGAACGCAACCTTCGGGTTGAGTGGCGGACGGGTGAGTAACGCGTGAGAATCTGCCTTGGGGTCGGGGACAACCACTGGAAACGGTGGCTAATACCGGATAAGCCTACGGGTAAAAGATTTATTGCCCCAAGAGGAGCTCGCGTCTGATTAGCTAGTTGGTAGGGTAAAAGCCTACCAAGGCAGCGATCAGTAGCTGGTCTGAGAGGACGATCAGCCACACTGGGACTGAGACACGGCCCAGACTCCTACGGGAGGCAGCAGTGGGGAATTTTCCGCAATGGGCGAAAGCCTGACGGAGCAAGACCGCGTGAGGGAGGAAGGCTCTTGGGTTGTAAACCTCTTTTCTCAGGGAAGAAGCTCTGA…	2079	GATGAACGCTGGCGGTCTGCTTAACACATGCAAGTCGAACGCAACCTTCGGGTTGAGTGGCGGACGGGTGAGTAACGCGTGAGAATCTGCCTTGGGGTCGGGGACAACCACTGGAAACGGTGGCTAATACCGGATAAGCCTACGGGTAAAAGATTTATTGCCCCAAGAGGAGCTCGCGTCTGATTAGCTAGTTGGTAGGGTAAAAGCCTACCAAGGCAGCGATCAGTAGCTGGTCTGAGAGGACGATCAGCCACACTGGGACTGAGACACGGCCCAGACTCCTACGGGAGGCAGCAGTGGGGAATTTTCCGCAATGGGCGAAAGCCTGACGGAGCAAGACCGCGTGAGGGAGGAAGGCTCTTGGGTTGTAAACCTCTTTTCTCAGGGAAGAAGCTCTGA…	1429	Coleofasciculus chthonoplastes SAG 2209	NR_125521.1	98.11%	Cyanobacteriota	Cyanophyceae	Oscillatoriales	Coleofasciculaceae	Coleofasciculus
22-WW12	25	Minwuia sp.	2	x	36	47	85	Coleofasciculus chthonoplastes WW12 DSM 104231 sv_0050-50	60	OR335936	AACGAACGCTGGCGGCAGGCCTAACACATGCAAGTCGAGCGCTCCTCTTCGGAGGGGAGCGGCGAACGGGTGAGTAACGCGTGGGAACGTACCTTTTGGTTCGGGACAACCCTGGGAAACTGGGGCTAATACCGGATACGCTCTACGGAGGAAAGATTTATCGCCGAGAGATCGGCCCGCGTTGGATTAGCTTGTTGGTGAGGTAATGGCTCACCAAGGCTACGATCTATAGCTGGTCTGAGAGGATGATCAGCCACACTGGGACTGAGACACGGCCCAGACTCCTACGGGAGGCAGCAGTGGGGAATCTTGGACAATGGGGGCAACCCTGATCCAGCCATGCCGCGTGAGTGAAGAAGGCCTTAGGGTTGTAAAGCTCTTTCAGCAGGGACGATAATG…	2549	AACGAACGCTGGCGGCAGGCCTAACACATGCAAGTCGAGCGCTCCTCTTCGGAGGGGAGCGGCGAACGGGTGAGTAACGCGTGGGAACGTACCTTTTGGTTCGGGACAACCCTGGGAAACTGGGGCTAATACCGGATACGCTCTACGGAGGAAAGATTTATCGCCGAGAGATCGGCCCGCGTTGGATTAGCTTGTTGGTGAGGTAATGGCTCACCAAGGCTACGATCTATAGCTGGTCTGAGAGGATGATCAGCCACACTGGGACTGAGACACGGCCCAGACTCCTACGGGAGGCAGCAGTGGGGAATCTTGGACAATGGGGGCAACCCTGATCCAGCCATGCCGCGTGAGTGAAGAAGGCCTTAGGGTTGTAAAGCTCTTTCAGCAGGGACGATAATG…	1432	Minwuia thermotolerans SY3-15	MG546681.1	95.61%	Proteobacteria	Alphaproteobacteria	Minwuiales	Minwuiaceae	Minwuia
22-WW12	26	Roseovarius indicus	8	x	33	38	79	Coleofasciculus chthonoplastes WW12 DSM 104231 sv_0032-32	88	OR335937	AACGAACGCTGGCGGCAGGCTTAACACATGCAAGTCGAACGAGATCTTCGGATCTAGTGGCGGACGGGTGAGTAACGCGTGGGAACATGCCCTTCACTACGGAATAGTCCCGGGAAACTGGGTTTAATACCGTATACGCCCTTCGGGGGAAAGAATTTCGGTGAAGGATTGGCCCGCGTTAGATTAGGTAGTTGGTGGGGTAATGGCCTACCAAGCCTACGATCTATAGCTGGTTTTAGAGGATGATCAGCCACACTGGGACTGAGACACGGCCCAGACTCCTACGGGAGGCAGCAGTGGGGAATCTTAGACAATGGGCGAAAGCCTGATCTAGCCATGCCGCGTGAGTGACGAAGGCCCTAGGGTCGTAAAGCTCTTTCGCCAGGGATGATAATGACA…	2253	AACGAACGCTGGCGGCAGGCTTAACACATGCAAGTCGAACGAGATCTTCGGATCTAGTGGCGGACGGGTGAGTAACGCGTGGGAACATGCCCTTCACTACGGAATAGTCCCGGGAAACTGGGTTTAATACCGTATACGCCCTTCGGGGGAAAGAATTTCGGTGAAGGATTGGCCCGCGTTAGATTAGGTAGTTGGTGGGGTAATGGCCTACCAAGCCTACGATCTATAGCTGGTTTTAGAGGATGATCAGCCACACTGGGACTGAGACACGGCCCAGACTCCTACGGGAGGCAGCAGTGGGGAATCTTAGACAATGGGCGAAAGCCTGATCTAGCCATGCCGCGTGAGTGACGAAGGCCCTAGGGTCGTAAAGCTCTTTCGCCAGGGATGATAATGACA…	1408	Roseovarius indicus DSM 26383	CP031598.1	99.93%	Proteobacteria	Alphaproteobacteria	Rhodobacterales	Roseobacteraceae	Roseovarius
22-WW12	27	Hyphomicrobiaceae bacterium	5	x	24	29	58	Coleofasciculus chthonoplastes WW12 DSM 104231 sv_0037-37	34	OR335938	AACGAACGCTGGCGGCAGGCCTAACACATGCAAGTCGAACGTGAAGCCGGAGCTTGCTCCGGTGGAAAGTGGCAGACGGGTGAGTAACGCGTGGGAATTTGCCTAATGGTACGGAATAGCTCCGGGAAACTGGAATTAATGCCGTATAAGCCCTCCGGGGGAAAGATTTATCGCCATTAGATAAGCCCGCGTCGGATTAGCTTGTTGGTGGGGTAAAAGCCTACCAAGGCGACGATCCGTAGCTGGTCTGAGAGGATGATCAGCCACACTGGGACTGAGACACGGCCCAGACTCCTACGGGAGGCAGCAGTGGGGAATATTGGACAATGGGCGCAAGCCTGATCCAGCCATGCCGCGTGAGTGAAGAAGGCCTTAGGGTTGTAAAGCTCTTTCAGTGGT…	2291	AACGAACGCTGGCGGCAGGCCTAACACATGCAAGTCGAACGTGAAGCCGGAGCTTGCTCCGGTGGAAAGTGGCAGACGGGTGAGTAACGCGTGGGAATTTGCCTAATGGTACGGAATAGCTCCGGGAAACTGGAATTAATGCCGTATAAGCCCTCCGGGGGAAAGATTTATCGCCATTAGATAAGCCCGCGTCGGATTAGCTTGTTGGTGGGGTAAAAGCCTACCAAGGCGACGATCCGTAGCTGGTCTGAGAGGATGATCAGCCACACTGGGACTGAGACACGGCCCAGACTCCTACGGGAGGCAGCAGTGGGGAATATTGGACAATGGGCGCAAGCCTGATCCAGCCATGCCGCGTGAGTGAAGAAGGCCTTAGGGTTGTAAAGCTCTTTCAGTGGT…	1437	Methyloligella solikamskensis SK12	NR_125614.1	91.89%	Proteobacteria	Alphaproteobacteria	Hyphomicrobiales	Hyphomicrobiaceae	Methyloligella
22-WW12	28	Devosia marina	4	x	12	15	31	Coleofasciculus chthonoplastes WW12 DSM 104231 sv_0042-42	120	OR335939	AACGAACGCTGGCGGCAGGCTTAACACATGCAAGTCGAACGGTCTCTTCGGAGGCAGTGGCAGACGGGTGAGTAACGCGTGGGAATCTACCCAGTTCTACGGAACAACAGTTGGAAACGACTGCTAATACCGTATACGCCCTACGGGGGAAAGATTTATCGGAATTGGATGAGCCCGCGTAAGATTAGCTAGTTGGTGGGGTAATGGCCTACCAAGGCGACGATCTTTAGCTGGTCTGAGAGGATGATCAGCCACACTGGGACTGAGACACGGCCCAGACTCCTACGGGAGGCAGCAGTGGGGAATATTGGACAATGGGCGCAAGCCTGATCCAGCCATGCCGCGTGAGTGATGAAGGCCTTAGGGTTGTAAAGCTCTTTCAGTAGGGAAGATAATGAC…	2309	AACGAACGCTGGCGGCAGGCTTAACACATGCAAGTCGAACGGTCTCTTCGGAGGCAGTGGCAGACGGGTGAGTAACGCGTGGGAATCTACCCAGTTCTACGGAACAACAGTTGGAAACGACTGCTAATACCGTATACGCCCTACGGGGGAAAGATTTATCGGAATTGGATGAGCCCGCGTAAGATTAGCTAGTTGGTGGGGTAATGGCCTACCAAGGCGACGATCTTTAGCTGGTCTGAGAGGATGATCAGCCACACTGGGACTGAGACACGGCCCAGACTCCTACGGGAGGCAGCAGTGGGGAATATTGGACAATGGGCGCAAGCCTGATCCAGCCATGCCGCGTGAGTGATGAAGGCCTTAGGGTTGTAAAGCTCTTTCAGTAGGGAAGATAATGAC…	1425	Devosia marina L53-10-65	NR_170430.1	98.53%	Proteobacteria	Alphaproteobacteria	Hyphomicrobiales	Devosiaceae	Devosia
22-WW12	29	Marinoscillum sp.	2	x	4	19	25	Coleofasciculus chthonoplastes WW12 DSM 104231 sv_0052-52	470	OR335940	GATGAACGCTAGCGGCAGGCCTAATACATGCAAGTCGAGGGGTAGATTTAACTTCGGTTGAATTGAGACCGGCGGACGGGTGCGTAACGCGTATGCAACCTACCCATTACAGGGGGATAGCCCGGGGAAACTCGGATTAATACCCCATAGTATTATTGATTGGCATCGATTAATAATTAAAGATTTATTGGTAATGGATGGGCATGCGTCTGATTAGTTAGTTGGTGAGGTAACGGCTCACCAAGACGACGATCAGTAGGGGGTCTGAGAGGATGATCCCCCACACTGGCACTGAGATACGGGCCAGACTCCTACGGGAGGCAGCAGTAGGGAATATTGGTCAATGGGCGAGAGCCTGAACCAGCCATGCCGCGTGCAGGATGACGGCCTTCTGGGTTG…	2505	GATGAACGCTAGCGGCAGGCCTAATACATGCAAGTCGAGGGGTAGATTTAACTTCGGTTGAATTGAGACCGGCGGACGGGTGCGTAACGCGTATGCAACCTACCCATTACAGGGGGATAGCCCGGGGAAACTCGGATTAATACCCCATAGTATTATTGATTGGCATCGATTAATAATTAAAGATTTATTGGTAATGGATGGGCATGCGTCTGATTAGTTAGTTGGTGAGGTAACGGCTCACCAAGACGACGATCAGTAGGGGGTCTGAGAGGATGATCCCCCACACTGGCACTGAGATACGGGCCAGACTCCTACGGGAGGCAGCAGTAGGGAATATTGGTCAATGGGCGAGAGCCTGAACCAGCCATGCCGCGTGCAGGATGACGGCCTTCTGGGTTG…	1460	Marinoscillum luteum SJP7	NR_108992.1	94.58%	Bacteroidota	Cytophagia	Cytophagales	Reichenbachiellaceae	Marinoscillum
22-WW12	30	Thalassobaculaceae bacterium	4	x	3	6	13	Coleofasciculus chthonoplastes WW12 DSM 104231 sv_0044-44	188	OR335941	AACGAACGCTGGCGGCATGCTTAACACATGCAAGTCGAACGTGAAGCCGGACTTCGGTCCGGTGGAAAGTGGCGGACGGGTGAGTAACGCGTGGGAATCTACCTAACAGTGGGGAATAACCAGGGGAAACTTTGGCTAATACCGCATACGCCCTTCGGGGGAAAGGCTTCGGCCGCTGTTGGAGGAGCCCGCGTTCGATTAGCTTGTTGGTGAGGTAACGGCTCACCAAGGCAACGATCGATAGCTGGTCTGAGAGGATGATCAGCCACACTGGGACTGAGACACGGCCCAGACTCCTACGGGAGGCAGCAGTGGGGAATATTGGACAATGGGGGAAACCCTGATCCAGCAATGCCGCGTGAGTGAAGAAGGCCCTAGGGTTGTAAAACTCTTTCGGCG…	2215	AACGAACGCTGGCGGCATGCTTAACACATGCAAGTCGAACGTGAAGCCGGACTTCGGTCCGGTGGAAAGTGGCGGACGGGTGAGTAACGCGTGGGAATCTACCTAACAGTGGGGAATAACCAGGGGAAACTTTGGCTAATACCGCATACGCCCTTCGGGGGAAAGGCTTCGGCCGCTGTTGGAGGAGCCCGCGTTCGATTAGCTTGTTGGTGAGGTAACGGCTCACCAAGGCAACGATCGATAGCTGGTCTGAGAGGATGATCAGCCACACTGGGACTGAGACACGGCCCAGACTCCTACGGGAGGCAGCAGTGGGGAATATTGGACAATGGGGGAAACCCTGATCCAGCAATGCCGCGTGAGTGAAGAAGGCCCTAGGGTTGTAAAACTCTTTCGGCG…	1443	Oceanibaculum nanhaiense L54-1-50	NR_159190.1	89.82%	Proteobacteria	Alphaproteobacteria	Rhodospirillales	Thalassobaculaceae	Oceanibaculum
22-WW12	31	Filomicrobium sp.	293	121	x	x	414	Coleofasciculus chthonoplastes WW12 DSM 104231 sv_0005-5	26	OR335942	AACGAACGCTGGCGGCAGGCCTAACACATGCAAGTCGAACGCCCCTTCGGGGGAGTGGCAGACGGGTGAGTAACGCGTGGGAACCTACCTAGTGGTACGGAATAACTCGGGGAAACCCGTGCTAATACCGTATGAGCCCGAGAGGGGAAAGATTTATCGCCATTAGATGGGCCCGCGTCTGATTAGCTAGTTGGTGAGGTAATGGCTCACCAAGGCGACGATCAGTAGCTGGTCTGAGAGGATGATCAGCCACACTGGGACTGAGACACGGCCCAGACTCCTACGGGAGGCAGCAGTGGGGAATATTGGACAATGGGCGCAAGCCTGATCCAGCCATGCCGCGTGAGTGACGAAGGCCTTAGGGTTGTAAAGCTCTTTTGGCGGGGACGATAATGACGG…	2295	AACGAACGCTGGCGGCAGGCCTAACACATGCAAGTCGAACGCCCCTTCGGGGGAGTGGCAGACGGGTGAGTAACGCGTGGGAACCTACCTAGTGGTACGGAATAACTCGGGGAAACCCGTGCTAATACCGTATGAGCCCGAGAGGGGAAAGATTTATCGCCATTAGATGGGCCCGCGTCTGATTAGCTAGTTGGTGAGGTAATGGCTCACCAAGGCGACGATCAGTAGCTGGTCTGAGAGGATGATCAGCCACACTGGGACTGAGACACGGCCCAGACTCCTACGGGAGGCAGCAGTGGGGAATATTGGACAATGGGCGCAAGCCTGATCCAGCCATGCCGCGTGAGTGACGAAGGCCTTAGGGTTGTAAAGCTCTTTTGGCGGGGACGATAATGACGG…	1402	Filomicrobium fusiforme DSM 5304	NR_119257.1	96.59%	Proteobacteria	Alphaproteobacteria	Hyphomicrobiales	Hyphomicrobiaceae	Filomicrobium
22-WW12	32	Roseibium album	82	24	x	x	106	Coleofasciculus chthonoplastes WW12 DSM 104231 sv_0008-8	74	OR335943	AACGAACGCTGGCGGCAGGCTTAACACATGCAAGTCGAACGAACTCTTCGGAGTTAGTGGCAGACGGGTGAGTAACGCGTGGGAACCTACCTTTAGGTACGGAACAACAGTTGGAAACGACTGCTAATACCGTATGAGCCCTATGGGGGAAAGATTTATCGCCTAAGGATGGGCCCGCGTTGGATTAGCTAGTTGGTGGGGTAAAGGCCTACCAAGGCGACGATCCATAGCTGGTCTGAGAGGATGATCAGCCACACTGGGACTGAGACACGGCCCAGACTCCTACGGGAGGCAGCAGTGGGGAATATTGGACAATGGGGGCAACCCTGATCCAGCCATGCCGCGTGAGTGATGAAGGCCCTAGGGTTGTAAAGCTCTTTCAGCGAGGAGGATAATGAC…	3044	AACGAACGCTGGCGGCAGGCTTAACACATGCAAGTCGAACGAACTCTTCGGAGTTAGTGGCAGACGGGTGAGTAACGCGTGGGAACCTACCTTTAGGTACGGAACAACAGTTGGAAACGACTGCTAATACCGTATGAGCCCTATGGGGGAAAGATTTATCGCCTAAGGATGGGCCCGCGTTGGATTAGCTAGTTGGTGGGGTAAAGGCCTACCAAGGCGACGATCCATAGCTGGTCTGAGAGGATGATCAGCCACACTGGGACTGAGACACGGCCCAGACTCCTACGGGAGGCAGCAGTGGGGAATATTGGACAATGGGGGCAACCCTGATCCAGCCATGCCGCGTGAGTGATGAAGGCCCTAGGGTTGTAAAGCTCTTTCAGCGAGGAGGATAATGAC…	1424	Roseibium album 5OM6	NR_042378.1	99.79%	Proteobacteria	Alphaproteobacteria	Hyphomicrobiales	Stappiaceae	Roseibium
22-WW12	33	Parasphingorhabdus flavimaris	62	34	x	x	96	Coleofasciculus chthonoplastes WW12 DSM 104231 sv_0012-12	185	OR335944	AACGAACGCTGGCGGCATGCTTAACACATGCAAGTCGAACGAGATCTTCGGATCTAGTGGCGCACGGGTGCGTAACGCGTGGGGATCTACCATAGGGTGCGGAATAACTCAGAGAAATTTGAGCTAATACCGCATAATGTCTTCGGACCAAAGATTTATCGCCCTTTGATGAACCCGCGTAAGATTAGCTTGTTGGTGAGGTAAAGGCTCACCAAGGCGACGATCTTTAGCTGGTCTGAGAGGATGATCAGCCACACTGGGACTGAGACACGGCCCAGACTCCTACGGGAGGCAGCAGTGGGGAATATTGGACAATGGGCGAAAGCCTGATCCAGCAATGCCGCGTGAGTGATGAAGGCCTTAGGGTTGTAAAGCTCTTTTACCAGGGATGATAATGAC…	2433	AACGAACGCTGGCGGCATGCTTAACACATGCAAGTCGAACGAGATCTTCGGATCTAGTGGCGCACGGGTGCGTAACGCGTGGGGATCTACCATAGGGTGCGGAATAACTCAGAGAAATTTGAGCTAATACCGCATAATGTCTTCGGACCAAAGATTTATCGCCCTTTGATGAACCCGCGTAAGATTAGCTTGTTGGTGAGGTAAAGGCTCACCAAGGCGACGATCTTTAGCTGGTCTGAGAGGATGATCAGCCACACTGGGACTGAGACACGGCCCAGACTCCTACGGGAGGCAGCAGTGGGGAATATTGGACAATGGGCGAAAGCCTGATCCAGCAATGCCGCGTGAGTGATGAAGGCCTTAGGGTTGTAAAGCTCTTTTACCAGGGATGATAATGAC…	1430	Parasphingorhabdus flavimaris SW-151	NR_025814.1	99.58%	Proteobacteria	Alphaproteobacteria	Sphingomonadales	Sphingomonadaceae	Parasphingorhabdus
22-WW12	34	Ahrensiaceae bacterium	52	27	x	x	79	Coleofasciculus chthonoplastes WW12 DSM 104231 sv_0013-13	126	OR335945	AACGAACGCTGGCGGCAGGCTTAACACATGCAAGTCGAGCGCACTCTTCGGAGTGAGCGGCAGACGGGTGAGTAACGCGTGGGAACCTACCTATAGGTACGGAATAACAGTTAGAAATGACTGCTAATACCGTATGTGCCCGAGAGGGGAAAGATTTATCGCCTATAGATGGGCCCGCGTTGGATTAGCTAGTTGGTGAGGTAATGGCTCACCAAGGCGACGATCCATAGCTGGTTTGAGAGGATGATCAGCCACACTGGAACTGAGACACGGTCCAGACTCCTACGGGAGGCAGCAGTGGGGAATATTGGACAATGGGGGAAACCCTGATCCAGCCATGCCGCGTGAGTGATGAAGGCCTTAGGGTTGTAAAGCTCTTTCGCTGGGGAAGATAATGAC…	2313	AACGAACGCTGGCGGCAGGCTTAACACATGCAAGTCGAGCGCACTCTTCGGAGTGAGCGGCAGACGGGTGAGTAACGCGTGGGAACCTACCTATAGGTACGGAATAACAGTTAGAAATGACTGCTAATACCGTATGTGCCCGAGAGGGGAAAGATTTATCGCCTATAGATGGGCCCGCGTTGGATTAGCTAGTTGGTGAGGTAATGGCTCACCAAGGCGACGATCCATAGCTGGTTTGAGAGGATGATCAGCCACACTGGAACTGAGACACGGTCCAGACTCCTACGGGAGGCAGCAGTGGGGAATATTGGACAATGGGGGAAACCCTGATCCAGCCATGCCGCGTGAGTGATGAAGGCCTTAGGGTTGTAAAGCTCTTTCGCTGGGGAAGATAATGAC…	1429	Ahrensia marina LZD062	NR_148642.1	92.96%	Proteobacteria	Alphaproteobacteria	Hyphomicrobiales	Ahrensiaceae	Ahrensia
22-WW12	35	Rhodovibrionaceae bacterium	35	34	x	x	69	Coleofasciculus chthonoplastes WW12 DSM 104231 sv_0017-17	25	OR335946	AACGAACGCTGGCGGCAGGCCTAACACATGCAAGTCGAACGCATGTCTTCGGACATGAGTGGCGCACGGGTGAGTAACGCGTGGGAACCTACCCTGGGGTCGGGAATAACGGATGGAAACGTCCGCTAATACCCGATACGCCTTACGGGGGAAAGATTTATTGCCCTGGGATGGGCCCGCGTTGGATTAGTTAGTTGGTGTGGTAATGGCGCACCAAGGCAGCGATCCATAGCTGGTCTGAGAGGATGATCAGCCACACTGGGACTGAGACACGGCCCAGACTCCTACGGGAGGCAGCAGTGGGGAATATTGGACAATGGGCGCAAGCCTGATCCAGCCATGCCGCGTGAGTGAAGAAGGCCCTTTGGGTTGTAAAGCTCTTTCAGCGGGGACGATGAT…	2543	AACGAACGCTGGCGGCAGGCCTAACACATGCAAGTCGAACGCATGTCTTCGGACATGAGTGGCGCACGGGTGAGTAACGCGTGGGAACCTACCCTGGGGTCGGGAATAACGGATGGAAACGTCCGCTAATACCCGATACGCCTTACGGGGGAAAGATTTATTGCCCTGGGATGGGCCCGCGTTGGATTAGTTAGTTGGTGTGGTAATGGCGCACCAAGGCAGCGATCCATAGCTGGTCTGAGAGGATGATCAGCCACACTGGGACTGAGACACGGCCCAGACTCCTACGGGAGGCAGCAGTGGGGAATATTGGACAATGGGCGCAAGCCTGATCCAGCCATGCCGCGTGAGTGAAGAAGGCCCTTTGGGTTGTAAAGCTCTTTCAGCGGGGACGATGAT…	1438	Fodinicurvata sediminis YIM D82	NR_044595.1	92.26%	Proteobacteria	Alphaproteobacteria	Rhodospirillales	Rhodovibrionaceae	Fodinicurvata
22-WW12	36	Chryseoglobus indicus	10	19	x	x	29	Coleofasciculus chthonoplastes WW12 DSM 104231 sv_0027-27	360	OR335947	GACGAACGCTGGCGGCGTGCTTAACACATGCAAGTCGAACGATGAAGCCGGAGCTTGCTCTGGTGGATTAGTGGCGAACGGGTGAGTAACACGTGAGTAACCTGCCCCAGACTCTGGGATAAGCGTTGGAAACGACGTCTAATACCGGATACGAGCTGCGATCGCATGATCAGCAGCTGGAAAGAATTTCGGTCTGGGATGGACTCGCGGCCTATCAGCTAGTTGGTGAGGTAACGGCCCACCAAGGCGACGACGGGTAGCCGGCCTGAGAGGGTGACCGGCCACACTGGGACTGAGACACGGCCCAGACTCCTACGGGAGGCAGCAGTGGGGAATATTGCACAATGGGCGCAAGCCTGATGCAGCAACGCCGCGTGAGGGACGACGGCCTTCGGGTTG…	2059	GACGAACGCTGGCGGCGTGCTTAACACATGCAAGTCGAACGATGAAGCCGGAGCTTGCTCTGGTGGATTAGTGGCGAACGGGTGAGTAACACGTGAGTAACCTGCCCCAGACTCTGGGATAAGCGTTGGAAACGACGTCTAATACCGGATACGAGCTGCGATCGCATGATCAGCAGCTGGAAAGAATTTCGGTCTGGGATGGACTCGCGGCCTATCAGCTAGTTGGTGAGGTAACGGCCCACCAAGGCGACGACGGGTAGCCGGCCTGAGAGGGTGACCGGCCACACTGGGACTGAGACACGGCCCAGACTCCTACGGGAGGCAGCAGTGGGGAATATTGCACAATGGGCGCAAGCCTGATGCAGCAACGCCGCGTGAGGGACGACGGCCTTCGGGTTG…	1464	Chryseoglobus indicus CTD02-10-2	CP058670.1	99.86%	Actinomycetota	Actinomycetes	Micrococcales	Microbacteriaceae	Chryseoglobus
22-WW12	37	Pikeienuella sp.	13	9	x	x	22	Coleofasciculus chthonoplastes WW12 DSM 104231 sv_0025-25	50	OR335948	AACGAACGCTGGCGGCAGGCCTAACACATGCAAGTCGAGCGATCCCTTCGGGGATAGCGGCGGACGGGTGAGTAACGCGTGGGAACGTGCCCAGAGGTACGGAACAACAGTTGGAAACGACTGCTAATACCGTATACGCCCTTCGGGGGAAAGAATTTCGCCTTTGGATCGGCCCGCGTTGGATTAGGTAGTTGGTGGGGTAATGGCCTACCAAGCCGACGATCCATAGCTGGTTTGAGAGGATGATCAGCCACACTGGGACTGAGACACGGCCCAGACTCCTACGGGAGGCAGCAGTGGGGAATCTTAGACAATGGGCGCAAGCCTGATCTAGCCATGCCGCGTGAGTGACGAAGGCCCTAGGGTCGTAAAGCTCTTTCGCCTGTGAAGATAATGACG…	2300	AACGAACGCTGGCGGCAGGCCTAACACATGCAAGTCGAGCGATCCCTTCGGGGATAGCGGCGGACGGGTGAGTAACGCGTGGGAACGTGCCCAGAGGTACGGAACAACAGTTGGAAACGACTGCTAATACCGTATACGCCCTTCGGGGGAAAGAATTTCGCCTTTGGATCGGCCCGCGTTGGATTAGGTAGTTGGTGGGGTAATGGCCTACCAAGCCGACGATCCATAGCTGGTTTGAGAGGATGATCAGCCACACTGGGACTGAGACACGGCCCAGACTCCTACGGGAGGCAGCAGTGGGGAATCTTAGACAATGGGCGCAAGCCTGATCTAGCCATGCCGCGTGAGTGACGAAGGCCCTAGGGTCGTAAAGCTCTTTCGCCTGTGAAGATAATGACG…	1405	Pikeienuella piscinae RR4-56	CP049056.1	96.16%	Proteobacteria	Alphaproteobacteria	Rhodobacterales	Paracoccaceae	Pikeienuella
22-WW12	38	Imperialibacter roseus	8	8	x	x	16	Coleofasciculus chthonoplastes WW12 DSM 104231 sv_0030-30	481	OR335949	GATGAACGCTAGCGGCAGGCCTAATACATGCAAGTCGAGGGGTATATTTCTTTCGGGAGATAGAGACCGGCGCACGGGTGCGTAACACGTATGCAACCTGGCCACTACTGGGGGATAGCCCGGGGAAACTCGGATTAATACCCCATAACACAGTGAAATCGCATGGTTTTACTGTTAAAGATTTATCGGTAGTGGATGGGCATGCGTCCGATTAGCTAGTTGGCAGTGTAACGGACTACCAAGGCGACGATCGGTAGGGGGTCTGAGAGGATGATCCCCCACACTGGTACTGAGATACGGACCAGACTCCTACGGGAGGCAGCAGTAGGGAATATTGGGCAATGGAGGCAACTCTGACCCAGCCATGCCGCGTGCAGGAAGACGGCCTTCTGGGTTGTA…	2313	GATGAACGCTAGCGGCAGGCCTAATACATGCAAGTCGAGGGGTATATTTCTTTCGGGAGATAGAGACCGGCGCACGGGTGCGTAACACGTATGCAACCTGGCCACTACTGGGGGATAGCCCGGGGAAACTCGGATTAATACCCCATAACACAGTGAAATCGCATGGTTTTACTGTTAAAGATTTATCGGTAGTGGATGGGCATGCGTCCGATTAGCTAGTTGGCAGTGTAACGGACTACCAAGGCGACGATCGGTAGGGGGTCTGAGAGGATGATCCCCCACACTGGTACTGAGATACGGACCAGACTCCTACGGGAGGCAGCAGTAGGGAATATTGGGCAATGGAGGCAACTCTGACCCAGCCATGCCGCGTGCAGGAAGACGGCCTTCTGGGTTGTA…	1461	Imperialibacter roseus P4	NR_132295.1	99.29%	Bacteroidota	Cytophagia	Cytophagales	Flammeovirgaceae	Imperialibacter
22-WW12	39	Ilumatobacter fluminis	3	9	x	x	12	Coleofasciculus chthonoplastes WW12 DSM 104231 sv_0047-47	357	OR335950	GACGAACGCTGGCGGCGTGCTTAACACATGCAAGTCGAACGAGGTCCATGGAGCTTGCTCCGGAAGACCTAGTGGCGAACGGGTGCGTAACACGTGAGAAACCTGCCCCGGACTTGGGAATAACAGTCGGAAACGACTGCTAATACCGAATACCTTCACACCGTCGCATGGCGGAGTGAAGAAAGCTTTTGCGGTTTGGGAGGGTCTCGCGGCCTATCAGCTAGTTGGTGAGGTAACGGCTCACCAAGGCATCGACGGGTAGCTGGTCTGAGAGGATGATCAGCCACACTGGGACTGAGACACGGCCCAGACTCCTACGGGAGGCAGCAGTGGGGAATATTGCACAATGGGCGCAAGCCTGATGCAGCAACGCCGCGTGCGGGAAGAAGGCCCTAGGGT…	1943	GACGAACGCTGGCGGCGTGCTTAACACATGCAAGTCGAACGAGGTCCATGGAGCTTGCTCCGGAAGACCTAGTGGCGAACGGGTGCGTAACACGTGAGAAACCTGCCCCGGACTTGGGAATAACAGTCGGAAACGACTGCTAATACCGAATACCTTCACACCGTCGCATGGCGGAGTGAAGAAAGCTTTTGCGGTTTGGGAGGGTCTCGCGGCCTATCAGCTAGTTGGTGAGGTAACGGCTCACCAAGGCATCGACGGGTAGCTGGTCTGAGAGGATGATCAGCCACACTGGGACTGAGACACGGCCCAGACTCCTACGGGAGGCAGCAGTGGGGAATATTGCACAATGGGCGCAAGCCTGATGCAGCAACGCCGCGTGCGGGAAGAAGGCCCTAGGGT…	1458	Ilumatobacter fluminis YM22-133	NR_041633.1	100.00%	Actinomycetota	Acidimicrobiia	Acidimicrobiales	Ilumatobacteraceae	Ilumatobacter
22-WW12	40	Marinobacter algicola	9	2	x	x	11	Coleofasciculus chthonoplastes WW12 DSM 104231 sv_0028-28	259	OR335951	ATTGAACGCTGGCGGCAGGCTTAACACATGCAAGTCGAGCGGTAACAGGGGGAGCTTGCTCCCCGCTGACGAGCGGCGGACGGGTGAGTAATGCATAGGAAACTGCCCAGTAGTGGGGGATAGCCCGGGGAAACCCGGATTAATACCGCATACGCCCTTTGGGGGAAAGCAGGGGATCTTCGGACCTTGCGCTATTGGATGTGCCTATGTCGGATTAGCTAGTTGGTGGGGTAAGAGCCTACCAAGGCGACGATCCGTAGCTGGTCTGAGAGGATGATCAGCCACATCGGGACTGAGACACGGCCCGAACTCCTACGGGAGGCAGCAGTGGGGAATATTGGACAATGGGGGCAACCCTGATCCAGCCATGCCGCGTGTGTGAAGAAGGCTTTCGGGTTG…	2342	ATTGAACGCTGGCGGCAGGCTTAACACATGCAAGTCGAGCGGTAACAGGGGGAGCTTGCTCCCCGCTGACGAGCGGCGGACGGGTGAGTAATGCATAGGAAACTGCCCAGTAGTGGGGGATAGCCCGGGGAAACCCGGATTAATACCGCATACGCCCTTTGGGGGAAAGCAGGGGATCTTCGGACCTTGCGCTATTGGATGTGCCTATGTCGGATTAGCTAGTTGGTGGGGTAAGAGCCTACCAAGGCGACGATCCGTAGCTGGTCTGAGAGGATGATCAGCCACATCGGGACTGAGACACGGCCCGAACTCCTACGGGAGGCAGCAGTGGGGAATATTGGACAATGGGGGCAACCCTGATCCAGCCATGCCGCGTGTGTGAAGAAGGCTTTCGGGTTG…	1481	Marinobacter algicola DG893	NR_042807.1	99.86%	Proteobacteria	Gammaproteobacteria	Alteromonadales	Alteromonadaceae	Marinobacter
22-WW12	41	Sneathiellaceae bacterium	4	4	x	x	8	Coleofasciculus chthonoplastes WW12 DSM 104231 sv_0043-43	32	OR335952	AACGAACGCTGGCGGCAGGCCTAACACATGCAAGTCGAACGTGAAGCCGGACTTCGGTCTGGTGGAAAGTGGCGCACGGGTGAGTAACGCGTAGGAATTTACCCAGCAGTACGGAATAACCATCGGAAACGGTGGCTAATACCGAATACGCCCTCCGGGGGAAAGATTTATCGCTGTTGGATGAGCCTGCGTCGGATTAGCTTGTTGGTGAGGTAAAAGCTCACCAAGGCGACAATCCGTAGCTGGTCTGAGAGGATGACCAGCCACACTGGGACTGAGACACGGCCCAGACTCCTACGGGAGGCAGCAGTGGGGAATATTGGACAATGGGCGAAAGCCTGATCCAGCCATGCCGCGTGAGTGATGAAGGCCTTAGGGTTGTAAAGCTCTTTCACCGGG…	2197	AACGAACGCTGGCGGCAGGCCTAACACATGCAAGTCGAACGTGAAGCCGGACTTCGGTCTGGTGGAAAGTGGCGCACGGGTGAGTAACGCGTAGGAATTTACCCAGCAGTACGGAATAACCATCGGAAACGGTGGCTAATACCGAATACGCCCTCCGGGGGAAAGATTTATCGCTGTTGGATGAGCCTGCGTCGGATTAGCTTGTTGGTGAGGTAAAAGCTCACCAAGGCGACAATCCGTAGCTGGTCTGAGAGGATGACCAGCCACACTGGGACTGAGACACGGCCCAGACTCCTACGGGAGGCAGCAGTGGGGAATATTGGACAATGGGCGAAAGCCTGATCCAGCCATGCCGCGTGAGTGATGAAGGCCTTAGGGTTGTAAAGCTCTTTCACCGGG…	1438	Sneathiella chinensis CBMAI 737	NR_043652.1	90.62%	Proteobacteria	Alphaproteobacteria	Sneathiellales	Sneathiellaceae	Sneathiella
22-WW12	42	Marinoscillum luteum	3	4	x	x	7	Coleofasciculus chthonoplastes WW12 DSM 104231 sv_0049-49	443	OR335953	GATGAACGCTAGCGGCAGGCCTAATACATGCAAGTCGAGGGGCAGCACGATCTTCGGATTGGTGGCGACCGGCGCACGGGTGCGTAACGCGTATGCAACTTACCCATTACTGGGGGATAGCCCGGGGAAACTCGGATTAATACCCCATAGTACCATTTGATGGCATCTGAGGATGGTTAAAGATTTATTGGTAATGGATGGGCATGCGTCTGATTAGTTAGTTGGTGAGGTAACGGCTCACCAAGACGATGATCAGTAGGGGGTCTGAGAGGATGATCCCCCACACTGGTACTGAGATACGGACCAGACTCCTACGGGAGGCAGCAGTAGGGAATATTGGTCAATGGGCGAGAGCCTGAACCAGCCATGCCGCGTGCAGGATGACGGCCTTCTGGGTTG…	2354	GATGAACGCTAGCGGCAGGCCTAATACATGCAAGTCGAGGGGCAGCACGATCTTCGGATTGGTGGCGACCGGCGCACGGGTGCGTAACGCGTATGCAACTTACCCATTACTGGGGGATAGCCCGGGGAAACTCGGATTAATACCCCATAGTACCATTTGATGGCATCTGAGGATGGTTAAAGATTTATTGGTAATGGATGGGCATGCGTCTGATTAGTTAGTTGGTGAGGTAACGGCTCACCAAGACGATGATCAGTAGGGGGTCTGAGAGGATGATCCCCCACACTGGTACTGAGATACGGACCAGACTCCTACGGGAGGCAGCAGTAGGGAATATTGGTCAATGGGCGAGAGCCTGAACCAGCCATGCCGCGTGCAGGATGACGGCCTTCTGGGTTG…	1460	Marinoscillum luteum SJP7	NR_108992.1	99.93%	Bacteroidota	Cytophagia	Cytophagales	Reichenbachiellaceae	Marinoscillum
22-WW12	43	Stappia indica	4	x	x	4	8	Coleofasciculus chthonoplastes WW12 DSM 104231 sv_0041-41	117	OR335954	AACGAACGCTGGCGGCAGGCTTAACACATGCAAGTCGAACGGTCTCTTCGGAGGCAGTGGCAGACGGGTGAGTAACGCGTGGGAACATACCTTTCGGTACGGAACAACAGTTGGAAACGACTGCTAATACCGTATACGCCCTATGGGGGAAAGATTTATCGCCGAGAGATTGGCCCGCGTTGGATTAGCTAGTTGGTGGGGTAATGGCCTACCAAGGCGACGATCCATAGCTGGTCTGAGAGGATGATCAGCCACACTGGGACTGAGACACGGCCCAGACTCCTACGGGAGGCAGCAGTGGGGAATATTGGACAATGGGCGCAAGCCTGATCCAGCCATGCCGCGTGAGTGATGAAGGCCTTAGGGTTGTAAAGCTCTTTCGCCGGTGAAGATAATGAC…	2399	AACGAACGCTGGCGGCAGGCTTAACACATGCAAGTCGAACGGTCTCTTCGGAGGCAGTGGCAGACGGGTGAGTAACGCGTGGGAACATACCTTTCGGTACGGAACAACAGTTGGAAACGACTGCTAATACCGTATACGCCCTATGGGGGAAAGATTTATCGCCGAGAGATTGGCCCGCGTTGGATTAGCTAGTTGGTGGGGTAATGGCCTACCAAGGCGACGATCCATAGCTGGTCTGAGAGGATGATCAGCCACACTGGGACTGAGACACGGCCCAGACTCCTACGGGAGGCAGCAGTGGGGAATATTGGACAATGGGCGCAAGCCTGATCCAGCCATGCCGCGTGAGTGATGAAGGCCTTAGGGTTGTAAAGCTCTTTCGCCGGTGAAGATAATGAC…	1428	Stappia indica B106	NR_116431.1	99.09%	Proteobacteria	Alphaproteobacteria	Hyphomicrobiales	Stappiaceae	Stappia
22-WW12	44	Balneola alkaliphila	x	x	1244	1524	2768	demultiplex.0006_Forward--0006_Forward.hifi_readssv_0004	322	OR335955	GACGAACGCTGGCGGCGGGCTTAACACATGCAAGTCGAAGGAGAAGGAAAGAGCTTGCTCTTTCTGGAGACTGGCGGACGGGTGAGTAACGCGTAGCCAACCTGCCTTTAGCTGGGGGATAACATTCCGAAAGGGGTGCTAATACCGCATAATGCAGCGGGGCCGCATGGCCACAGTTGTTAAAGGTTTCGACCGGCTAAAGAGGGGGCTGCGTGCTATTAGTTAGTTGGTGAGGTAACGGCTCACCAAGGCGATGATAGCTAGGGGGTCTGAGAGGATGATCCCCCACACTGGGACTGAGACACGGCCCAGACTCCTACGGGAGGCAGCAGTGAGGAATCTTGCGCAATGGGCGAAAGCCTGACGCAGCCACGCCGCGTGCCGGATGAAGGCCCTATG…	2368	GACGAACGCTGGCGGCGGGCTTAACACATGCAAGTCGAAGGAGAAGGAAAGAGCTTGCTCTTTCTGGAGACTGGCGGACGGGTGAGTAACGCGTAGCCAACCTGCCTTTAGCTGGGGGATAACATTCCGAAAGGGGTGCTAATACCGCATAATGCAGCGGGGCCGCATGGCCACAGTTGTTAAAGGTTTCGACCGGCTAAAGAGGGGGCTGCGTGCTATTAGTTAGTTGGTGAGGTAACGGCTCACCAAGGCGATGATAGCTAGGGGGTCTGAGAGGATGATCCCCCACACTGGGACTGAGACACGGCCCAGACTCCTACGGGAGGCAGCAGTGAGGAATCTTGCGCAATGGGCGAAAGCCTGACGCAGCCACGCCGCGTGCCGGATGAAGGCCCTATG…	1466	Balneola alkaliphila CM41_14b	NR_044367.1	98.79%	Balneolota	Balneolia	Balneolales	Balneolaceae	Balneola
22-WW12	45	Roseovarius indicus	x	x	656	1145	1801	demultiplex.0006_Forward--0006_Forward.hifi_readssv_0007	13	OR335956	AACGAACGCTGGCGGCAGGCCTAACACATGCAAGTCGAACGAGATCTTCGGATCTAGTGGCGGACGGGTGAGTAACGCGTGGGAACGTGCCTTTCACTACGGAATAGTCCCGGGAAACTGGGTTTAATACCGTATACGCCCTTCGGGGGAAAGAATTTCGGTGAAAGATCGGCCCGCGTTAGATTAGGTAGTTGGTGGGGTAATGGCCTACCAAGCCTACGATCTATAGCTGGTTTTAGAGGATGATCAGCCACACTGGGACTGAGACACGGCCCAGACTCCTACGGGAGGCAGCAGTGGGGAATCTTAGACAATGGGGGAAACCCTGATCTAGCCATGCCGCGTGAGTGACGAAGGCCCTAGGGTCGTAAAGCTCTTTCGCCAGGGATGATAATGACA…	2219	AACGAACGCTGGCGGCAGGCCTAACACATGCAAGTCGAACGAGATCTTCGGATCTAGTGGCGGACGGGTGAGTAACGCGTGGGAACGTGCCTTTCACTACGGAATAGTCCCGGGAAACTGGGTTTAATACCGTATACGCCCTTCGGGGGAAAGAATTTCGGTGAAAGATCGGCCCGCGTTAGATTAGGTAGTTGGTGGGGTAATGGCCTACCAAGCCTACGATCTATAGCTGGTTTTAGAGGATGATCAGCCACACTGGGACTGAGACACGGCCCAGACTCCTACGGGAGGCAGCAGTGGGGAATCTTAGACAATGGGGGAAACCCTGATCTAGCCATGCCGCGTGAGTGACGAAGGCCCTAGGGTCGTAAAGCTCTTTCGCCAGGGATGATAATGACA…	1408	Roseovarius indicus DSM 26383	CP031598.1	98.58%	Proteobacteria	Alphaproteobacteria	Rhodobacterales	Roseobacteraceae	Roseovarius
22-WW12	46	Marinobacter algicola	x	x	188	230	418	demultiplex.0006_Forward--0006_Forward.hifi_readssv_0010	260	OR335957	ATTGAACGCTGGCGGCAGGCTTAACACATGCAAGTCGAGCGGTAACAGGGGGAGCTTGCTCCCCGCTGACGAGCGGCGGACGGGTGAGTAATGCATAGGAAACTGCCCAGTAGTGGGGGATAGCCCGGGGAAACCCGGATTAATACCGCATACGCCCTTTGGGGGAAAGCAGGGGATCTTCGGACCTTGCGCTATTGGATGTGCCTATGTCGGATTAGCTAGTTGGTGGGGTAAGAGCCTACCAAGGCGACGATCCGTAGCTGGTCTGAGAGGATGATCAGCCACATCGGGACTGAGACACGGCCCGAACTCCTACGGGAGGCAGCAGTGGGGAATATTGGACAATGGGGGCAACCCTGATCCAGCCATGCCGCGTGTGTGAAGAAGGCTTTCGGGTTG…	2342	ATTGAACGCTGGCGGCAGGCTTAACACATGCAAGTCGAGCGGTAACAGGGGGAGCTTGCTCCCCGCTGACGAGCGGCGGACGGGTGAGTAATGCATAGGAAACTGCCCAGTAGTGGGGGATAGCCCGGGGAAACCCGGATTAATACCGCATACGCCCTTTGGGGGAAAGCAGGGGATCTTCGGACCTTGCGCTATTGGATGTGCCTATGTCGGATTAGCTAGTTGGTGGGGTAAGAGCCTACCAAGGCGACGATCCGTAGCTGGTCTGAGAGGATGATCAGCCACATCGGGACTGAGACACGGCCCGAACTCCTACGGGAGGCAGCAGTGGGGAATATTGGACAATGGGGGCAACCCTGATCCAGCCATGCCGCGTGTGTGAAGAAGGCTTTCGGGTTG…	1481	Marinobacter algicola DG893	NR_042807.1	99.73%	Proteobacteria	Gammaproteobacteria	Alteromonadales	Alteromonadaceae	Marinobacter
22-WW12	47	Roseibium aggregatum	x	x	185	170	355	demultiplex.0006_Forward--0006_Forward.hifi_readssv_0011	664	OR335958	AACGAACGCTGGCGGCAGGCTTAACACATGCAAGTCGAACGAACTCTTCGGAGTTAGTGGCAGACGGGTGAGTAACGCGTGGGAACCTACCTTTAGGTACGGAACAACAGTTGGAAACGACTGCTAATACCGTATGTGCCCTATGGGGGAAAGATTTATCGCCTAAGGATGGGCCCGCGTTGGATTAGCTAGTTGGTGGGGTAAAGGCCTACCAAGGCGACGATCCATAGCTGGTCTGAGAGGATGATCAGCCACACTGGGACTGAGACACGGCCCAGACTCCTACGGGAGGCAGCAGTGGGGAATATTGGACAATGGGCGCAAGCCTGATCCAGCCATGCCGCGTGAGTGATGAAGGCCCTAGGGTTGTAAAGCTCTTTCAGCGAGGAGGATAATGAC…	2482	AACGAACGCTGGCGGCAGGCTTAACACATGCAAGTCGAACGAACTCTTCGGAGTTAGTGGCAGACGGGTGAGTAACGCGTGGGAACCTACCTTTAGGTACGGAACAACAGTTGGAAACGACTGCTAATACCGTATGTGCCCTATGGGGGAAAGATTTATCGCCTAAGGATGGGCCCGCGTTGGATTAGCTAGTTGGTGGGGTAAAGGCCTACCAAGGCGACGATCCATAGCTGGTCTGAGAGGATGATCAGCCACACTGGGACTGAGACACGGCCCAGACTCCTACGGGAGGCAGCAGTGGGGAATATTGGACAATGGGCGCAAGCCTGATCCAGCCATGCCGCGTGAGTGATGAAGGCCCTAGGGTTGTAAAGCTCTTTCAGCGAGGAGGATAATGAC…	1424	Roseibium aggregatum NBRC 16684	NR_042378.1	100.00%	Proteobacteria	Alphaproteobacteria	Hyphomicrobiales	Stappiaceae	Roseibium
22-WW12	48	Marinovum algicola	x	x	163	107	270	demultiplex.0006_Forward--0006_Forward.hifi_readssv_0012	48	OR335959	AACGAACGCTGGCGGCAGGCCTAACACATGCAAGTCGAGCGAGCTCTTCGGAGCTAGCGGCGGACGGGTTAGTAACGCGTGGGAACGTGCCCTTCACTGCGGAATAGCCACTGGAAACGGTGAGTAATACCGCATACGCCCTTCGGGGGAAAGATTTATCGGTGAAGGATCGGCCCGCGTTAGATTAGATAGTTGGTGGGGTAACGGCCTACCAAGTCTACGATCTATAGCTGGTTTTAGAGGATGATCAGCAACACTGGGACTGAGACACGGCCCAGACTCCTACGGGAGGCAGCAGTGGGGAATCTTGGACAATGGGCGCAAGCCTGATCCAGCCATGCCGCGTGAGTGATGAAGGCCTTAGGGTCGTAAAGCTCTTTCGCCAGAGATGATAATGAC…	2563	AACGAACGCTGGCGGCAGGCCTAACACATGCAAGTCGAGCGAGCTCTTCGGAGCTAGCGGCGGACGGGTTAGTAACGCGTGGGAACGTGCCCTTCACTGCGGAATAGCCACTGGAAACGGTGAGTAATACCGCATACGCCCTTCGGGGGAAAGATTTATCGGTGAAGGATCGGCCCGCGTTAGATTAGATAGTTGGTGGGGTAACGGCCTACCAAGTCTACGATCTATAGCTGGTTTTAGAGGATGATCAGCAACACTGGGACTGAGACACGGCCCAGACTCCTACGGGAGGCAGCAGTGGGGAATCTTGGACAATGGGCGCAAGCCTGATCCAGCCATGCCGCGTGAGTGATGAAGGCCTTAGGGTCGTAAAGCTCTTTCGCCAGAGATGATAATGAC…	1405	Marinovum algicola NBRC 16653	NR_112651.1	100.00%	Proteobacteria	Alphaproteobacteria	Rhodobacterales	Roseobacteraceae	Marinovum
22-WW12	49	Bauldia litoralis	x	x	99	170	269	demultiplex.0006_Forward--0006_Forward.hifi_readssv_0017	671	OR335960	AACGAACGCTGGCGGCAGGCTTAACACATGCAAGTCGAACGAGAAGCCGAACTTCGGTTTGGTGGAAAGTGGCAGACGGGTGAGTAACGCGTGGGAATCTACCTAGTGGTACGGAATAACTCAGGGAAACTTGGGCTAATACCGTATGAGCCCGTAAGGGGAAAGATTTATCGCCATTAGATGAGCCCGCGTCTGATTAGCTAGTTGGTGGGGTAAAAGCCTACCAAGGCGACGATCAGTAGCTGGTCTGAGAGGATGATCAGCCACACTGGGACTGAGACACGGCCCAGACTCCTACGGGAGGCAGCAGTGGGGAATATTGGACAATGGGCGCAAGCCTGATCCAGCCATGCCGCGTGAGTGATGAAGGCCCTAGGGTTGTAAAGCTCTTTCGCACGC…	2289	AACGAACGCTGGCGGCAGGCTTAACACATGCAAGTCGAACGAGAAGCCGAACTTCGGTTTGGTGGAAAGTGGCAGACGGGTGAGTAACGCGTGGGAATCTACCTAGTGGTACGGAATAACTCAGGGAAACTTGGGCTAATACCGTATGAGCCCGTAAGGGGAAAGATTTATCGCCATTAGATGAGCCCGCGTCTGATTAGCTAGTTGGTGGGGTAAAAGCCTACCAAGGCGACGATCAGTAGCTGGTCTGAGAGGATGATCAGCCACACTGGGACTGAGACACGGCCCAGACTCCTACGGGAGGCAGCAGTGGGGAATATTGGACAATGGGCGCAAGCCTGATCCAGCCATGCCGCGTGAGTGATGAAGGCCCTAGGGTTGTAAAGCTCTTTCGCACGC…	1443	Bauldia litoralis 524-16	NR_117251.1	99.93%	Proteobacteria	Alphaproteobacteria	Hyphomicrobiales	Kaistiaceae	Bauldia
22-WW12	50	Marinoscillum sp.	x	x	105	132	237	demultiplex.0006_Forward--0006_Forward.hifi_readssv_0016	469	OR335961	GATGAACGCTAGCGGCAGGCCTAATACATGCAAGTCGAGGGGTAGATTTAACTTCGGTTGAATTGAGACCGGCGGACGGGTGCGTAACGCGTATGCAACCTACCCATTACAGGGGGATAGCCCGGGGAAACTCGGATTAATACCCCATAGTATTATTGATTGGCATCGATTAATAATTAAAGATTTATTGGTAATGGATGGGCATGCGTCTGATTAGTTAGTTGGTGAGGTAACGGCTCACCAAGACGACGATCAGTAGGGGGTCTGAGAGGATGATCCCCCACACTGGCACTGAGATACGGGCCAGACTCCTACGGGAGGCAGCAGTAGGGAATATTGGTCAATGGGCGAGAGCCTGAACCAGCCATGCCGCGTGCAGGATGACGGCCTTCTGGGTTG…	2487	GATGAACGCTAGCGGCAGGCCTAATACATGCAAGTCGAGGGGTAGATTTAACTTCGGTTGAATTGAGACCGGCGGACGGGTGCGTAACGCGTATGCAACCTACCCATTACAGGGGGATAGCCCGGGGAAACTCGGATTAATACCCCATAGTATTATTGATTGGCATCGATTAATAATTAAAGATTTATTGGTAATGGATGGGCATGCGTCTGATTAGTTAGTTGGTGAGGTAACGGCTCACCAAGACGACGATCAGTAGGGGGTCTGAGAGGATGATCCCCCACACTGGCACTGAGATACGGGCCAGACTCCTACGGGAGGCAGCAGTAGGGAATATTGGTCAATGGGCGAGAGCCTGAACCAGCCATGCCGCGTGCAGGATGACGGCCTTCTGGGTTG…	1460	Marinoscillum luteum SJP7	NR_108992.1	94.58%	Bacteroidota	Cytophagia	Cytophagales	Reichenbachiellaceae	Marinoscillum
22-WW12	51	Marinovum algicola	x	x	125	90	215	demultiplex.0006_Forward--0006_Forward.hifi_readssv_0015	49	OR335962	AACGAACGCTGGCGGCAGGCCTAACACATGCAAGTCGAGCGAGCTCTTCGGAGCTAGCGGCGGACGGGTTAGTAACGCGTGGGAACGTGCCCTTCACTGCGGAATAGCCACTGGAAACGGTGAGTAATACCGCATACGCCCTTCGGGGGAAAGATTTATCGGTGAAGGATCGGCCCGCGTTAGATTAGATAGTTGGTGGGGTAACGGCCTACCAAGTCTACGATCTATAGCTGGTTTTAGAGGATGATCAGCAACACTGGGACTGAGACACGGCCCAGACTCCTACGGGAGGCAGCAGTGGGGAATCTTGGACAATGGGCGCAAGCCTGATCCAGCCATGCCGCGTGAGTGATGAAGGCCTTAGGGTCGTAAAGCTCTTTCGCCAGAGATGATAATGAC…	2563	AACGAACGCTGGCGGCAGGCCTAACACATGCAAGTCGAGCGAGCTCTTCGGAGCTAGCGGCGGACGGGTTAGTAACGCGTGGGAACGTGCCCTTCACTGCGGAATAGCCACTGGAAACGGTGAGTAATACCGCATACGCCCTTCGGGGGAAAGATTTATCGGTGAAGGATCGGCCCGCGTTAGATTAGATAGTTGGTGGGGTAACGGCCTACCAAGTCTACGATCTATAGCTGGTTTTAGAGGATGATCAGCAACACTGGGACTGAGACACGGCCCAGACTCCTACGGGAGGCAGCAGTGGGGAATCTTGGACAATGGGCGCAAGCCTGATCCAGCCATGCCGCGTGAGTGATGAAGGCCTTAGGGTCGTAAAGCTCTTTCGCCAGAGATGATAATGAC…	1405	Marinovum algicola NBRC 16653	NR_112651.1	100.00%	Proteobacteria	Alphaproteobacteria	Rhodobacterales	Roseobacteraceae	Marinovum
22-WW12	52	Marinoscillum sp.	x	x	88	119	207	demultiplex.0006_Forward--0006_Forward.hifi_readssv_0018	474	OR335963	GATGAACGCTAGCGGCAGGCCTAATACATGCAAGTCGAGGGGTAGATTTAACTTCGGTTGAATTGAGACCGGCGGACGGGTGCGTAACGCGTATGCAACCTACCCATTACAGGGGGATAGCCCGGGGAAACTCGGATTAATACCCCATAGTATTATTGATTGGCATCGATTAATAATTAAAGATTTATTGGTAATGGATGGGCATGCGTCTGATTAGTTAGTTGGTGAGGTAACGGCTCACCAAGACGACGATCAGTAGGGGGTCTGAGAGGATGATCCCCCACACTGGCACTGAGATACGGGCCAGACTCCTACGGGAGGCAGCAGTAGGGAATATTGGTCAATGGGCGAGAGCCTGAACCAGCCATGCCGCGTGCAGGATGACGGCCTTCTGGGTTG…	2522	GATGAACGCTAGCGGCAGGCCTAATACATGCAAGTCGAGGGGTAGATTTAACTTCGGTTGAATTGAGACCGGCGGACGGGTGCGTAACGCGTATGCAACCTACCCATTACAGGGGGATAGCCCGGGGAAACTCGGATTAATACCCCATAGTATTATTGATTGGCATCGATTAATAATTAAAGATTTATTGGTAATGGATGGGCATGCGTCTGATTAGTTAGTTGGTGAGGTAACGGCTCACCAAGACGACGATCAGTAGGGGGTCTGAGAGGATGATCCCCCACACTGGCACTGAGATACGGGCCAGACTCCTACGGGAGGCAGCAGTAGGGAATATTGGTCAATGGGCGAGAGCCTGAACCAGCCATGCCGCGTGCAGGATGACGGCCTTCTGGGTTG…	1460	Marinoscillum luteum SJP7	NR_108992.1	94.58%	Bacteroidota	Cytophagia	Cytophagales	Reichenbachiellaceae	Marinoscillum
22-WW12	53	Algiphilus sp.	x	x	75	112	187	demultiplex.0006_Forward--0006_Forward.hifi_readssv_0019	212	OR335964	ATTGAACGCTGGCGGAATGCTTAACACATGCAAGTCGAGCGGCAGCATGCCCTTCGGGGTGATGGCGAGCGGCGGACGGGTGAGTAATACATAGGAATCTGCCCTAGAGTGGGGGATAGCCCGGGGAAACTCGGATTAATACCGCATAATCTCTACGGAGCAAAGTGGGGGATCTTCGGACCTCACGCTTTAGGATGAGCCTATGGCCGATTAGCTTGTTGGTGAGGTAACGGCTCACCAAGGCCACGATCGGTAGCTGGTTTGAGAGGATGATCAGCCACACTGGGACTGAGACACGGCCCAGACTCCTACGGGAGGCAGCAGTGGGGAATATTGGACAATGGGCGAAAGCCTGATCCAGCAATTCCGCGTGTGTGAAGAAGGCCTTAGGGTTGTAAA…	2068	ATTGAACGCTGGCGGAATGCTTAACACATGCAAGTCGAGCGGCAGCATGCCCTTCGGGGTGATGGCGAGCGGCGGACGGGTGAGTAATACATAGGAATCTGCCCTAGAGTGGGGGATAGCCCGGGGAAACTCGGATTAATACCGCATAATCTCTACGGAGCAAAGTGGGGGATCTTCGGACCTCACGCTTTAGGATGAGCCTATGGCCGATTAGCTTGTTGGTGAGGTAACGGCTCACCAAGGCCACGATCGGTAGCTGGTTTGAGAGGATGATCAGCCACACTGGGACTGAGACACGGCCCAGACTCCTACGGGAGGCAGCAGTGGGGAATATTGGACAATGGGCGAAAGCCTGATCCAGCAATTCCGCGTGTGTGAAGAAGGCCTTAGGGTTGTAAA…	1478	Algiphilus aromaticivorans DG1253	NR_115808.1	97.09%	Proteobacteria	Gammaproteobacteria	Nevskiales	Algiphilaceae	Algiphilus
22-WW12	54	Parvibaculum lavamentivorans	x	x	37	78	115	demultiplex.0006_Forward--0006_Forward.hifi_readssv_0026	113	OR335965	AACGAACGCTGGCGGCAGGCTTAACACATGCAAGTCGAACGCCCTCTTCGGAGGGAGTGGCAGACGGGTGAGTAACACGTGGGAACCTACCTAGGGGTACGGAATAACTCGGGGAAACTCGTGCTAATACCGTATACGACCTTCGGGTGAAAGATTTATCGCCCCTAGATGGGCCCGCGCTGGATTAGCTAGTTGGTGGGGTAAAAGCCTACCAAGGCGACGATCCATAGCTGGTCTGAGAGGATGATCAGCCACACTGGGACTGAGACACGGCCCAGACTCCTACGGGAGGCAGCAGTGGGGAATCTTGGACAATGGGGGAAACCCTGATCCAGCCATGCCGCGTGAGTGATGAAGGCCTTAGGGTTGTAAAGCTCTTTCGCCAGGGAAGATAATGAC…	2328	AACGAACGCTGGCGGCAGGCTTAACACATGCAAGTCGAACGCCCTCTTCGGAGGGAGTGGCAGACGGGTGAGTAACACGTGGGAACCTACCTAGGGGTACGGAATAACTCGGGGAAACTCGTGCTAATACCGTATACGACCTTCGGGTGAAAGATTTATCGCCCCTAGATGGGCCCGCGCTGGATTAGCTAGTTGGTGGGGTAAAAGCCTACCAAGGCGACGATCCATAGCTGGTCTGAGAGGATGATCAGCCACACTGGGACTGAGACACGGCCCAGACTCCTACGGGAGGCAGCAGTGGGGAATCTTGGACAATGGGGGAAACCCTGATCCAGCCATGCCGCGTGAGTGATGAAGGCCTTAGGGTTGTAAAGCTCTTTCGCCAGGGAAGATAATGAC…	1429	Parvibaculum lavamentivorans DS-1	NR_074262.1	99.09%	Proteobacteria	Alphaproteobacteria	Hyphomicrobiales	Parvibaculaceae	Parvibaculum
22-WW12	55	Marivirgaceae bacterium	x	x	28	44	72	demultiplex.0006_Forward--0006_Forward.hifi_readssv_0034	463	OR335966	GATGAACGCTAGCGGCAGGCCTAATACATGCAAGTCGAGGGGCAGCGATTCTAACTTGTTAGAAGTCGGCGACCGGCGCACGGGTGCGTAACGCGTATGCAACTTACCTTTTACAGGAGGATAGCCCGGGGAAACCCGGATTAATACTTCATGGTGTTATAATGCGGCATCGTATAATAACTAAAGATTTATTGGTAAAAGATGGGCATGCGTCCAATTAGCTAGATGGCGAGGTAACGGCTCACCATGGCGATGATTGGTAGGGGTTCTGAGAGGATGATCCCCCACACTGGTACTGAGACACGGACCAGACTCCTACGGGAGGCAGCAGTAGGGAATATTGGTCAATGGGCGAGAGCCTGAACCAGCCATGCCGCGTGCAGGAAGACGGCCTTCTGG…	2249	GATGAACGCTAGCGGCAGGCCTAATACATGCAAGTCGAGGGGCAGCGATTCTAACTTGTTAGAAGTCGGCGACCGGCGCACGGGTGCGTAACGCGTATGCAACTTACCTTTTACAGGAGGATAGCCCGGGGAAACCCGGATTAATACTTCATGGTGTTATAATGCGGCATCGTATAATAACTAAAGATTTATTGGTAAAAGATGGGCATGCGTCCAATTAGCTAGATGGCGAGGTAACGGCTCACCATGGCGATGATTGGTAGGGGTTCTGAGAGGATGATCCCCCACACTGGTACTGAGACACGGACCAGACTCCTACGGGAGGCAGCAGTAGGGAATATTGGTCAATGGGCGAGAGCCTGAACCAGCCATGCCGCGTGCAGGAAGACGGCCTTCTGG…	1466	Marivirga tractuosa DSM 4126	NR_074493.1	90.28%	Bacteroidota	Cytophagia	Cytophagales	Marivirgaceae	Marivirga
22-WW12	56	Aggregatilineales bacterium	x	x	36	33	69	demultiplex.0006_Forward--0006_Forward.hifi_readssv_0027	504	OR335967	GATGAACGCTGGCGGCGTGCCTAACACATGCAAGTCGAACGGGATACTTGATTTCGATTAAGTTGAGAGTGGCGAACGGGTGAGTAACACGTAGCTCATTTACCCCAAAGAGCGGGATAACGCGCCGAAAGGTGTGCTAATACCGCATAAGCTCACGTTGAGTAGGTAGACGTGAGAAAAGCTCAGGCGCTTTGGGATGAGGCTGCGGTCCATCAGCTAGTTGGTGAGGTAAAGGCTCACCAAGGCGACGACGGATAGGGGACCTGAGAGGGTGACCCCCCACACTGGGACTGAGACACGGCCCAGACTCCTACGGGAGGCAGCAGTGAGGAATATTGCACAATGGACGCAAGTCTGATGCAGCAACGCCGCGTGGGTGATGAAGGTTTTCGGATCGTA…	2267	GATGAACGCTGGCGGCGTGCCTAACACATGCAAGTCGAACGGGATACTTGATTTCGATTAAGTTGAGAGTGGCGAACGGGTGAGTAACACGTAGCTCATTTACCCCAAAGAGCGGGATAACGCGCCGAAAGGTGTGCTAATACCGCATAAGCTCACGTTGAGTAGGTAGACGTGAGAAAAGCTCAGGCGCTTTGGGATGAGGCTGCGGTCCATCAGCTAGTTGGTGAGGTAAAGGCTCACCAAGGCGACGACGGATAGGGGACCTGAGAGGGTGACCCCCCACACTGGGACTGAGACACGGCCCAGACTCCTACGGGAGGCAGCAGTGAGGAATATTGCACAATGGACGCAAGTCTGATGCAGCAACGCCGCGTGGGTGATGAAGGTTTTCGGATCGTA…	1447	Aggregatilinea lenta MO-CFX2	AB598278.1	84.67%	Chloroflexota	Anaerolineae	Aggregatilineales	Aggregatilineaceae	Aggregatilinea
22-WW12	57	Tepidamorphaceae bacterium	5	x	23	38	66	Coleofasciculus chthonoplastes WW12 DSM 104231 sv_0040-40	4	OR335968	AACGAACGCTGGCGGCAGGCCTAACACATGCAAGTCGAACGAAGGCCCGGAGCTTGCTTCGGTGTCCTTAGTGGCAGACGGGATAGTAACGCGTGGGAATTTGCCCAGTAGTACGGAATAACTGCGGGAAACTGCAGCTAATACCGTATACGCCCTCCGGGGGAAAGATTTATCGCTACTGGATAAGCCCGCGTCGAATTAGCTTGTTGGTGAGGTAAAGGCTCACCAAGGCGACGATTCGTAGCTGGTCTGAGAGGACGACCAGCATCACTGGGACTGAGACACGGCCCAGACTCCTACGGGAGGCAGCAGTGGGGAATATTGGACAATGGGCGAAAGCCTGATCCAGCCATGCCGCGTGAGTGAAGAAGGCCTTAGGGTTGTAAAGCTCTTTCAGCA…	2320	AACGAACGCTGGCGGCAGGCCTAACACATGCAAGTCGAACGAAGGCCCGGAGCTTGCTTCGGTGTCCTTAGTGGCAGACGGGATAGTAACGCGTGGGAATTTGCCCAGTAGTACGGAATAACTGCGGGAAACTGCAGCTAATACCGTATACGCCCTCCGGGGGAAAGATTTATCGCTACTGGATAAGCCCGCGTCGAATTAGCTTGTTGGTGAGGTAAAGGCTCACCAAGGCGACGATTCGTAGCTGGTCTGAGAGGACGACCAGCATCACTGGGACTGAGACACGGCCCAGACTCCTACGGGAGGCAGCAGTGGGGAATATTGGACAATGGGCGAAAGCCTGATCCAGCCATGCCGCGTGAGTGAAGAAGGCCTTAGGGTTGTAAAGCTCTTTCAGCA…	1442	Butyratibacter algicola B15	NR_157992.1	90.46%	Proteobacteria	Alphaproteobacteria	Hyphomicrobiales	Tepidamorphaceae	Butyratibacter
22-WW12	58	Reichenbachiellaceae bacterium	x	x	21	27	48	demultiplex.0006_Forward--0006_Forward.hifi_readssv_0041	457	OR335969	GATGAACGCTAGCGGCAGGCCTAATACATGCAAGTCGAGGGGCAGCATGGTCTTCGGACCGATGGCGACCGGCGCACGGGTGCGTAACGCGTATGCAACCTACCCACTACAGGGGGATAGCTTCCGGAAACGGAAATTAATACCCCATAATACATAAGTATCGCATGGTACTAATGTTAAAGATTTATCGGTAGTGGATGGGCATGCGTAAGATTAGATAGTTGGTGAGGTAACGGCTCACCAAGTCTACGATCTTTAGGGGTTCTGAGAGGATGATCCCCCACACTGGTACTGAGATACGGACCAGACTCCTACGGGAGGCAGCAGTAGGGAATATTGGTCAATGGGCGAGAGCCTGAACCAGCCATGCCGCGTGCAGGAAGAAGGCCTTCTGGGTTG…	2179	GATGAACGCTAGCGGCAGGCCTAATACATGCAAGTCGAGGGGCAGCATGGTCTTCGGACCGATGGCGACCGGCGCACGGGTGCGTAACGCGTATGCAACCTACCCACTACAGGGGGATAGCTTCCGGAAACGGAAATTAATACCCCATAATACATAAGTATCGCATGGTACTAATGTTAAAGATTTATCGGTAGTGGATGGGCATGCGTAAGATTAGATAGTTGGTGAGGTAACGGCTCACCAAGTCTACGATCTTTAGGGGTTCTGAGAGGATGATCCCCCACACTGGTACTGAGATACGGACCAGACTCCTACGGGAGGCAGCAGTAGGGAATATTGGTCAATGGGCGAGAGCCTGAACCAGCCATGCCGCGTGCAGGAAGAAGGCCTTCTGGGTTG…	1460	Marinoscillum furvescens NBRC 15994	NR_040920.1	90.58%	Bacteroidota	Cytophagia	Cytophagales	Reichenbachiellaceae	Marinoscillum
22-WW12	59	Pacificispira sp.	x	x	12	30	42	demultiplex.0006_Forward--0006_Forward.hifi_readssv_0049	148	OR335970	AACGAACGCTGGCGGCAGGCTTAACACATGCAAGTCGCGGGAGAAGGTTCCTTCGGGAACTGGGCACCGGCGCACGGGTGAGTAACGCGTGGGAACGTACCCTTCGGCGGGGGACAACAGTTGGAAACGACTGCTAATACCGCATACGTCCGAGAGGAGAAAGGCTTCGGCCACCGAGGGATCGGCCCGCGTTGGATTAGCTAGTTGGTGAGGTAAAGGCTCACCAAGGCTGCGATCCATAGCTGGTCTGAGAGGATGATCAGCCACACTGGAACTGAGACACGGTCCAGACTCCTACGGGAGGCAGCAGTGGGGAATATTGCGCAATGGAGGAAACTCTGACGCAGCCATGCCGCGTGTGTGAAGAAGGCCTTCGGGTTGTAAAGCACTTTCGACGGG…	2956	AACGAACGCTGGCGGCAGGCTTAACACATGCAAGTCGCGGGAGAAGGTTCCTTCGGGAACTGGGCACCGGCGCACGGGTGAGTAACGCGTGGGAACGTACCCTTCGGCGGGGGACAACAGTTGGAAACGACTGCTAATACCGCATACGTCCGAGAGGAGAAAGGCTTCGGCCACCGAGGGATCGGCCCGCGTTGGATTAGCTAGTTGGTGAGGTAAAGGCTCACCAAGGCTGCGATCCATAGCTGGTCTGAGAGGATGATCAGCCACACTGGAACTGAGACACGGTCCAGACTCCTACGGGAGGCAGCAGTGGGGAATATTGCGCAATGGAGGAAACTCTGACGCAGCCATGCCGCGTGTGTGAAGAAGGCCTTCGGGTTGTAAAGCACTTTCGACGGG…	1442	Pacificispira spongiicola KN72	MW674674.2	96.46%	Proteobacteria	Alphaproteobacteria	Rhodospirillales	Rhodospirillaceae	Pacificispira
22-WW12	60	Aggregatilineales bacterium	x	x	15	25	40	demultiplex.0006_Forward--0006_Forward.hifi_readssv_0046	503	OR335971	GATGAACGCTGGCGGCGTGCCTAACACATGCAAGTCGAACGGGATACTCGATTTCGGTTGAGTTGAGAGTGGCGAACGGGTGAGTAACACGTAGCTCATTTACCCCAAAGAGCGGGATAACGCGCCGAAAGGTGTGCTAATACCGCATAAGCTCACGTTGAGTAGGTAGACGTGAGAAAAGCTCAGGCGCTTTGGGATGAGGCTGCGGTCCATCAGCTAGTTGGTGAGGTAAAGGCTCACCAAGGCGACGACGGATAGGGGACCTGAGAGGGTGACCCCCCACACTGGGACTGAGACACGGCCCAGACTCCTACGGGAGGCAGCAGTGAGGAATATTGCACAATGGACGCAAGTCTGATGCAGCAACGCCGCGTGGGTGATGAAGGTTTTCGGATCGTA…	2424	GATGAACGCTGGCGGCGTGCCTAACACATGCAAGTCGAACGGGATACTCGATTTCGGTTGAGTTGAGAGTGGCGAACGGGTGAGTAACACGTAGCTCATTTACCCCAAAGAGCGGGATAACGCGCCGAAAGGTGTGCTAATACCGCATAAGCTCACGTTGAGTAGGTAGACGTGAGAAAAGCTCAGGCGCTTTGGGATGAGGCTGCGGTCCATCAGCTAGTTGGTGAGGTAAAGGCTCACCAAGGCGACGACGGATAGGGGACCTGAGAGGGTGACCCCCCACACTGGGACTGAGACACGGCCCAGACTCCTACGGGAGGCAGCAGTGAGGAATATTGCACAATGGACGCAAGTCTGATGCAGCAACGCCGCGTGGGTGATGAAGGTTTTCGGATCGTA…	1447	Aggregatilinea lenta MO-CFX2	AB598278.1	84.75%	Chloroflexota	Anaerolineae	Aggregatilineales	Aggregatilineaceae	Aggregatilinea
22-WW12	61	Rhodospirillaceae bacterium	x	x	8	25	33	demultiplex.0006_Forward--0006_Forward.hifi_readssv_0054	621	OR335973	AACGAACGCTGGCGGCAGGCCTAACACATGCAAGTCGAACGAACCGTGCTCTTCGGAGCACAATGTTAGTGGCGCACGGGTGAGTAACACGTGGGAACGTACCCTGTAGTACGGAATAACCCAGGGAAACTTGGGCTAATACCGCATACGCCCTTCGGGGGAAAGATTTATCGCTATAGGATCGGCCCGCGCCTGATTAGGTAGTTGGTGAGGTAACGGCTCACCAAGCCGACGATCAGTAGCTGGTCTGAGAGGATGATCAGCCACACTGGGACTGAGACACGGCCCAGACTCCTACGGGAGGCAGCAGTGGGGAATATTGGACAATGGGGGCAACCCTGATCCAGCCATGCCGCGTGAGTGAAGAAGGCCTTCGGGTTGTAAAGCTCTTTCGACGGG…	2341	AACGAACGCTGGCGGCAGGCCTAACACATGCAAGTCGAACGAACCGTGCTCTTCGGAGCACAATGTTAGTGGCGCACGGGTGAGTAACACGTGGGAACGTACCCTGTAGTACGGAATAACCCAGGGAAACTTGGGCTAATACCGCATACGCCCTTCGGGGGAAAGATTTATCGCTATAGGATCGGCCCGCGCCTGATTAGGTAGTTGGTGAGGTAACGGCTCACCAAGCCGACGATCAGTAGCTGGTCTGAGAGGATGATCAGCCACACTGGGACTGAGACACGGCCCAGACTCCTACGGGAGGCAGCAGTGGGGAATATTGGACAATGGGGGCAACCCTGATCCAGCCATGCCGCGTGAGTGAAGAAGGCCTTCGGGTTGTAAAGCTCTTTCGACGGG…	1440	Haematospirillum jordaniae H5569	NR_145528.1	90.22%	Proteobacteria	Alphaproteobacteria	Rhodospirillales	Rhodospirillaceae	Haematospirillum
22-WW12	62	Chromatocurvus halotolerans	x	x	12	18	30	demultiplex.0006_Forward--0006_Forward.hifi_readssv_0050	215	OR335974	ATTGAACGCTGGCGGCAGGCCTAACACATGCAAGTCGAGCGCGAAAGATCTTCGGATTGAGTAGAGCGGCGGACGGGTGAGTAACGCGTAGGAATCTACCTGGTAGTGGGGGACAACTCGGGGAAACTCGAGCTAATACCGCATACGCCCTACGGGGGAAAGCGGGGGATCTTCGGACCTCGTGCTACTGGATGAGCCTGCGTTGGATTAGCTTGTTGGTGGGGTAAAGGCCTACCAAGGCAACGATCCATAGCTGGTCTGAGAGGATGATCAGCCACACCGGGACTGAGACACGGCCCGGACTCCTACGGGAGGCAGCAGTGGGGAATATTGCGCAATGGGCGAAAGCCTGACGCAGCCATGCCGCGTGTGTGAAGAAGGCCTTCGGGTTGTAAAGCA…	2704	ATTGAACGCTGGCGGCAGGCCTAACACATGCAAGTCGAGCGCGAAAGATCTTCGGATTGAGTAGAGCGGCGGACGGGTGAGTAACGCGTAGGAATCTACCTGGTAGTGGGGGACAACTCGGGGAAACTCGAGCTAATACCGCATACGCCCTACGGGGGAAAGCGGGGGATCTTCGGACCTCGTGCTACTGGATGAGCCTGCGTTGGATTAGCTTGTTGGTGGGGTAAAGGCCTACCAAGGCAACGATCCATAGCTGGTCTGAGAGGATGATCAGCCACACCGGGACTGAGACACGGCCCGGACTCCTACGGGAGGCAGCAGTGGGGAATATTGCGCAATGGGCGAAAGCCTGACGCAGCCATGCCGCGTGTGTGAAGAAGGCCTTCGGGTTGTAAAGCA…	1475	Chromatocurvus halotolerans EG19	NR_115058.1	99.32%	Proteobacteria	Gammaproteobacteria	Cellvibrionales	Halieaceae	Chromatocurvus
22-WW12	63	Phyllobacteriaceae bacterium	x	x	12	18	30	demultiplex.0006_Forward--0006_Forward.hifi_readssv_0051	623	OR335975	AACGAACGCTGGCGGCAGGCCTAACACATGCAAGTCGAACGAGAAAGCGCCTTCGGGCGTGAGTAAAGTGGCGCACGGGTGAGTAACGCGTGGGAACCTACCCCGGGGTGCGGAATAACTCAGGGAAACTTGAGCTAATACCGCATACGTCCTACGGGAGAAAGATTTATCGCCCTGGGATGGGCCCGCGTTAGATTAGCTTGTTGGTGGGGTAATGGCCTACCAAGGCTACGATCTATAGCTGGTCTGAGAGGATGATCAGCCACACTGGAACTGAGACACGGTCCAGACTCCTACGGGAGGCAGCAGTGGGGAATATTGGACAATGGGCGAAAGCCTGATCCAGCCATGCCGCGTGGGTGAAGAAGGTCTTAGGATTGTAAAGCCCTTTCAGCGGGG…	2371	AACGAACGCTGGCGGCAGGCCTAACACATGCAAGTCGAACGAGAAAGCGCCTTCGGGCGTGAGTAAAGTGGCGCACGGGTGAGTAACGCGTGGGAACCTACCCCGGGGTGCGGAATAACTCAGGGAAACTTGAGCTAATACCGCATACGTCCTACGGGAGAAAGATTTATCGCCCTGGGATGGGCCCGCGTTAGATTAGCTTGTTGGTGGGGTAATGGCCTACCAAGGCTACGATCTATAGCTGGTCTGAGAGGATGATCAGCCACACTGGAACTGAGACACGGTCCAGACTCCTACGGGAGGCAGCAGTGGGGAATATTGGACAATGGGCGAAAGCCTGATCCAGCCATGCCGCGTGGGTGAAGAAGGTCTTAGGATTGTAAAGCCCTTTCAGCGGGG…	1438	Chelativorans intermedius CC-MHSW-5	EU564843.1	90.44%	Proteobacteria	Alphaproteobacteria	Hyphomicrobiales	Phyllobacteriaceae	Chelativorans
22-WW12	64	Cutibacterium acnes	x	x	5	20	25	demultiplex.0006_Forward--0006_Forward.hifi_readssv_0063	367	OR335976	GACGAACGCTGGCGGCGTGCTTAACACATGCAAGTCGAACGGAAAGGCCCTGCTTTTGTGGGGTGCTCGAGTGGCGAACGGGTGAGTAACACGTGAGTAACCTGCCCTTGACTTTGGGATAACTTCAGGAAACTGGGGCTAATACCGGATAGGAGCTCCTGCTGCATGGTGGGGGTTGGAAAGTTTCGGCGGTTGGGGATGGACTCGCGGCTTATCAGCTTGTTGGTGGGGTAGTGGCTTACCAAGGCTTTGACGGGTAGCCGGCCTGAGAGGGTGACCGGCCACATTGGGACTGAGATACGGCCCAGACTCCTACGGGAGGCAGCAGTGGGGAATATTGCACAATGGGCGGAAGCCTGATGCAGCAACGCCGCGTGCGGGATGACGGCCTTCGGGTTG…	1827	GACGAACGCTGGCGGCGTGCTTAACACATGCAAGTCGAACGGAAAGGCCCTGCTTTTGTGGGGTGCTCGAGTGGCGAACGGGTGAGTAACACGTGAGTAACCTGCCCTTGACTTTGGGATAACTTCAGGAAACTGGGGCTAATACCGGATAGGAGCTCCTGCTGCATGGTGGGGGTTGGAAAGTTTCGGCGGTTGGGGATGGACTCGCGGCTTATCAGCTTGTTGGTGGGGTAGTGGCTTACCAAGGCTTTGACGGGTAGCCGGCCTGAGAGGGTGACCGGCCACATTGGGACTGAGATACGGCCCAGACTCCTACGGGAGGCAGCAGTGGGGAATATTGCACAATGGGCGGAAGCCTGATGCAGCAACGCCGCGTGCGGGATGACGGCCTTCGGGTTG…	1466	Cutibacterium acnes DSM 1897	CP025934.1	100.00%	Actinomycetota	Actinomycetes	Propionibacteriales	Propionibacteriaceae	Cutibacterium
22-WW12	65	Marinibaculum sp.	x	x	8	13	21	demultiplex.0006_Forward--0006_Forward.hifi_readssv_0055	689	OR335977	AACGAACGCTGGCGGCAGGCTTAACACATGCAAGTCGAACGGTAGGTACCCTTCGGGGTACTGAGAGTGGCGCACGGGTGAGTAACGCGTGGTTACCTACCTTCCGGTACGGAATAACCGAGGGAAACTTTGGCTAATACCGTATACGCTCGTAAGAGGAAAGATTCATCGCCGGAAGATGGAACCGCGTCGGATTAGCTAGTTGGTGGGGTAACGGCCTACCAAGGCGACGATCCGTAGCTGGTCTGAGAGGATGATCAGCCACACTGGGACTGAGACACGGCCCAGACTCCTACGGGAGGCAGCAGTGGGGAATATTGGACAATGGGCGCAAGCCTGATCCAGCCATGCCGCGTGAGTGAAGAAGGCCTTAGGGTTGTAAAGCTCTTTCGGCGGGGA…	2730	AACGAACGCTGGCGGCAGGCTTAACACATGCAAGTCGAACGGTAGGTACCCTTCGGGGTACTGAGAGTGGCGCACGGGTGAGTAACGCGTGGTTACCTACCTTCCGGTACGGAATAACCGAGGGAAACTTTGGCTAATACCGTATACGCTCGTAAGAGGAAAGATTCATCGCCGGAAGATGGAACCGCGTCGGATTAGCTAGTTGGTGGGGTAACGGCCTACCAAGGCGACGATCCGTAGCTGGTCTGAGAGGATGATCAGCCACACTGGGACTGAGACACGGCCCAGACTCCTACGGGAGGCAGCAGTGGGGAATATTGGACAATGGGCGCAAGCCTGATCCAGCCATGCCGCGTGAGTGAAGAAGGCCTTAGGGTTGTAAAGCTCTTTCGGCGGGGA…	1439	Marinibaculum pumilum H2	NR_152720.1	97.71%	Proteobacteria	Alphaproteobacteria	Sneathiellales	Sneathiellaceae	Marinibaculum
22-WW12	66	Stellaceae bacterium	x	x	5	14	19	demultiplex.0006_Forward--0006_Forward.hifi_readssv_0065	173	OR335978	AACGAACGCTGGCGGCATGCCTAACACATGCAAGTCGAACGGGGGCCCTGCTTCGGCAGAAGCCCTAGTGGCGGACGGGTGAGTAACGCGTGGGAACCTGCCCAGCAGTGGGGAATAACGGTTGGAAACGGCCGCTAATACCGCATACGCCCTTAGGGGGAAAGACTTGTCGCTGTTGGAGGGGCCCGCGTCGGATTAGTTTGTTGGTGGGGTAACGGCCTACCAAGGCTACGATCCGTAGCTGGTCTGAGAGGATGATCAGCCACACTGGGACTGAGACACGGCCCAGACTCCTACGGGAGGCAGCAGTGGGGAATATTGGACAATGGGGGCAACCCTGATCCAGCAATGCCGCGTGAGTGATGAAGGCCTTAGGGTTGTAAAGCTCTTTCGCCCGCG…	2440	AACGAACGCTGGCGGCATGCCTAACACATGCAAGTCGAACGGGGGCCCTGCTTCGGCAGAAGCCCTAGTGGCGGACGGGTGAGTAACGCGTGGGAACCTGCCCAGCAGTGGGGAATAACGGTTGGAAACGGCCGCTAATACCGCATACGCCCTTAGGGGGAAAGACTTGTCGCTGTTGGAGGGGCCCGCGTCGGATTAGTTTGTTGGTGGGGTAACGGCCTACCAAGGCTACGATCCGTAGCTGGTCTGAGAGGATGATCAGCCACACTGGGACTGAGACACGGCCCAGACTCCTACGGGAGGCAGCAGTGGGGAATATTGGACAATGGGGGCAACCCTGATCCAGCAATGCCGCGTGAGTGATGAAGGCCTTAGGGTTGTAAAGCTCTTTCGCCCGCG…	1439	Stella humosa ATCC 43930	AP019700.1	91.69%	Proteobacteria	Alphaproteobacteria	Rhodospirillales	Stellaceae	Stella
22-WW12	67	Hoeflea alexandrii	x	x	10	9	19	demultiplex.0006_Forward--0006_Forward.hifi_readssv_0053	706	OR335979	AACGAACGCTGGCGGCAGGCTTAACACATGCAAGTCGAGCGCCCCGCAAGGGGAGCGGCAGACGGGTGAGTAACGCGTGGGAATCTACCCATCTCTACGGAATAACTCAGGGAAACTTGTGCTAATACCGTATACGCCCTTCGGGGGAAAGATTTATCGGAGATGGATGAGCCCGCGTTGGATTAGCTAGTTGGTGGGGTAAAGGCCTACCAAGGCGACGATCCATAGCTGGTCTGAGAGGATGATCAGCCACACTGGGACTGAGACACGGCCCAGACTCCTACGGGAGGCAGCAGTGGGGAATATTGGACAATGGGCGCAAGCCTGATCCAGCCATGCCGCGTGTGTGATGAAGGCCCTAGGGTTGTAAAGCACTTTCAACGGTGAAGATAATGACGG…	2805	AACGAACGCTGGCGGCAGGCTTAACACATGCAAGTCGAGCGCCCCGCAAGGGGAGCGGCAGACGGGTGAGTAACGCGTGGGAATCTACCCATCTCTACGGAATAACTCAGGGAAACTTGTGCTAATACCGTATACGCCCTTCGGGGGAAAGATTTATCGGAGATGGATGAGCCCGCGTTGGATTAGCTAGTTGGTGGGGTAAAGGCCTACCAAGGCGACGATCCATAGCTGGTCTGAGAGGATGATCAGCCACACTGGGACTGAGACACGGCCCAGACTCCTACGGGAGGCAGCAGTGGGGAATATTGGACAATGGGCGCAAGCCTGATCCAGCCATGCCGCGTGTGTGATGAAGGCCCTAGGGTTGTAAAGCACTTTCAACGGTGAAGATAATGACGG…	1426	Hoeflea alexandrii AM1V30	NR_042321.1	100.00%	Proteobacteria	Alphaproteobacteria	Hyphomicrobiales	Rhizobiaceae	Hoeflea
22-WW12	68	Deltaproteobacterium	x	x	6	9	15	demultiplex.0006_Forward--0006_Forward.hifi_readssv_0060	783	OR335980	AATGAACGCTGGCGGCGTGGATTAGGCATGCAAGTCGCACGATGAAGTCCCTTCGGGGGCGGATTAGTGGCGAACTGGTCAGTACAAGTTGGGTAACTTGCCCGAAAGTGGGGGATAGCCTCGGGAAACCGGGATTAATACCGCATGTGGACGTAAAAGCTCCGGCTCGATCGTCTAAAGCAGCAATGCGCTTTCGGATAGGCCCGACTCCTATTAGCTTGTTGGCGGGGTAAAAGCCCACCAAGGCTACGATAGGTAGGCGGCTTGAGAGAGTGGTCGCCGACACGAGGACTGAGATACGGCCTCGACTCCTACGGGGGGCAGCAGTCTAGAAGCTTCGACAATGGGGGAAACCCTGATCGAGCGACGCCGCGTGAGGGATGAAGCCTCTTGGGGTGT…	2225	AATGAACGCTGGCGGCGTGGATTAGGCATGCAAGTCGCACGATGAAGTCCCTTCGGGGGCGGATTAGTGGCGAACTGGTCAGTACAAGTTGGGTAACTTGCCCGAAAGTGGGGGATAGCCTCGGGAAACCGGGATTAATACCGCATGTGGACGTAAAAGCTCCGGCTCGATCGTCTAAAGCAGCAATGCGCTTTCGGATAGGCCCGACTCCTATTAGCTTGTTGGCGGGGTAAAAGCCCACCAAGGCTACGATAGGTAGGCGGCTTGAGAGAGTGGTCGCCGACACGAGGACTGAGATACGGCCTCGACTCCTACGGGGGGCAGCAGTCTAGAAGCTTCGACAATGGGGGAAACCCTGATCGAGCGACGCCGCGTGAGGGATGAAGCCTCTTGGGGTGT…	1479	Desulfovibrio giganteus DSM 4123	NR_117122.1	82.04%	Proteobacteria	Deltaproteobacteria	Desulfovibrionales	Desulfovibrionaceae	Desulfovibrio
22-WW12	69	Nitratireductor soli	x	x	6	8	14	demultiplex.0006_Forward--0006_Forward.hifi_readssv_0059	703	OR335981	AACGAACGCTGGCGGCAGGCTTAACACATGCAAGTCGAGCGCCCACTTCGGTGGGAGCGGCAGACGGGTGAGTAACGCGTGGGAATCTACTCAGCTCTACGGAATAACTCAGGGAAACTTGAACTAATACCGTATACGTCCTTCGGGAGAAAGATTTATCGGAGTTGAATGAGCCCGCGTCTGATTAGCTAGTTGGTGGGGTAAAGGCCTACCAAGGCGACGATCAGTAGCTGGTCTGAGAGGATGATCAGCCACACTGGGACTGAGACACGGCCCAGACTCCTACGGGAGGCAGCAGTGGGGAATATTGGACAATGGGCGCAAGCCTGATCCAGCCATGCCGCGTGAGTGATGAAGGCCCTAGGGTTGTAAAGCTCTTTCACCGGTGAAGATAATGAC…	2231	AACGAACGCTGGCGGCAGGCTTAACACATGCAAGTCGAGCGCCCACTTCGGTGGGAGCGGCAGACGGGTGAGTAACGCGTGGGAATCTACTCAGCTCTACGGAATAACTCAGGGAAACTTGAACTAATACCGTATACGTCCTTCGGGAGAAAGATTTATCGGAGTTGAATGAGCCCGCGTCTGATTAGCTAGTTGGTGGGGTAAAGGCCTACCAAGGCGACGATCAGTAGCTGGTCTGAGAGGATGATCAGCCACACTGGGACTGAGACACGGCCCAGACTCCTACGGGAGGCAGCAGTGGGGAATATTGGACAATGGGCGCAAGCCTGATCCAGCCATGCCGCGTGAGTGATGAAGGCCCTAGGGTTGTAAAGCTCTTTCACCGGTGAAGATAATGAC…	1428	Nitratireductor soli ZZ-1	NR_148327.1	99.16%	Proteobacteria	Alphaproteobacteria	Hyphomicrobiales	Phyllobacteriaceae	Nitratireductor
22-WW12	70	Phyllobacteriaceae bacterium	8	x	x	x	8	Coleofasciculus chthonoplastes WW12 DSM 104231 sv_0031-31	9	x	AACGAACGCTGGCGGCAGGCCTAACACATGCAAGTCGAACGAGAAAGCGCCTTCGGGCGTGAGTAAAGTGGCGCACGGGTGAGTAACGCGTGGGAACCTACCCCGGGGTGCGGAATAACTCAGGGAAACTTGAGCTAATACCGCATACGTCCTACGGGAGAAAGATTTATCGCCCTGGGATGGGCCCGCGTTAGATTAGCTTGTTGGTGGGGTAATGGCCTACCAAGGCTACGATCTATAGCTGGTCTGAGAGGATGATCAGCCACACTGGAACTGAGACACGGTCCAGACTCCTACGGGAGGCAGCAGTGGGGAATATTGGACAATGGGCGAAAGCCTGATCCAGCCATGCCGCGTGGGTGAAGAAGGTCTTAGGATTGTAAAGCCCTTTCAGCGGGG…	2370	AACGAACGCTGGCGGCAGGCCTAACACATGCAAGTCGAACGAGAAAGCGCCTTCGGGCGTGAGTAAAGTGGCGCACGGGTGAGTAACGCGTGGGAACCTACCCCGGGGTGCGGAATAACTCAGGGAAACTTGAGCTAATACCGCATACGTCCTACGGGAGAAAGATTTATCGCCCTGGGATGGGCCCGCGTTAGATTAGCTTGTTGGTGGGGTAATGGCCTACCAAGGCTACGATCTATAGCTGGTCTGAGAGGATGATCAGCCACACTGGAACTGAGACACGGTCCAGACTCCTACGGGAGGCAGCAGTGGGGAATATTGGACAATGGGCGAAAGCCTGATCCAGCCATGCCGCGTGGGTGAAGAAGGTCTTAGGATTGTAAAGCCCTTTCAGCGGGG…	1438	Chelativorans intermedius CC-MHSW-5	EU564843.1	90.44%	Proteobacteria	Alphaproteobacteria	Hyphomicrobiales	Phyllobacteriaceae	Chelativorans
22-WW12	71	Arenibacter palladensis	7	x	x	x	7	Coleofasciculus chthonoplastes WW12 DSM 104231 sv_0033-33	387	x	GATGAACGCTAGCGGCAGGCCTAACACATGCAAGTCGAGGGGCAGCGGGGATAAGCTTGCTTATCCGCCGGCGACCGGCGCACGGGTGCGCAACGCGTATAGAATCTGCCCTGTACTGGGGAATAGCCCAGAGAAATTTGGATTAATGCCCCATGGTATGTATTAGCGGCATCGCTTATACATTAAAGGCTACGGTACAGGATGACTATGCGTCCCATTAGTTAGTTGGTAAGGTAACGGCTTACCAAGGCAGCGATGGGTAGGGGCCCTGAGAGGGGGATCCCCCACACTGGTACTGAGACACGGACCAGACTCCTACGGGAGGCAGCAGTGAGGAATATTGGACAATGGGCGGGAGCCTGATCCAGCCATGCCGCGTGCAGGAAGACGGTCCTATGG…	2296	GATGAACGCTAGCGGCAGGCCTAACACATGCAAGTCGAGGGGCAGCGGGGATAAGCTTGCTTATCCGCCGGCGACCGGCGCACGGGTGCGCAACGCGTATAGAATCTGCCCTGTACTGGGGAATAGCCCAGAGAAATTTGGATTAATGCCCCATGGTATGTATTAGCGGCATCGCTTATACATTAAAGGCTACGGTACAGGATGACTATGCGTCCCATTAGTTAGTTGGTAAGGTAACGGCTTACCAAGGCAGCGATGGGTAGGGGCCCTGAGAGGGGGATCCCCCACACTGGTACTGAGACACGGACCAGACTCCTACGGGAGGCAGCAGTGAGGAATATTGGACAATGGGCGGGAGCCTGATCCAGCCATGCCGCGTGCAGGAAGACGGTCCTATGG…	1465	Arenibacter palladensis LMG 21972	NR_042188.1	99.45%	Bacteroidota	Flavobacteriia	Flavobacteriales	Flavobacteriaceae	Arenibacter
22-WW12	72	Oceanibaculum nanhaiense	6	x	x	x	6	Coleofasciculus chthonoplastes WW12 DSM 104231 sv_0034-34	187	x	AACGAACGCTGGCGGCATGCTTAACACATGCAAGTCGAACGATCTCTTCGGAGATAGTGGCGGACGGGTGAGTAACGCGTGGGAACCTGCCCCGAGGTACGGAATAACTCATGGAAACGTGAGCTAATACCGTATGTGACCTGAGGGTGAAAGATTTATCGCCTTGGGAGGGGCCCGCGTCGGATTAGGTAGTTGGTGGGGTAATGGCCTACCAAGCCTGCGATCCGTAGCTGGTCTGAGAGGATGATCAGCCACACTGGAACTTAGACACGGTCCAGACTCCTACGGGAGGCAGCAGTGGGGAATATTGGACAATGGGGGCAACCCTGATCCAGCAATGCCGCGTGCGTGATGAAGGCCTTAGGGTTGTAAAGCGCTTTCGGCGGGGAAGATGATGAC…	2312	AACGAACGCTGGCGGCATGCTTAACACATGCAAGTCGAACGATCTCTTCGGAGATAGTGGCGGACGGGTGAGTAACGCGTGGGAACCTGCCCCGAGGTACGGAATAACTCATGGAAACGTGAGCTAATACCGTATGTGACCTGAGGGTGAAAGATTTATCGCCTTGGGAGGGGCCCGCGTCGGATTAGGTAGTTGGTGGGGTAATGGCCTACCAAGCCTGCGATCCGTAGCTGGTCTGAGAGGATGATCAGCCACACTGGAACTTAGACACGGTCCAGACTCCTACGGGAGGCAGCAGTGGGGAATATTGGACAATGGGGGCAACCCTGATCCAGCAATGCCGCGTGCGTGATGAAGGCCTTAGGGTTGTAAAGCGCTTTCGGCGGGGAAGATGATGAC…	1429	Oceanibaculum nanhaiense L54-1-50	NR_159190.1	100.00%	Proteobacteria	Alphaproteobacteria	Rhodospirillales	Thalassobaculaceae	Oceanibaculum
22-WW12	73	Variovorax boronicumulans	6	x	x	x	6	Coleofasciculus chthonoplastes WW12 DSM 104231 sv_0036-36	282	x	ATTGAACGCTGGCGGCATGCCTTACACATGCAAGTCGAACGGCAGCGCGGGAGCAATCCTGGCGGCGAGTGGCGAACGGGTGAGTAATACATCGGAACGTGCCCAATCGTGGGGGATAACGCAGCGAAAGCTGTGCTAATACCGCATACGATCTACGGATGAAAGCAGGGGATCGCAAGACCTTGCGCGAATGGAGCGGCCGATGGCAGATTAGGTAGTTGGTGAGGTAAAGGCTCACCAAGCCTTCGATCTGTAGCTGGTCTGAGAGGACGACCAGCCACACTGGGACTGAGACACGGCCCAGACTCCTACGGGAGGCAGCAGTGGGGAATTTTGGACAATGGGCGAAAGCCTGATCCAGCCATGCCGCGTGCAGGATGAAGGCCTTCGGGTTGTAAA…	2219	ATTGAACGCTGGCGGCATGCCTTACACATGCAAGTCGAACGGCAGCGCGGGAGCAATCCTGGCGGCGAGTGGCGAACGGGTGAGTAATACATCGGAACGTGCCCAATCGTGGGGGATAACGCAGCGAAAGCTGTGCTAATACCGCATACGATCTACGGATGAAAGCAGGGGATCGCAAGACCTTGCGCGAATGGAGCGGCCGATGGCAGATTAGGTAGTTGGTGAGGTAAAGGCTCACCAAGCCTTCGATCTGTAGCTGGTCTGAGAGGACGACCAGCCACACTGGGACTGAGACACGGCCCAGACTCCTACGGGAGGCAGCAGTGGGGAATTTTGGACAATGGGCGAAAGCCTGATCCAGCCATGCCGCGTGCAGGATGAAGGCCTTCGGGTTGTAAA…	1476	Variovorax boronicumulans NBRC 103145 BAM-48	NR_041588.1	99.53%	Proteobacteria	Betaproteobacteria	Burkholderiales	Comamonadaceae	Variovorax
22-WW12	74	Cryomorphaceae bacterium	5	x	x	x	5	Coleofasciculus chthonoplastes WW12 DSM 104231 sv_0039-39	380	x	GATGAACGCTAGCGGCAGGCCTAACACATGCAAGTCGAACGGTAACATGGATTGCTTGCAATCTGATGACGAGTGGCGCACGGGTGCGTAACGCGTATGCAACTTACCTCTAACCAGGGCATAGCCCCGTGAAAACGGGATTAATACCCTATAGTACCACGAGATGGCATCTTCTTGTGGTTAAAGATTCATCGGTTAGAGATGGGCATGCGTCCCATTAGGTAGTTGGTGAGGTAACAGCTCACCAAGCCTGCGATGGGTAGGGGGCCTGAGAGGGTTATCCCCCACACTGGTACTGAGACACGGACCAGACTCCTACGGGAGGCAGCAGTGAGGAATATTGGTCAATGGACGCAAGTCTGAACCAGCCATGCCGCGTGCAGGAAGACGGCCCTACGG…	2175	GATGAACGCTAGCGGCAGGCCTAACACATGCAAGTCGAACGGTAACATGGATTGCTTGCAATCTGATGACGAGTGGCGCACGGGTGCGTAACGCGTATGCAACTTACCTCTAACCAGGGCATAGCCCCGTGAAAACGGGATTAATACCCTATAGTACCACGAGATGGCATCTTCTTGTGGTTAAAGATTCATCGGTTAGAGATGGGCATGCGTCCCATTAGGTAGTTGGTGAGGTAACAGCTCACCAAGCCTGCGATGGGTAGGGGGCCTGAGAGGGTTATCCCCCACACTGGTACTGAGACACGGACCAGACTCCTACGGGAGGCAGCAGTGAGGAATATTGGTCAATGGACGCAAGTCTGAACCAGCCATGCCGCGTGCAGGAAGACGGCCCTACGG…	1465	Vicingus serpentipes ANORD5	NR_159281.1	90.46%	Bacteroidota	Flavobacteriia	Flavobacteriales	Cryomorphaceae	Vicingus
22-WW12	75	Pseudohongiella sp.	4	x	x	x	4	Coleofasciculus chthonoplastes WW12 DSM 104231 sv_0045-45	242	x	ATTGAACGCTGGCGGCAGGCTTAACACATGCAAGTCGAGCGGAAACGATGGAGCTTGCTCCAGGCGTCGAGCGGCGGACGGGTGAGTAACGCGTAGGAATTTGCCCAATAGTGGGGGATAGCCCGGGGAAACTCGGATTAATACCGCATACGCCCTACGGGGGAAAGCAGGGGATCTTCGGACCTTGCGCTATTGGAGAAGCCTGCGTGAGATTAGCTTGTTGGTAGGGTAAAGGCCTACCAAGGCGACGATCTCTAGCTGGTCTGAGAGGATGATCAGCCACACCGGAACTGAGACACGGTCCGGACTCCTACGGGAGGCAGCAGTGGGGAATATTGGACAATGGGGGCAACCCTGATCCAGCCATGCCGCGTGTGTGAAGAAGGCCTTCGGGTTGTA…	2388	ATTGAACGCTGGCGGCAGGCTTAACACATGCAAGTCGAGCGGAAACGATGGAGCTTGCTCCAGGCGTCGAGCGGCGGACGGGTGAGTAACGCGTAGGAATTTGCCCAATAGTGGGGGATAGCCCGGGGAAACTCGGATTAATACCGCATACGCCCTACGGGGGAAAGCAGGGGATCTTCGGACCTTGCGCTATTGGAGAAGCCTGCGTGAGATTAGCTTGTTGGTAGGGTAAAGGCCTACCAAGGCGACGATCTCTAGCTGGTCTGAGAGGATGATCAGCCACACCGGAACTGAGACACGGTCCGGACTCCTACGGGAGGCAGCAGTGGGGAATATTGGACAATGGGGGCAACCCTGATCCAGCCATGCCGCGTGTGTGAAGAAGGCCTTCGGGTTGTA…	1477	Pseudohongiella nitratireducens SCS-49	NR_153732.1	94.82%	Proteobacteria	Gammaproteobacteria	x	x	Pseudohongiella
22-WW12	76	Marinoscillum sp.	2	x	x	x	2	Coleofasciculus chthonoplastes WW12 DSM 104231 sv_0051-51	455	x	GATGAACGCTAGCGGCAGGCCTAATACATGCAAGTCGAGGGGCAGCATATTCTTCGGAATGATGGCGACCGGCGCACGGGTGCGTAACGCGTATGCAACCTACCTACCACTGGGGGATAGCCCGGGGAAACTCGGATTAATACCTCATTGTATTATTTGATGGCATCTGAAGATAATTAAAGATTTATCGGTGGTAGATGGGCATGCGTCTGATTAGCTTGTTGGTGAGGTAACGGCTCACCAAGGCAATGATCAGTAGGGGGTCTGAGAGGATGATCCCCCACACTGGAACTGAGACACGGTCCAGACTCCTACGGGAGGCAGCAGTAGGGAATATTGGTCAATGGGCGAGAGCCTGAACCAGCCATGCCGCGTGCAGGATGACGGCCTTCTGGGTTG…	2352	GATGAACGCTAGCGGCAGGCCTAATACATGCAAGTCGAGGGGCAGCATATTCTTCGGAATGATGGCGACCGGCGCACGGGTGCGTAACGCGTATGCAACCTACCTACCACTGGGGGATAGCCCGGGGAAACTCGGATTAATACCTCATTGTATTATTTGATGGCATCTGAAGATAATTAAAGATTTATCGGTGGTAGATGGGCATGCGTCTGATTAGCTTGTTGGTGAGGTAACGGCTCACCAAGGCAATGATCAGTAGGGGGTCTGAGAGGATGATCCCCCACACTGGAACTGAGACACGGTCCAGACTCCTACGGGAGGCAGCAGTAGGGAATATTGGTCAATGGGCGAGAGCCTGAACCAGCCATGCCGCGTGCAGGATGACGGCCTTCTGGGTTG…	1460	Marinoscillum furvescens NBRC 15994	NR_040920.1	97.19%	Bacteroidota	Cytophagia	Cytophagales	Reichenbachiellaceae	Marinoscillum
22-WW12	77	Coleofasciculus chthonoplastes	2	x	x	x	2	Coleofasciculus chthonoplastes WW12 DSM 104231 sv_0053-53	605	x	GATGAACGCTGGCGGTCTGCTTAACACATGCAAGTCGAACGCAACCTTCGGGTTGAGTGGCGGACGGGTGAGTAACGCGTGAGAATCTGCCTTGGGGTCGGGGACAACCACTGGAAACGGTGGCTAATACCGGATACGCCTTCGGGTAAAAGATTTATTGCCCTAAGAGGAGCTCGCGTCTGATTAGCTAGTTGGTGAGGTAAGAGCTCACCAAGGCAGCGATCAGTAGCTGGTCTGAGAGGACGATCAGCCACACTGGGACTGAGACACGGCCCAGACTCCTACGGGAGGCAGCAGTGGGGAATTTTCCGCAATGGGCGAAAGCCTGACGGAGCAAGACCGCGTGAGGGAGGAAGGCTCTTGGGTTGTAAACCTCTTTTCTCAGGGAAGAAGCTCTGA…	2086	GATGAACGCTGGCGGTCTGCTTAACACATGCAAGTCGAACGCAACCTTCGGGTTGAGTGGCGGACGGGTGAGTAACGCGTGAGAATCTGCCTTGGGGTCGGGGACAACCACTGGAAACGGTGGCTAATACCGGATACGCCTTCGGGTAAAAGATTTATTGCCCTAAGAGGAGCTCGCGTCTGATTAGCTAGTTGGTGAGGTAAGAGCTCACCAAGGCAGCGATCAGTAGCTGGTCTGAGAGGACGATCAGCCACACTGGGACTGAGACACGGCCCAGACTCCTACGGGAGGCAGCAGTGGGGAATTTTCCGCAATGGGCGAAAGCCTGACGGAGCAAGACCGCGTGAGGGAGGAAGGCTCTTGGGTTGTAAACCTCTTTTCTCAGGGAAGAAGCTCTGA…	1429	Coleofasciculus chthonoplastes SAG 2209	NR_125521.1	99.37%	Cyanobacteriota	Cyanophyceae	Oscillatoriales	Coleofasciculaceae	Coleofasciculus
22-WW12	78	Pavularculaceae bacterium	x	2	x	x	2	Coleofasciculus chthonoplastes WW12 DSM 104231 sv_0033-86	300	x	GACGAACGCTGGCGGCAGGCTTAACACATGCAAGTCGAACGCACTCTTCGGAGTGAGTGGCAGACGGGTGAGTAACGCGTGGGAACGTGCCTTTTGGTTCGGAACAACTCAGGGAAACTTGAGCTAATACCGGATAAGCCCCCCGGGGGAAAGATTTATCGCCAAAAGATCGGCCCGCGTCAGATTAGCTAGTTGGTGGGGTAATGGCCTACCAAGGCGACGATCTGTAGGTGGTCTGAGAGGATGATCACCCACACTGGGACTGAGACACGGCCCAGACTCCTACGGGAGGCAGCAGTGGGGAATATTGGACAATGGGCGAAAGCCTGATCCAGCCATGCCGCGTGGATGAAGAAGGCCCTAGGGTTGTAAAGTCCTTTCGTTGGTGAAGATAATGAC…	2174	GACGAACGCTGGCGGCAGGCTTAACACATGCAAGTCGAACGCACTCTTCGGAGTGAGTGGCAGACGGGTGAGTAACGCGTGGGAACGTGCCTTTTGGTTCGGAACAACTCAGGGAAACTTGAGCTAATACCGGATAAGCCCCCCGGGGGAAAGATTTATCGCCAAAAGATCGGCCCGCGTCAGATTAGCTAGTTGGTGGGGTAATGGCCTACCAAGGCGACGATCTGTAGGTGGTCTGAGAGGATGATCACCCACACTGGGACTGAGACACGGCCCAGACTCCTACGGGAGGCAGCAGTGGGGAATATTGGACAATGGGCGAAAGCCTGATCCAGCCATGCCGCGTGGATGAAGAAGGCCCTAGGGTTGTAAAGTCCTTTCGTTGGTGAAGATAATGAC…	1406	Marinicaulis aureus HHTR114	NR_164921.1	94.16%	Proteobacteria	Alphaproteobacteria	Parvularculales	Parvularculaceae	Marinicaulis
22-WW12	79	Lawsonella clevelandensis	x	2	x	x	2	Coleofasciculus chthonoplastes WW12 DSM 104231 sv_0035-88	368	x	GACGAACGCTGGCGGCGTGCTTAACACATGCAAGTCGAACGGAAAGGCTCCAGCTTGCTGGAGTACTCGAGTGGCGAACGGGTGAGTAACACGTGGGTAATCTGCCCTGCACTCTGGGATAAGCCTGGGAAACTGGGTCTAATACTGGATATGACCTTTCTCCTTATGGGGTTTGGTGGAAAGTTTTTCGGTGTAGGATGAGCCCGCGGCCTATCAGCTTGTTGGTGGGGTGATGGCCTACCAAGGCGACGACGGGTAGCCGGCCTGAGAGGGTGATCGGCCACATTGGGACTGAGATACGGCCCAGACTCCTACGGGAGGCAGCAGTGGGGAATATTGCACAATGGGCGGAAGCCTGATGCAGCGACGCCGCGTGAGGGATGACGGCCTTCGGGTTGT…	1902	GACGAACGCTGGCGGCGTGCTTAACACATGCAAGTCGAACGGAAAGGCTCCAGCTTGCTGGAGTACTCGAGTGGCGAACGGGTGAGTAACACGTGGGTAATCTGCCCTGCACTCTGGGATAAGCCTGGGAAACTGGGTCTAATACTGGATATGACCTTTCTCCTTATGGGGTTTGGTGGAAAGTTTTTCGGTGTAGGATGAGCCCGCGGCCTATCAGCTTGTTGGTGGGGTGATGGCCTACCAAGGCGACGACGGGTAGCCGGCCTGAGAGGGTGATCGGCCACATTGGGACTGAGATACGGCCCAGACTCCTACGGGAGGCAGCAGTGGGGAATATTGCACAATGGGCGGAAGCCTGATGCAGCGACGCCGCGTGAGGGATGACGGCCTTCGGGTTGT…	1463	Lawsonella clevelandensis X1036	CP009312.1	98.77%	Actinomycetota	Actinomycetes	Mycobacteriales	Lawsonellaceae	Lawsonella
22-WW12	80	Phaeodactylibacter xiamenensis	x	x	137	x	137	demultiplex.0006_Forward--0006_Forward.hifi_readssv_0013	1027	x	GATGAACGCTAGCGGGAGGCTTAATACATGCAAGTCGAGGGGCAGCATGGGACTTCGGTCCTGATGGCGACCGGCGCACGGGTGAGTAACGCGTACGCAACTTGCCTCCAAGCGGGGGATAGCCCCGGGAAACTGGGATTAATACCCCATAGCATCATTTTATCACCTGGTAGAATGATTAAAGCTTAGGCGCTTGGAGATGGGCGTGCGTGCCATTAGCTAGTTGGTAAGGTAACGGCTTACCAAGGCTCCGATGGCTAGGGGGCGTGAGAGCGTGGCCCCCCACACGGGTACTGAGACACGGACCCGACTCCTACGGGAGGCAGCAGTAAGGAATATTGGACAATGGAGGCAACTCTGATCCAGCCATCCCGCGTGCAGGATGACGGCCCTATGGGT…	2284	GATGAACGCTAGCGGGAGGCTTAATACATGCAAGTCGAGGGGCAGCATGGGACTTCGGTCCTGATGGCGACCGGCGCACGGGTGAGTAACGCGTACGCAACTTGCCTCCAAGCGGGGGATAGCCCCGGGAAACTGGGATTAATACCCCATAGCATCATTTTATCACCTGGTAGAATGATTAAAGCTTAGGCGCTTGGAGATGGGCGTGCGTGCCATTAGCTAGTTGGTAAGGTAACGGCTTACCAAGGCTCCGATGGCTAGGGGGCGTGAGAGCGTGGCCCCCCACACGGGTACTGAGACACGGACCCGACTCCTACGGGAGGCAGCAGTAAGGAATATTGGACAATGGAGGCAACTCTGATCCAGCCATCCCGCGTGCAGGATGACGGCCCTATGGGT…	1464	Phaeodactylibacter xiamenensis KD52	NR_134132.1	98.82%	Bacteroidota	Saprospiria	Saprospirales	Lewinellaceae	Phaeodactylibacter
22-WW12	81	Phaeodactylibacter xiamenensis	x	x	128	x	128	demultiplex.0006_Forward--0006_Forward.hifi_readssv_0014	1028	x	GATGAACGCTAGCGGGAGGCTTAATACATGCAAGTCGAGGGGCAGCATGGGACTTCGGTCCTGATGGCGACCGGCGCACGGGTGAGTAACGCGTACGCAACTTGCCTCCAAGCGGGGGATAGCCCCGGGAAACTGGGATTAATACCCCATAGCATCATTTTATCACCTGGTAGAATGATTAAAGCTTAGGCGCTTGGAGATGGGCGTGCGTGCCATTAGCTAGTTGGTAAGGTAACGGCTTACCAAGGCTCCGATGGCTAGGGGGCGTGAGAGCGTGGCCCCCCACACGGGTACTGAGACACGGACCCGACTCCTACGGGAGGCAGCAGTAAGGAATATTGGACAATGGAGGCAACTCTGATCCAGCCATCCCGCGTGCAGGATGACGGCCCTATGGGT…	2284	GATGAACGCTAGCGGGAGGCTTAATACATGCAAGTCGAGGGGCAGCATGGGACTTCGGTCCTGATGGCGACCGGCGCACGGGTGAGTAACGCGTACGCAACTTGCCTCCAAGCGGGGGATAGCCCCGGGAAACTGGGATTAATACCCCATAGCATCATTTTATCACCTGGTAGAATGATTAAAGCTTAGGCGCTTGGAGATGGGCGTGCGTGCCATTAGCTAGTTGGTAAGGTAACGGCTTACCAAGGCTCCGATGGCTAGGGGGCGTGAGAGCGTGGCCCCCCACACGGGTACTGAGACACGGACCCGACTCCTACGGGAGGCAGCAGTAAGGAATATTGGACAATGGAGGCAACTCTGATCCAGCCATCCCGCGTGCAGGATGACGGCCCTATGGGT…	1464	Phaeodactylibacter xiamenensis KD52	NR_134132.1	98.75%	Bacteroidota	Saprospiria	Saprospirales	Lewinellaceae	Phaeodactylibacter
22-WW12	82	Ekhidna sp.	x	x	36	x	36	demultiplex.0006_Forward--0006_Forward.hifi_readssv_0029	993	x	GATGAACGCTAGCGGCAGGCCTAATACATGCAAGTCGAGGGGCAGCACGGTTTTCGGACTGGTGGCGACCGGCGCACGGGTGCGTAACGCGTATACAATCTACCTAATACTGGAGGATAGCCCGGGGAAACTCGGATTAATACTTCATAGTATCACAGATAGGCATCTTGAAGTGATTAAAGATTTATCGGTATTAGATGAGTATGCGTCTGATTAGTTTGTTGGTGAGGTAACGGCTCACCAAGACGATGATCAGTAGGGGTTCTGAGAGGATGATCCCCCACACTGGCACTGAGATACGGGCCAGACTCCTACGGGAGGCAGCAGTAGGGAATATTGGTCAATGGGCGAGAGCCTGAACCAGCCATGCCGCGTGCAGGATGACGGCCTTCTGGGTTG…	2052	GATGAACGCTAGCGGCAGGCCTAATACATGCAAGTCGAGGGGCAGCACGGTTTTCGGACTGGTGGCGACCGGCGCACGGGTGCGTAACGCGTATACAATCTACCTAATACTGGAGGATAGCCCGGGGAAACTCGGATTAATACTTCATAGTATCACAGATAGGCATCTTGAAGTGATTAAAGATTTATCGGTATTAGATGAGTATGCGTCTGATTAGTTTGTTGGTGAGGTAACGGCTCACCAAGACGATGATCAGTAGGGGTTCTGAGAGGATGATCCCCCACACTGGCACTGAGATACGGGCCAGACTCCTACGGGAGGCAGCAGTAGGGAATATTGGTCAATGGGCGAGAGCCTGAACCAGCCATGCCGCGTGCAGGATGACGGCCTTCTGGGTTG…	1460	Ekhidna lutea BiosLi/39	NR_115061.1	96.09%	Bacteroidota	Cytophagia	Cytophagales	Reichenbachiellaceae	Ekhidna
22-WW12	83	Ekhidna sp.	x	x	31	x	31	demultiplex.0006_Forward--0006_Forward.hifi_readssv_0033	989	x	GATGAACGCTAGCGGCAGGCCTAATACATGCAAGTCGAGGGGCAGCACGGTTTTCGGACTGGTGGCGACCGGCGCACGGGTGCGTAACGCGTATACAATCTACCTAATACTGGAGGATAGCCCGGGGAAACTCGGATTAATACTTCATAGTATCACAGATAGGCATCTTGAAGTGATTAAAGATTTATCGGTATTAGATGAGTATGCGTCTGATTAGTTTGTTGGTGAGGTAACGGCTCACCAAGACGATGATCAGTAGGGGTTCTGAGAGGATGATCCCCCACACTGGCACTGAGATACGGGCCAGACTCCTACGGGAGGCAGCAGTAGGGAATATTGGTCAATGGGCGAGAGCCTGAACCAGCCATGCCGCGTGCAGGATGACGGCCTTCTGGGTTG…	2052	GATGAACGCTAGCGGCAGGCCTAATACATGCAAGTCGAGGGGCAGCACGGTTTTCGGACTGGTGGCGACCGGCGCACGGGTGCGTAACGCGTATACAATCTACCTAATACTGGAGGATAGCCCGGGGAAACTCGGATTAATACTTCATAGTATCACAGATAGGCATCTTGAAGTGATTAAAGATTTATCGGTATTAGATGAGTATGCGTCTGATTAGTTTGTTGGTGAGGTAACGGCTCACCAAGACGATGATCAGTAGGGGTTCTGAGAGGATGATCCCCCACACTGGCACTGAGATACGGGCCAGACTCCTACGGGAGGCAGCAGTAGGGAATATTGGTCAATGGGCGAGAGCCTGAACCAGCCATGCCGCGTGCAGGATGACGGCCTTCTGGGTTG…	1460	Ekhidna lutea BiosLi/39	NR_115061.1	96.82%	Bacteroidota	Cytophagia	Cytophagales	Reichenbachiellaceae	Ekhidna
22-WW12	84	Ekhidna sp.	x	x	22	x	22	demultiplex.0006_Forward--0006_Forward.hifi_readssv_0040	990	x	GATGAACGCTAGCGGCAGGCCTAATACATGCAAGTCGAGGGGCAGCACGGTTTTCGGACTGGTGGCGACCGGCGCACGGGTGCGTAACGCGTATACAATCTACCTAATACTGGAGGATAGCCCGGGGAAACTCGGATTAATACTTCATAGTATCACAGATAGGCATCTTGAAGTGATTAAAGATTTATCGGTATTAGATGAGTATGCGTCTGATTAGTTTGTTGGTGAGGTAACGGCTCACCAAGACGATGATCAGTAGGGGTTCTGAGAGGATGATCCCCCACACTGGCACTGAGATACGGGCCAGACTCCTACGGGAGGCAGCAGTAGGGAATATTGGTCAATGGGCGAGAGCCTGAACCAGCCATGCCGCGTGCAGGATGACGGCCTTCTGGGTTG…	2054	GATGAACGCTAGCGGCAGGCCTAATACATGCAAGTCGAGGGGCAGCACGGTTTTCGGACTGGTGGCGACCGGCGCACGGGTGCGTAACGCGTATACAATCTACCTAATACTGGAGGATAGCCCGGGGAAACTCGGATTAATACTTCATAGTATCACAGATAGGCATCTTGAAGTGATTAAAGATTTATCGGTATTAGATGAGTATGCGTCTGATTAGTTTGTTGGTGAGGTAACGGCTCACCAAGACGATGATCAGTAGGGGTTCTGAGAGGATGATCCCCCACACTGGCACTGAGATACGGGCCAGACTCCTACGGGAGGCAGCAGTAGGGAATATTGGTCAATGGGCGAGAGCCTGAACCAGCCATGCCGCGTGCAGGATGACGGCCTTCTGGGTTG…	1462	Ekhidna lutea BiosLi/39	NR_115061.1	95.13%	Bacteroidota	Cytophagia	Cytophagales	Reichenbachiellaceae	Ekhidna
22-WW12	85	Ekhidna sp.	x	x	22	x	22	demultiplex.0006_Forward--0006_Forward.hifi_readssv_0039	991	x	GATGAACGCTAGCGGCAGGCCTAATACATGCAAGTCGAGGGGCAGCACGGTTTTCGGACTGGTGGCGACCGGCGCACGGGTGCGTAACGCGTATACAATCTACCTAATACTGGAGGATAGCCCGGGGAAACTCGGATTAATACTTCATAGTATCACAGATAGGCATCTTGAAGTGATTAAAGATTTATCGGTATTAGATGAGTATGCGTCTGATTAGTTTGTTGGTGAGGTAACGGCTCACCAAGACGATGATCAGTAGGGGTTCTGAGAGGATGATCCCCCACACTGGCACTGAGATACGGGCCAGACTCCTACGGGAGGCAGCAGTAGGGAATATTGGTCAATGGGCGAGAGCCTGAACCAGCCATGCCGCGTGCAGGATGACGGCCTTCTGGGTTG…	2052	GATGAACGCTAGCGGCAGGCCTAATACATGCAAGTCGAGGGGCAGCACGGTTTTCGGACTGGTGGCGACCGGCGCACGGGTGCGTAACGCGTATACAATCTACCTAATACTGGAGGATAGCCCGGGGAAACTCGGATTAATACTTCATAGTATCACAGATAGGCATCTTGAAGTGATTAAAGATTTATCGGTATTAGATGAGTATGCGTCTGATTAGTTTGTTGGTGAGGTAACGGCTCACCAAGACGATGATCAGTAGGGGTTCTGAGAGGATGATCCCCCACACTGGCACTGAGATACGGGCCAGACTCCTACGGGAGGCAGCAGTAGGGAATATTGGTCAATGGGCGAGAGCCTGAACCAGCCATGCCGCGTGCAGGATGACGGCCTTCTGGGTTG…	1460	Ekhidna lutea BiosLi/39	NR_115061.1	97.26%	Bacteroidota	Cytophagia	Cytophagales	Reichenbachiellaceae	Ekhidna
22-WW12	86	Ekhidna sp.	x	x	18	x	18	demultiplex.0006_Forward--0006_Forward.hifi_readssv_0042	1009	x	GATGAACGCTAGCGGCAGGCCTAATACATGCAAGTCGAGGGGCAGCGATTCTAACTTGTTAGAAGTCGGCGACCGGCGCACGGGTGCGTAACGCGTATGCAACTTACCTTTTACAGGAGGATAGCCCGGGGAAACCCGGATTAATACTTCATGGTGTTATAATGCGGCATCGTATAATAACTAAAGATTTATTGGTAAAAGATGGGCATGCGTCCAATTAGCTAGATGGCGAGGTAACGGCTCACCATGGCGATGATTGGTAGGGGTTCTGAGAGGATGATCCCCCACACTGGTACTGAGACACGGACCAGACTCCTACGGGAGGCAGCAGTAGGGAATATTGGTCAATGGGCGAGAGCCTGAACCAGCCATGCCGCGTGCAGGATGACGGCCTTCTGG…	2056	GATGAACGCTAGCGGCAGGCCTAATACATGCAAGTCGAGGGGCAGCGATTCTAACTTGTTAGAAGTCGGCGACCGGCGCACGGGTGCGTAACGCGTATGCAACTTACCTTTTACAGGAGGATAGCCCGGGGAAACCCGGATTAATACTTCATGGTGTTATAATGCGGCATCGTATAATAACTAAAGATTTATTGGTAAAAGATGGGCATGCGTCCAATTAGCTAGATGGCGAGGTAACGGCTCACCATGGCGATGATTGGTAGGGGTTCTGAGAGGATGATCCCCCACACTGGTACTGAGACACGGACCAGACTCCTACGGGAGGCAGCAGTAGGGAATATTGGTCAATGGGCGAGAGCCTGAACCAGCCATGCCGCGTGCAGGATGACGGCCTTCTGG…	1464	Ekhidna lutea BiosLi/39	NR_115061.1	96.51%	Bacteroidota	Cytophagia	Cytophagales	Reichenbachiellaceae	Ekhidna
22-WW12	87	Fulvivirgaecaea bacterium	x	x	15	x	15	demultiplex.0006_Forward--0006_Forward.hifi_readssv_0047	1003	x	GATGAACGCTAGCGGCAGGCCTAATACATGCAAGTCGAGGGGCAGCATGGTCTTCGGACCGATGGCGACCGGCGCACGGGTGCGTAACGCGTATGCAACCTACCCACTACAGGGGGATAGCTTCCGGAAACGGAAATTAATACCCCATAATACATAAGTATCGCATGGTACTAATGTTAAAGATTTATCGGTAGTGGATGGGCATGCGTAAGATTAGATAGTTGGTGAGGTAACGGCTCACCAAGTCTACGATCTTTAGGGGTTCTGAGAGGATGATCCCCCACACTGGTACTGAGATACGGACCAGACTCCTACGGGAGGCAGCAGTAGGGAATATTGGTCAATGGGCGAGAGCCTGAACCAGCCATGCCGCGTGCAGGAAGAAGGCCTTCTGGGTTG…	2052	GATGAACGCTAGCGGCAGGCCTAATACATGCAAGTCGAGGGGCAGCATGGTCTTCGGACCGATGGCGACCGGCGCACGGGTGCGTAACGCGTATGCAACCTACCCACTACAGGGGGATAGCTTCCGGAAACGGAAATTAATACCCCATAATACATAAGTATCGCATGGTACTAATGTTAAAGATTTATCGGTAGTGGATGGGCATGCGTAAGATTAGATAGTTGGTGAGGTAACGGCTCACCAAGTCTACGATCTTTAGGGGTTCTGAGAGGATGATCCCCCACACTGGTACTGAGATACGGACCAGACTCCTACGGGAGGCAGCAGTAGGGAATATTGGTCAATGGGCGAGAGCCTGAACCAGCCATGCCGCGTGCAGGAAGAAGGCCTTCTGGGTTG…	1460	Fulvivirga sediminis 2943	NR_181652.1	91.62%	Bacteroidota	Cytophagia	Cytophagales	Fulvivirgaceae	Fulvivirga
22-WW12	88	Ekhidna sp.	x	x	14	x	14	demultiplex.0006_Forward--0006_Forward.hifi_readssv_0048	994	x	GATGAACGCTAGCGGCAGGCCTAATACATGCAAGTCGAGGGGCAGCACGGTTTTCGGACTGGTGGCGACCGGCGCACGGGTGCGTAACGCGTATACAATCTACCTAATACTGGAGGATAGCCCGGGGAAACTCGGATTAATACTTCATAGTATCACAGATAGGCATCTTGAAGTGATTAAAGATTTATCGGTATTAGATGAGTATGCGTCTGATTAGTTTGTTGGTGAGGTAACGGCTCACCAAGACGATGATCAGTAGGGGTTCTGAGAGGATGATCCCCCACACTGGCACTGAGATACGGGCCAGACTCCTACGGGAGGCAGCAGTAGGGAATATTGGTCAATGGGCGAGAGCCTGAACCAGCCATGCCGCGTGCAGGATGACGGCCTTCTGGGTTG…	2052	GATGAACGCTAGCGGCAGGCCTAATACATGCAAGTCGAGGGGCAGCACGGTTTTCGGACTGGTGGCGACCGGCGCACGGGTGCGTAACGCGTATACAATCTACCTAATACTGGAGGATAGCCCGGGGAAACTCGGATTAATACTTCATAGTATCACAGATAGGCATCTTGAAGTGATTAAAGATTTATCGGTATTAGATGAGTATGCGTCTGATTAGTTTGTTGGTGAGGTAACGGCTCACCAAGACGATGATCAGTAGGGGTTCTGAGAGGATGATCCCCCACACTGGCACTGAGATACGGGCCAGACTCCTACGGGAGGCAGCAGTAGGGAATATTGGTCAATGGGCGAGAGCCTGAACCAGCCATGCCGCGTGCAGGATGACGGCCTTCTGGGTTG…	1460	Ekhidna lutea BiosLi/39	NR_115061.1	96.01%	Bacteroidota	Cytophagia	Cytophagales	Reichenbachiellaceae	Ekhidna
22-WW12	89	Pacificispira sp.	x	x	7	x	7	demultiplex.0006_Forward--0006_Forward.hifi_readssv_0056	726	x	AACGAACGCTGGCGGCAGGCTTAACACATGCAAGTCGCGGGAGAAGGTTCCTTCGGGAACTGGGCACCGGCGCACGGGTGAGTAACGCGTGGGAACGTACCCTTCGGCGGGGGACAACAGTTGGAAACGACTGCTAATACCGCATACGTCCGAGAGGAGAAAGGCTTCGGCCACCGAGGGATCGGCCCGCGTTGGATTAGCTAGTTGGTGAGGTAAAGGCTCACCAAGGCTGCGATCCATAGCTGGTCTGAGAGGATGATCAGCCACACTGGAACTGAGACACGGTCCAGACTCCTACGGGAGGCAGCAGTGGGGAATATTGCGCAATGGAGGAAACTCTGACGCAGCCATGCCGCGTGTGTGAAGAAGGCCTTCGGGTTGTAAAGCACTTTCGACGGG…	2264	AACGAACGCTGGCGGCAGGCTTAACACATGCAAGTCGCGGGAGAAGGTTCCTTCGGGAACTGGGCACCGGCGCACGGGTGAGTAACGCGTGGGAACGTACCCTTCGGCGGGGGACAACAGTTGGAAACGACTGCTAATACCGCATACGTCCGAGAGGAGAAAGGCTTCGGCCACCGAGGGATCGGCCCGCGTTGGATTAGCTAGTTGGTGAGGTAAAGGCTCACCAAGGCTGCGATCCATAGCTGGTCTGAGAGGATGATCAGCCACACTGGAACTGAGACACGGTCCAGACTCCTACGGGAGGCAGCAGTGGGGAATATTGCGCAATGGAGGAAACTCTGACGCAGCCATGCCGCGTGTGTGAAGAAGGCCTTCGGGTTGTAAAGCACTTTCGACGGG…	1442	Pacificispira spongiicola KN72	NR_173630.1	96.54%	Proteobacteria	Alphaproteobacteria	Rhodospirillales	Rhodospirillaceae	Pacificispira
22-WW12	90	Ekhidna sp.	x	x	7	x	7	demultiplex.0006_Forward--0006_Forward.hifi_readssv_0057	992	x	GATGAACGCTAGCGGCAGGCCTAATACATGCAAGTCGAGGGGCAGCACGGTTTTCGGACTGGTGGCGACCGGCGCACGGGTGCGTAACGCGTATACAATCTACCTAATACTGGAGGATAGCCCGGGGAAACTCGGATTAATACTTCATAGTATCACAGATAGGCATCTTGAAGTGATTAAAGATTTATCGGTATTAGATGAGTATGCGTCTGATTAGTTTGTTGGTGAGGTAACGGCTCACCAAGACGATGATCAGTAGGGGTTCTGAGAGGATGATCCCCCACACTGGCACTGAGATACGGGCCAGACTCCTACGGGAGGCAGCAGTAGGGAATATTGGTCAATGGGCGAGAGCCTGAACCAGCCATGCCGCGTGCAGGATGACGGCCTTCTGGGTTG…	2050	GATGAACGCTAGCGGCAGGCCTAATACATGCAAGTCGAGGGGCAGCACGGTTTTCGGACTGGTGGCGACCGGCGCACGGGTGCGTAACGCGTATACAATCTACCTAATACTGGAGGATAGCCCGGGGAAACTCGGATTAATACTTCATAGTATCACAGATAGGCATCTTGAAGTGATTAAAGATTTATCGGTATTAGATGAGTATGCGTCTGATTAGTTTGTTGGTGAGGTAACGGCTCACCAAGACGATGATCAGTAGGGGTTCTGAGAGGATGATCCCCCACACTGGCACTGAGATACGGGCCAGACTCCTACGGGAGGCAGCAGTAGGGAATATTGGTCAATGGGCGAGAGCCTGAACCAGCCATGCCGCGTGCAGGATGACGGCCTTCTGGGTTG…	1458	Ekhidna lutea BiosLi/39	NR_115061.1	95.12%	Bacteroidota	Cytophagia	Cytophagales	Reichenbachiellaceae	Ekhidna
22-WW12	91	Gammaproteobacterium family unknown	x	x	3	x	3	demultiplex.0006_Forward--0006_Forward.hifi_readssv_0074	898	x	ATTGAACGCTGGCGGCATGCTTAACACATGCAAGTCGAACGGTAACAGGCAAGAGCTTGCTTTTGCGCTGACGAGTGGCGGACGGGTGAGTAACGCGTGGGAATCTACCTAATAGCGGGGGACAACCCGGGGAAACTCGGGCTAATACCGCATACGCCCTTCGGGGGAAAGGCTTCGGCCACTATTAGATGAGCCCGCGTCCGATTAGCTTGTTGGTGGGGTAACGGCCCACCAAGGCGACGATCGGTAGCTGGTCTGAGAGGACGATCAGCCACACTGGGACTGAGACACGGCCCAGACTCCTACGGGAGGCAGCAGTGGGGAATATTGGACAATGGGCGAAAGCCTGATCCAGCAATGCCGCGTGTGTGAAGAAGGCCTGCGGGTTGTAAAGCACTT…	2031	ATTGAACGCTGGCGGCATGCTTAACACATGCAAGTCGAACGGTAACAGGCAAGAGCTTGCTTTTGCGCTGACGAGTGGCGGACGGGTGAGTAACGCGTGGGAATCTACCTAATAGCGGGGGACAACCCGGGGAAACTCGGGCTAATACCGCATACGCCCTTCGGGGGAAAGGCTTCGGCCACTATTAGATGAGCCCGCGTCCGATTAGCTTGTTGGTGGGGTAACGGCCCACCAAGGCGACGATCGGTAGCTGGTCTGAGAGGACGATCAGCCACACTGGGACTGAGACACGGCCCAGACTCCTACGGGAGGCAGCAGTGGGGAATATTGGACAATGGGCGAAAGCCTGATCCAGCAATGCCGCGTGTGTGAAGAAGGCCTGCGGGTTGTAAAGCACTT…	1439	Thiohalobacter thiocyanaticus HRh1	NR_116699.1	92.12%	Proteobacteria	Gammaproteobacteria	x	x	Thiohalobacter
22-WW12	92	Roseobacteraceae bacterium	x	x	2	x	2	demultiplex.0006_Forward--0006_Forward.hifi_readssv_0079	643	x	AACGAACGCTGGCGGCAGGCCTAACACATGCAAGTCGAGCGAGCTCTTCGGAGCTAGCGGCGGACGGGTTAGTAACGCGTGGGAACGTGCCCTTCACTGCGGAATAGCCACTGGAAACGGTGAGTAATACCGCATACGCCCTTCGGGGGAAAGATTTATCGGTGAAGGATCGGCCCGCGTTAGATTAGATAGTTGGTGGGGTAACGGCCTACCAAGTCTACGATCTATAGCTGGTTTTAGAGGATGATCAGCAACACTGGGACTGAGACACGGCCCAGACTCCTACGGGAGGCAGCAGTGGGGAATCTTGGACAATGGGCGCAAGCCTGATCCAGCCATGCCGCGTGAGTGATGAAGGCCTTAGGGTCGTAAAGCTCTTTCGCCAGAGATGATAATGAC…	2611	AACGAACGCTGGCGGCAGGCCTAACACATGCAAGTCGAGCGAGCTCTTCGGAGCTAGCGGCGGACGGGTTAGTAACGCGTGGGAACGTGCCCTTCACTGCGGAATAGCCACTGGAAACGGTGAGTAATACCGCATACGCCCTTCGGGGGAAAGATTTATCGGTGAAGGATCGGCCCGCGTTAGATTAGATAGTTGGTGGGGTAACGGCCTACCAAGTCTACGATCTATAGCTGGTTTTAGAGGATGATCAGCAACACTGGGACTGAGACACGGCCCAGACTCCTACGGGAGGCAGCAGTGGGGAATCTTGGACAATGGGCGCAAGCCTGATCCAGCCATGCCGCGTGAGTGATGAAGGCCTTAGGGTCGTAAAGCTCTTTCGCCAGAGATGATAATGAC…	1429	Phaeobacter gallaeciensis DSM 26640	CP006966.1	92.68%	Proteobacteria	Alphaproteobacteria	Rhodobacterales	Roseobacteraceae	Phaeobacter
22-WW12	93	Marivirgaceae bacterium	x	x	2	x	2	demultiplex.0006_Forward--0006_Forward.hifi_readssv_0078	731	x	AACGAACGCTGGCGGCAGGCTTAAGACATGCAAGTCGAACGCACCTTCGGGTGAGTGGCAGACGGGTGAGTAACGCGTGGGAATCTACCCAGCTCTACGGAATAGCTCCGGGAAACTGGAATTAATACCGTATACGTCCTTCGGGAGAAAGATTTATCGGAGTTGGATGAGCCCGCGTTGGATTAGCTTGTTGGTGGGGTAATGGCCTACCAAGGCGACGATCCATAGCTGGTCTGAGAGGATGATCAGCCACATTGGGACTGAGACACGGCCCAAACTCCTACGGGAGGCAGCAGTCGGGAATATTGGACAATGGGCGCAAGCCTGATCCAGCCATGCCGCGTGTGTGATGAAGGCCCTAGGGTTGTAAAGCACTTTCAGTGGGGAAGATAATGACGG…	2004	AACGAACGCTGGCGGCAGGCTTAAGACATGCAAGTCGAACGCACCTTCGGGTGAGTGGCAGACGGGTGAGTAACGCGTGGGAATCTACCCAGCTCTACGGAATAGCTCCGGGAAACTGGAATTAATACCGTATACGTCCTTCGGGAGAAAGATTTATCGGAGTTGGATGAGCCCGCGTTGGATTAGCTTGTTGGTGGGGTAATGGCCTACCAAGGCGACGATCCATAGCTGGTCTGAGAGGATGATCAGCCACATTGGGACTGAGACACGGCCCAAACTCCTACGGGAGGCAGCAGTCGGGAATATTGGACAATGGGCGCAAGCCTGATCCAGCCATGCCGCGTGTGTGATGAAGGCCCTAGGGTTGTAAAGCACTTTCAGTGGGGAAGATAATGACGG…	1412	Marivirga tractuosa DSM 4126	NR_074493.1	88.43%	Bacteroidota	Cytophagia	Cytophagales	Marivirgaceae	Marivirga
22-WW12	94	Stellaceae bacterium	x	x	2	x	2	demultiplex.0006_Forward--0006_Forward.hifi_readssv_0075	744	x	AACGAACGCTGGCGGCATGCCTAACACATGCAAGTCGAACGATCCTTCGGGATAGTGGCGGACGGGTGAGTAACGCGTGGGGATCTGCCCTGGAGTGGGGAACAACCGCTGGAAACGGCGGCTAATACCGCATACGCCCAGAAATGGGGAAAGCTTTATGCGCTCCGGGAGGAACCCGCGTCCGATTAGCTAGTTGGCGGGGTAACGGCCCACCAAGGCGACGATCGGTAGCTGGTCTGAGAGGATGATCAGCCACACTGGGACTGAGACACGGCCCAGACTCCTACGGGAGGCAGCAGTGGGGAATATTGGACAATGGGGGCAACCCTGATCCAGCAATGCCGCGTGCGTGAAGAAGGCCTTAGGGTTGTAAAGCGCTTTCGCCCGCGACGATGATGA…	2445	AACGAACGCTGGCGGCATGCCTAACACATGCAAGTCGAACGATCCTTCGGGATAGTGGCGGACGGGTGAGTAACGCGTGGGGATCTGCCCTGGAGTGGGGAACAACCGCTGGAAACGGCGGCTAATACCGCATACGCCCAGAAATGGGGAAAGCTTTATGCGCTCCGGGAGGAACCCGCGTCCGATTAGCTAGTTGGCGGGGTAACGGCCCACCAAGGCGACGATCGGTAGCTGGTCTGAGAGGATGATCAGCCACACTGGGACTGAGACACGGCCCAGACTCCTACGGGAGGCAGCAGTGGGGAATATTGGACAATGGGGGCAACCCTGATCCAGCAATGCCGCGTGCGTGAAGAAGGCCTTAGGGTTGTAAAGCGCTTTCGCCCGCGACGATGATGA…	1429	Constrictibacter antarcticus 262-8	NR_112948.1	90.09%	Proteobacteria	Alphaproteobacteria	Rhodospirillales	Stellaceae	Constrictibacter
22-WW12	95	Phaeodactylibacter sp.	x	x	x	23	23	demultiplex.0007_Forward--0007_Forward.hifi_readssv_0039	1029	x	GATGAACGCTAGCGGGAGGCTTAATACATGCAAGTCGAGGGGCAGCATGGGACTTCGGTCCTGATGGCGACCGGCGCACGGGTGAGTAACGCGTACGCAACTTGCCTCCAAGCGGGGGATAGCCCCGGGAAACTGGGATTAATACCCCATAGCATCATTTTATCACCTGGTAGAATGATTAAAGCTTAGGCGCTTGGAGATGGGCGTGCGTGCCATTAGCTAGTTGGTAAGGTAACGGCTTACCAAGGCTCCGATGGCTAGGGGGCGTGAGAGCGTGGCCCCCCACACGGGTACTGAGACACGGACCCGACTCCTACGGGAGGCAGCAGTAAGGAATATTGGACAATGGAGGCAACTCTGATCCAGCCATCCCGCGTGCAGGATGACGGCCCTATGGGT…	2054	GATGAACGCTAGCGGGAGGCTTAATACATGCAAGTCGAGGGGCAGCATGGGACTTCGGTCCTGATGGCGACCGGCGCACGGGTGAGTAACGCGTACGCAACTTGCCTCCAAGCGGGGGATAGCCCCGGGAAACTGGGATTAATACCCCATAGCATCATTTTATCACCTGGTAGAATGATTAAAGCTTAGGCGCTTGGAGATGGGCGTGCGTGCCATTAGCTAGTTGGTAAGGTAACGGCTTACCAAGGCTCCGATGGCTAGGGGGCGTGAGAGCGTGGCCCCCCACACGGGTACTGAGACACGGACCCGACTCCTACGGGAGGCAGCAGTAAGGAATATTGGACAATGGAGGCAACTCTGATCCAGCCATCCCGCGTGCAGGATGACGGCCCTATGGGT…	1462	Phaeodactylibacter xiamenensis KD52	NR_134132.1	97.30%	Bacteroidota	Saprospiria	Saprospirales	Lewinellaceae	Phaeodactylibacter
22-WW12	96	Lewinellaceae bacterium	x	x	x	22	22	demultiplex.0007_Forward--0007_Forward.hifi_readssv_0041	1030	x	GATGAACGCTAGCGGGAGGCTTAATACATGCAAGTCGAGGGGCAGCATGGGACTTCGGTCCTGATGGCGACCGGCGCACGGGTGAGTAACGCGTACGCAACTTGCCTCCAAGCGGGGGATAGCCCCGGGAAACTGGGATTAATACCCCATAGCATCATTTTATCACCTGGTAGAATGATTAAAGCTTAGGCGCTTGGAGATGGGCGTGCGTGCCATTAGCTAGTTGGTAAGGTAACGGCTTACCAAGGCTCCGATGGCTAGGGGGCGTGAGAGCGTGGCCCCCCACACGGGTACTGAGACACGGACCCGACTCCTACGGGAGGCAGCAGTAAGGAATATTGGACAATGGAGGCAACTCTGATCCAGCCATCCCGCGTGCAGGATGACGGCCCTATGGGT…	2054	GATGAACGCTAGCGGGAGGCTTAATACATGCAAGTCGAGGGGCAGCATGGGACTTCGGTCCTGATGGCGACCGGCGCACGGGTGAGTAACGCGTACGCAACTTGCCTCCAAGCGGGGGATAGCCCCGGGAAACTGGGATTAATACCCCATAGCATCATTTTATCACCTGGTAGAATGATTAAAGCTTAGGCGCTTGGAGATGGGCGTGCGTGCCATTAGCTAGTTGGTAAGGTAACGGCTTACCAAGGCTCCGATGGCTAGGGGGCGTGAGAGCGTGGCCCCCCACACGGGTACTGAGACACGGACCCGACTCCTACGGGAGGCAGCAGTAAGGAATATTGGACAATGGAGGCAACTCTGATCCAGCCATCCCGCGTGCAGGATGACGGCCCTATGGGT…	1462	Phaeodactylibacter xiamenensis KD52	NR_134132.1	93.60%	Bacteroidota	Saprospiria	Saprospirales	Lewinellaceae	Phaeodactylibacter
22-WW12	97	Phaeodactylibacter xiamenensis	x	x	x	17	17	demultiplex.0007_Forward--0007_Forward.hifi_readssv_0050	1031	x	GATGAACGCTAGCGGGAGGCTTAATACATGCAAGTCGAGGGGCAGCATGGGACTTCGGTCCTGATGGCGACCGGCGCACGGGTGAGTAACGCGTACGCAACTTGCCTCCAAGCGGGGGATAGCCCCGGGAAACTGGGATTAATACCCCATAGCATCATTTTATCACCTGGTAGAATGATTAAAGCTTAGGCGCTTGGAGATGGGCGTGCGTGCCATTAGCTAGTTGGTAAGGTAACGGCTTACCAAGGCTCCGATGGCTAGGGGGCGTGAGAGCGTGGCCCCCCACACGGGTACTGAGACACGGACCCGACTCCTACGGGAGGCAGCAGTAAGGAATATTGGACAATGGAGGCAACTCTGATCCAGCCATCCCGCGTGCAGGATGACGGCCCTATGGGT…	2111	GATGAACGCTAGCGGGAGGCTTAATACATGCAAGTCGAGGGGCAGCATGGGACTTCGGTCCTGATGGCGACCGGCGCACGGGTGAGTAACGCGTACGCAACTTGCCTCCAAGCGGGGGATAGCCCCGGGAAACTGGGATTAATACCCCATAGCATCATTTTATCACCTGGTAGAATGATTAAAGCTTAGGCGCTTGGAGATGGGCGTGCGTGCCATTAGCTAGTTGGTAAGGTAACGGCTTACCAAGGCTCCGATGGCTAGGGGGCGTGAGAGCGTGGCCCCCCACACGGGTACTGAGACACGGACCCGACTCCTACGGGAGGCAGCAGTAAGGAATATTGGACAATGGAGGCAACTCTGATCCAGCCATCCCGCGTGCAGGATGACGGCCCTATGGGT…	1464	Phaeodactylibacter xiamenensis KD52	NR_134132.1	98.82%	Bacteroidota	Saprospiria	Saprospirales	Lewinellaceae	Phaeodactylibacter
22-WW12	98	Phaeodactylibacter sp.	x	x	x	14	14	demultiplex.0007_Forward--0007_Forward.hifi_readssv_0054	1032	x	GATGAACGCTAGCGGGAGGCTTAATACATGCAAGTCGAGGGGCAGCATGGGACTTCGGTCCTGATGGCGACCGGCGCACGGGTGAGTAACGCGTACGCAACTTGCCTCCAAGCGGGGGATAGCCCCGGGAAACTGGGATTAATACCCCATAGCATCATTTTATCACCTGGTAGAATGATTAAAGCTTAGGCGCTTGGAGATGGGCGTGCGTGCCATTAGCTAGTTGGTAAGGTAACGGCTTACCAAGGCTCCGATGGCTAGGGGGCGTGAGAGCGTGGCCCCCCACACGGGTACTGAGACACGGACCCGACTCCTACGGGAGGCAGCAGTAAGGAATATTGGACAATGGAGGCAACTCTGATCCAGCCATCCCGCGTGCAGGATGACGGCCCTATGGGT…	2056	GATGAACGCTAGCGGGAGGCTTAATACATGCAAGTCGAGGGGCAGCATGGGACTTCGGTCCTGATGGCGACCGGCGCACGGGTGAGTAACGCGTACGCAACTTGCCTCCAAGCGGGGGATAGCCCCGGGAAACTGGGATTAATACCCCATAGCATCATTTTATCACCTGGTAGAATGATTAAAGCTTAGGCGCTTGGAGATGGGCGTGCGTGCCATTAGCTAGTTGGTAAGGTAACGGCTTACCAAGGCTCCGATGGCTAGGGGGCGTGAGAGCGTGGCCCCCCACACGGGTACTGAGACACGGACCCGACTCCTACGGGAGGCAGCAGTAAGGAATATTGGACAATGGAGGCAACTCTGATCCAGCCATCCCGCGTGCAGGATGACGGCCCTATGGGT…	1464	Phaeodactylibacter xiamenensis KD52	NR_134132.1	94.83%	Bacteroidota	Saprospiria	Saprospirales	Lewinellaceae	Phaeodactylibacter
22-WW12	99	Pacificispira sp.	x	x	x	13	13	demultiplex.0007_Forward--0007_Forward.hifi_readssv_0056	722	x	AACGAACGCTGGCGGCAGGCTTAACACATGCAAGTCGCGGGAGAAGCTCCTTCGGAGTGGGCACCGGCGCACGGGTGAGTAACGCGTGGGAACGTACCCTTCGGTGGGGGACAACAGCTGGAAACGGCTGCTAATACCGCATACGCCGGAGACGGGAAAGATTTATCGCCGAGGGATCGGCCCGCGTTAGATTAGCTAGTTGGTAGGGTAATGGCCTACCAAGGCTACGATCTATAGCTGGTCTGAGAGGATGATCAGCCACACTGGGACTGAGACACGGCCCAGACTCCTACGGGAGGCAGCAGTGGGGAATATTGCGCAATGGGGGAAACCCTGACGCAGCCATGCCGCGTGTGTGAAGAAGGCCTTCGGGTTGTAAAGCACTTTCGACGGGGAAGA…	2431	AACGAACGCTGGCGGCAGGCTTAACACATGCAAGTCGCGGGAGAAGCTCCTTCGGAGTGGGCACCGGCGCACGGGTGAGTAACGCGTGGGAACGTACCCTTCGGTGGGGGACAACAGCTGGAAACGGCTGCTAATACCGCATACGCCGGAGACGGGAAAGATTTATCGCCGAGGGATCGGCCCGCGTTAGATTAGCTAGTTGGTAGGGTAATGGCCTACCAAGGCTACGATCTATAGCTGGTCTGAGAGGATGATCAGCCACACTGGGACTGAGACACGGCCCAGACTCCTACGGGAGGCAGCAGTGGGGAATATTGCGCAATGGGGGAAACCCTGACGCAGCCATGCCGCGTGTGTGAAGAAGGCCTTCGGGTTGTAAAGCACTTTCGACGGGGAAGA…	1435	Pacificispira spongiicola KN72	NR_173630.1	96.25%	Proteobacteria	Alphaproteobacteria	Rhodospirillales	Rhodospirillaceae	Pacificispira
22-WW12	100	Marinoscillum sp.	x	x	x	10	10	demultiplex.0007_Forward--0007_Forward.hifi_readssv_0059	473	x	GATGAACGCTAGCGGCAGGCCTAATACATGCAAGTCGAGGGGTAGATTTAACTTCGGTTGAATTGAGACCGGCGGACGGGTGCGTAACGCGTATGCAACCTACCCATTACAGGGGGATAGCCCGGGGAAACTCGGATTAATACCCCATAGTATTATTGATTGGCATCGATTAATAATTAAAGATTTATTGGTAATGGATGGGCATGCGTCTGATTAGTTAGTTGGTGAGGTAACGGCTCACCAAGACGACGATCAGTAGGGGGTCTGAGAGGATGATCCCCCACACTGGCACTGAGATACGGGCCAGACTCCTACGGGAGGCAGCAGTAGGGAATATTGGTCAATGGGCGAGAGCCTGAACCAGCCATGCCGCGTGCAGGATGACGGCCTTCTGGGTTG…	2626	GATGAACGCTAGCGGCAGGCCTAATACATGCAAGTCGAGGGGTAGATTTAACTTCGGTTGAATTGAGACCGGCGGACGGGTGCGTAACGCGTATGCAACCTACCCATTACAGGGGGATAGCCCGGGGAAACTCGGATTAATACCCCATAGTATTATTGATTGGCATCGATTAATAATTAAAGATTTATTGGTAATGGATGGGCATGCGTCTGATTAGTTAGTTGGTGAGGTAACGGCTCACCAAGACGACGATCAGTAGGGGGTCTGAGAGGATGATCCCCCACACTGGCACTGAGATACGGGCCAGACTCCTACGGGAGGCAGCAGTAGGGAATATTGGTCAATGGGCGAGAGCCTGAACCAGCCATGCCGCGTGCAGGATGACGGCCTTCTGGGTTG…	1460	Marinoscillum luteum SJP7	NR_108992.1	94.58%	Bacteroidota	Cytophagia	Cytophagales	Reichenbachiellaceae	Marinoscillum
22-WW12	101	Reichenbachiellaceae bacterium	x	x	x	9	9	demultiplex.0007_Forward--0007_Forward.hifi_readssv_0063	995	x	GATGAACGCTAGCGGCAGGCCTAATACATGCAAGTCGAGGGGCAGCACGGTTTTCGGACTGGTGGCGACCGGCGCACGGGTGCGTAACGCGTATACAATCTACCTAATACTGGAGGATAGCCCGGGGAAACTCGGATTAATACTTCATAGTATCACAGATAGGCATCTTGAAGTGATTAAAGATTTATCGGTATTAGATGAGTATGCGTCTGATTAGTTTGTTGGTGAGGTAACGGCTCACCAAGACGATGATCAGTAGGGGTTCTGAGAGGATGATCCCCCACACTGGCACTGAGATACGGGCCAGACTCCTACGGGAGGCAGCAGTAGGGAATATTGGTCAATGGGCGAGAGCCTGAACCAGCCATGCCGCGTGCAGGATGACGGCCTTCTGGGTTG…	2052	GATGAACGCTAGCGGCAGGCCTAATACATGCAAGTCGAGGGGCAGCACGGTTTTCGGACTGGTGGCGACCGGCGCACGGGTGCGTAACGCGTATACAATCTACCTAATACTGGAGGATAGCCCGGGGAAACTCGGATTAATACTTCATAGTATCACAGATAGGCATCTTGAAGTGATTAAAGATTTATCGGTATTAGATGAGTATGCGTCTGATTAGTTTGTTGGTGAGGTAACGGCTCACCAAGACGATGATCAGTAGGGGTTCTGAGAGGATGATCCCCCACACTGGCACTGAGATACGGGCCAGACTCCTACGGGAGGCAGCAGTAGGGAATATTGGTCAATGGGCGAGAGCCTGAACCAGCCATGCCGCGTGCAGGATGACGGCCTTCTGGGTTG…	1460	Marinoscillum furvescens NBRC 15994	NR_040920.1	93.37%	Bacteroidota	Cytophagia	Cytophagales	Reichenbachiellaceae	Marinoscillum
22-WW12	102	Reichenbachiellaceae bacterium	x	x	x	9	9	demultiplex.0007_Forward--0007_Forward.hifi_readssv_0062	1033	x	GATGAACGCTAGCGGGAGGCTTAATACATGCAAGTCGAGGGGCAGCATGGGACTTCGGTCCTGATGGCGACCGGCGCACGGGTGAGTAACGCGTACGCAACTTGCCTCCAAGCGGGGGATAGCCCCGGGAAACTGGGATTAATACCCCATAGCATCATTTTATCACCTGGTAGAATGATTAAAGCTTAGGCGCTTGGAGATGGGCGTGCGTGCCATTAGCTAGTTGGTAAGGTAACGGCTTACCAAGGCTCCGATGGCTAGGGGGCGTGAGAGCGTGGCCCCCCACACGGGTACTGAGACACGGACCCGACTCCTACGGGAGGCAGCAGTAAGGAATATTGGACAATGGAGGCAACTCTGATCCAGCCATCCCGCGTGCAGGATGACGGCCCTATGGGT…	2055	GATGAACGCTAGCGGGAGGCTTAATACATGCAAGTCGAGGGGCAGCATGGGACTTCGGTCCTGATGGCGACCGGCGCACGGGTGAGTAACGCGTACGCAACTTGCCTCCAAGCGGGGGATAGCCCCGGGAAACTGGGATTAATACCCCATAGCATCATTTTATCACCTGGTAGAATGATTAAAGCTTAGGCGCTTGGAGATGGGCGTGCGTGCCATTAGCTAGTTGGTAAGGTAACGGCTTACCAAGGCTCCGATGGCTAGGGGGCGTGAGAGCGTGGCCCCCCACACGGGTACTGAGACACGGACCCGACTCCTACGGGAGGCAGCAGTAAGGAATATTGGACAATGGAGGCAACTCTGATCCAGCCATCCCGCGTGCAGGATGACGGCCCTATGGGT…	1463	Ekhidna lutea BiosLi/39	NR_115061.1	92.36%	Bacteroidota	Cytophagia	Cytophagales	Reichenbachiellaceae	Ekhidna
22-WW12	103	Balneolaceae bacterium	x	x	x	5	5	demultiplex.0007_Forward--0007_Forward.hifi_readssv_0070	910	x	GACGAACGCTGGCGGCGGGCTTAACACATGCAAGTCGAAGGAGAAGGAAAGAGCTTGCTCTTTCTGGAGACTGGCGGACGGGTGAGTAACGCGTAGCCAACCTGCCTTTAGCTGGGGGATAACATTCCGAAAGGGGTGCTAATACCGCATAATGCAGCGGGGGCCGCATGGCCACAGTTGTTAAAGGTTTCGACCGGCTAAAGAGGGGGCTGCGTGCTATTAGTTAGTTGGTGAGGTAACGGCTCACCAAGGCGATGATAGCTAGGGGGTCTGAGAGGATGATCCCCCACACTGGGACTGAGACACGGCCCAGACTCCTACGGGAGGCAGCAGTGAGGAATCTTGCGCAATGGGCGAAAGCCTGACGCAGCCACGCCGCGTGCCGGATGAAGGCCCTAT…	2275	GACGAACGCTGGCGGCGGGCTTAACACATGCAAGTCGAAGGAGAAGGAAAGAGCTTGCTCTTTCTGGAGACTGGCGGACGGGTGAGTAACGCGTAGCCAACCTGCCTTTAGCTGGGGGATAACATTCCGAAAGGGGTGCTAATACCGCATAATGCAGCGGGGGCCGCATGGCCACAGTTGTTAAAGGTTTCGACCGGCTAAAGAGGGGGCTGCGTGCTATTAGTTAGTTGGTGAGGTAACGGCTCACCAAGGCGATGATAGCTAGGGGGTCTGAGAGGATGATCCCCCACACTGGGACTGAGACACGGCCCAGACTCCTACGGGAGGCAGCAGTGAGGAATCTTGCGCAATGGGCGAAAGCCTGACGCAGCCACGCCGCGTGCCGGATGAAGGCCCTAT…	1464	Balneola alkaliphila CM41_14b	NR_044367.1	88.46%	Balneolota	Balneolia	Balneolales	Balneolaceae	Balneola
22-WW12	104	Gammaproteobacterium family unknown	x	x	x	4	4	demultiplex.0007_Forward--0007_Forward.hifi_readssv_0072	272	x	ATTGAACGCTGGCGGCATGCCTAACACATGCAAGTCGAACGGTAACAGCGGAAGCTTGCTTCCGGCTGACGAGTGGCGGACGGGTGAGTAACGCGTGGGAATCTGCCCAGTAGTGGGGGACAACCCGAGGAAACTCGGGCTAATACCGCATATACCCTTCGGGGGAAAGGCTTCGGCCGCTATTGGATGAGCCCGCGTCGGATTAGCTTGTTGGTGAGGTAAAAGCTCACCAAGGCGACGATCCGTAGCTGGTCTGAGAGGACGATCAGCCACACTGGGACTGAGACACGGCCCAGACTCCTACGGGAGGCAGCAGTGGGGAATATTGGACAATGGGCGAAAGCCTGATCCAGCAATGCCGCGTGTGTGAAGAAGGCCTGCGGGTTGTAAAGCACTTTC…	2385	ATTGAACGCTGGCGGCATGCCTAACACATGCAAGTCGAACGGTAACAGCGGAAGCTTGCTTCCGGCTGACGAGTGGCGGACGGGTGAGTAACGCGTGGGAATCTGCCCAGTAGTGGGGGACAACCCGAGGAAACTCGGGCTAATACCGCATATACCCTTCGGGGGAAAGGCTTCGGCCGCTATTGGATGAGCCCGCGTCGGATTAGCTTGTTGGTGAGGTAAAAGCTCACCAAGGCGACGATCCGTAGCTGGTCTGAGAGGACGATCAGCCACACTGGGACTGAGACACGGCCCAGACTCCTACGGGAGGCAGCAGTGGGGAATATTGGACAATGGGCGAAAGCCTGATCCAGCAATGCCGCGTGTGTGAAGAAGGCCTGCGGGTTGTAAAGCACTTTC…	1445	Thiohalobacter thiocyanaticus HRh1	NR_116699.1	92.99%	Proteobacteria	Gammaproteobacteria	x	x	Thiohalobacter
22-WW12	105	Marinovum algicola	x	x	x	3	3	demultiplex.0007_Forward--0007_Forward.hifi_readssv_0076	47	x	AACGAACGCTGGCGGCAGGCCTAACACATGCAAGTCGAGCGAGCTCTTCGGAGCTAGCGGCGGACGGGTTAGTAACGCGTGGGAACGTGCCCTTCACTGCGGAATAGCCACTGGAAACGGTGAGTAATACCGCATACGCCCTTCGGGGGAAAGATTTATCGGTGAAGGATCGGCCCGCGTTAGATTAGATAGTTGGTGGGGTAACGGCCTACCAAGTCTACGATCTATAGCTGGTTTTAGAGGATGATCAGCAACACTGGGACTGAGACACGGCCCAGACTCCTACGGGAGGCAGCAGTGGGGAATCTTGGACAATGGGCGCAAGCCTGATCCAGCCATGCCGCGTGAGTGATGAAGGCCTTAGGGTCGTAAAGCTCTTTCGCCAGAGATGATAATGAC…	2561	AACGAACGCTGGCGGCAGGCCTAACACATGCAAGTCGAGCGAGCTCTTCGGAGCTAGCGGCGGACGGGTTAGTAACGCGTGGGAACGTGCCCTTCACTGCGGAATAGCCACTGGAAACGGTGAGTAATACCGCATACGCCCTTCGGGGGAAAGATTTATCGGTGAAGGATCGGCCCGCGTTAGATTAGATAGTTGGTGGGGTAACGGCCTACCAAGTCTACGATCTATAGCTGGTTTTAGAGGATGATCAGCAACACTGGGACTGAGACACGGCCCAGACTCCTACGGGAGGCAGCAGTGGGGAATCTTGGACAATGGGCGCAAGCCTGATCCAGCCATGCCGCGTGAGTGATGAAGGCCTTAGGGTCGTAAAGCTCTTTCGCCAGAGATGATAATGAC…	1405	Marinovum algicola NBRC 16653	NR_112651.1	99.86%	Proteobacteria	Alphaproteobacteria	Rhodobacterales	Roseobacteraceae	Marinovum
22-WW12	106	Kiloniellaceae bacterium	x	x	x	3	3	demultiplex.0007_Forward--0007_Forward.hifi_readssv_0074	628	x	AACGAACGCTGGCGGCAGGCCTAACACATGCAAGTCGAACGCCCTCTTCGGAGGGAGTGGCAGACGGGTGAGTAACGCGTGGGAACCTACCCAAGGGTACGGGACAACTCAGGGAAACTTGAGCTAATACCGTATACGTCCTTAGGGAGAAAGATTTATCGCCCCTGGATGGGCCCGCGTTGGATTAGCTTGTTGGTGGGGTAATGGCCTACCAAGGCGACGATCCATAGCTGGTCTGAGAGGATGATCAGCCACACTGGGACTGAGACACGGCCCAGACTCCTACGGGAGGCAGCAGTGGGGAATATTGCGCAATGGGGGAAACCCTGACGCAGCCATGCCGCGTGTGTGAAGAAGGCCTTCGGGTTGTAAAGCACTTTCGACGGGGAAGATGATGAC…	2549	AACGAACGCTGGCGGCAGGCCTAACACATGCAAGTCGAACGCCCTCTTCGGAGGGAGTGGCAGACGGGTGAGTAACGCGTGGGAACCTACCCAAGGGTACGGGACAACTCAGGGAAACTTGAGCTAATACCGTATACGTCCTTAGGGAGAAAGATTTATCGCCCCTGGATGGGCCCGCGTTGGATTAGCTTGTTGGTGGGGTAATGGCCTACCAAGGCGACGATCCATAGCTGGTCTGAGAGGATGATCAGCCACACTGGGACTGAGACACGGCCCAGACTCCTACGGGAGGCAGCAGTGGGGAATATTGCGCAATGGGGGAAACCCTGACGCAGCCATGCCGCGTGTGTGAAGAAGGCCTTCGGGTTGTAAAGCACTTTCGACGGGGAAGATGATGAC…	1430	Marivibrio halodurans ZC80	NR_158148.1	91.00%	Proteobacteria	Alphaproteobacteria	Rhodospirillales	Kiloniellaceae	Marivibrio
22-WW12	107	Parvibaculaceae bacterium	x	x	x	3	3	demultiplex.0007_Forward--0007_Forward.hifi_readssv_0075	732	x	AACGAACGCTGGCGGCAGGCTTAAGACATGCAAGTCGAACGCACCTTCGGGTGAGTGGCAGACGGGTGAGTAACGCGTGGGAATCTACCCAGCTCTACGGAATAGCTCCGGGAAACTGGAATTAATACCGTATACGTCCTTCGGGAGAAAGATTTATCGGAGTTGGATGAGCCCGCGTTGGATTAGCTTGTTGGTGGGGTAATGGCCTACCAAGGCGACGATCCATAGCTGGTCTGAGAGGATGATCAGCCACATTGGGACTGAGACACGGCCCAAACTCCTACGGGAGGCAGCAGTGGGGAATCTTGGACAATGGGGGAAACCCTGATCCAGCCATGCCGCGTGAGTGATGAAGGCCCTAGGGTTGTAAAACTCTTTCAGTGGTGAAGATAATGACGG…	2218	AACGAACGCTGGCGGCAGGCTTAAGACATGCAAGTCGAACGCACCTTCGGGTGAGTGGCAGACGGGTGAGTAACGCGTGGGAATCTACCCAGCTCTACGGAATAGCTCCGGGAAACTGGAATTAATACCGTATACGTCCTTCGGGAGAAAGATTTATCGGAGTTGGATGAGCCCGCGTTGGATTAGCTTGTTGGTGGGGTAATGGCCTACCAAGGCGACGATCCATAGCTGGTCTGAGAGGATGATCAGCCACATTGGGACTGAGACACGGCCCAAACTCCTACGGGAGGCAGCAGTGGGGAATCTTGGACAATGGGGGAAACCCTGATCCAGCCATGCCGCGTGAGTGATGAAGGCCCTAGGGTTGTAAAACTCTTTCAGTGGTGAAGATAATGACGG…	1407	Pyruvatibacter mobilis CGMCC 1.15125	CP051630.1	93.26%	Proteobacteria	Alphaproteobacteria	Hyphomicrobiales	Parvibaculaceae	Pyruvatibacter
							74763
Table S1-01: 16S-ITS ASVs of Coleofasciculus sp. NCR - DSM 104235 (SRA-Accession: SAMN36701233)
Strain	No	Classification	BC048 (2019)	x	x	x	SCounts (all)	ASV-ID	ASV	GenBank Accession	16S-ITS Sequence (complete)	Length (16S-ITS)	16S Sequence (truncated)	Length (16S)	Closest related Type Strain	Accession (type strain)	16S ID (type strain)	Phylum	Class	Order	Family	Genus
01-NCR	01	Coleofasciculus chthonoplastes	49	x	x	x	49	Coleofasciculus chthonoplastes NCR DSM 104235 sv_0018-18	593*	OR267348	GATGAACGCTGGCGGTCTGCTTAACACATGCAAGTCGAACGCAACCTTCGGGTTGAGTGGCGGACGGGTGAGTAACGCGTGAGAATCTGCCTTGGGGTCGGGGACAACCACTGGAAACGGTGGCTAATACCGGATAAGCCTTCGGGTAAAAGATTTATTGCCCCAAGAGGAGCTCGCGTCTGATTAGCTAGTTGGTGAGGTAAGAGCTCACCAAGGCAGCGATCAGTAGCTGGTCTGAGAGGACGATCAGCCACACTGGGACTGAGACACGGCCCAGACTCCTACGGGAGGCAGCAGTGGGGAATTTTCCGCAATGGGCGAAAGCCTGACGGAGCAAGACCGCGTGAGGGAGGAAGGCTCTTGGGTTGTAAACCTCTTTTCTCAGGGAAGAAGCTCTGA…	2086	GATGAACGCTGGCGGTCTGCTTAACACATGCAAGTCGAACGCAACCTTCGGGTTGAGTGGCGGACGGGTGAGTAACGCGTGAGAATCTGCCTTGGGGTCGGGGACAACCACTGGAAACGGTGGCTAATACCGGATAAGCCTTCGGGTAAAAGATTTATTGCCCCAAGAGGAGCTCGCGTCTGATTAGCTAGTTGGTGAGGTAAGAGCTCACCAAGGCAGCGATCAGTAGCTGGTCTGAGAGGACGATCAGCCACACTGGGACTGAGACACGGCCCAGACTCCTACGGGAGGCAGCAGTGGGGAATTTTCCGCAATGGGCGAAAGCCTGACGGAGCAAGACCGCGTGAGGGAGGAAGGCTCTTGGGTTGTAAACCTCTTTTCTCAGGGAAGAAGCTCTGA…	1429	Coleofasciculus chthonoplastes SAG 2209	NR_125521.1	99.09%	Cyanobacteriota	Cyanophyceae	Oscillatoriales	Coleofasciculaceae	Coleofasciculus
01-NCR	02	Coleofasciculus chthonoplastes	45	x	x	x	45	Coleofasciculus chthonoplastes NCR DSM 104235 sv_0019-19	595*	OR267349	GATGAACGCTGGCGGTCTGCTTAACACATGCAAGTCGAACGCAACCTTCGGGTTGAGTGGCGGACGGGTGAGTAACGCGTGAGAATCTGCCTTGGGGTCGGGGACAACCACTGGAAACGGTGGCTAATACCGGATAAGCCTTCGGGTAAAAGATTTATTGCCCTAAGAGGAGCTCGCGTCTGATTAGCTAGTTGGTGAGGTAAGAGCTCACCAAGGCAGCGATCAGTAGCTGGTCTGAGAGGACGATCAGCCACACTGGGACTGAGACACGGCCCAGACTCCTACGGGAGGCAGCAGTGGGGAATTTTCCGCAATGGGCGAAAGCCTGACGGAGCAAGACCGCGTGAGGGAGGAAGGCTCTTGGGTTGTAAACCTCTTTTCTCAGGGAAGAAGCTCTGA…	2086	GATGAACGCTGGCGGTCTGCTTAACACATGCAAGTCGAACGCAACCTTCGGGTTGAGTGGCGGACGGGTGAGTAACGCGTGAGAATCTGCCTTGGGGTCGGGGACAACCACTGGAAACGGTGGCTAATACCGGATAAGCCTTCGGGTAAAAGATTTATTGCCCTAAGAGGAGCTCGCGTCTGATTAGCTAGTTGGTGAGGTAAGAGCTCACCAAGGCAGCGATCAGTAGCTGGTCTGAGAGGACGATCAGCCACACTGGGACTGAGACACGGCCCAGACTCCTACGGGAGGCAGCAGTGGGGAATTTTCCGCAATGGGCGAAAGCCTGACGGAGCAAGACCGCGTGAGGGAGGAAGGCTCTTGGGTTGTAAACCTCTTTTCTCAGGGAAGAAGCTCTGA…	1429	Coleofasciculus chthonoplastes SAG 2209	NR_125521.1	99.09%	Cyanobacteriota	Cyanophyceae	Oscillatoriales	Coleofasciculaceae	Coleofasciculus
01-NCR	03	Fulvivirga lutimaris	3276	x	x	x	3276	Coleofasciculus chthonoplastes NCR DSM 104235 sv_0001-1	407	x	GATGAACGCTAGCGGCAGGCCTAATACATGCAAGTCGAACGGCAGCACGAACTTCGGTTTGGTGGCGAGTGGCGCACGGGTGCGTAACGCGTATGCAACCTACCTTTAACAGGGGGATAGCCCGGAGAAATTCGGATTAATACCCCATAGTATCACCAGATGGCATCTGAAGGTGATTAAAGATTTATCGGTTAAAGATGGGCATGCGTGACATTAGTTAGTTGGTGAGGTAACGGCTCACCAAGACGATGATGTCTAGGGGTTCTGAGAGGATGATCCCCCACACTGGTACTGAGATACGGACCAGACTCCTACGGGAGGCAGCAGTAGGGAATATTGGTCAATGGGCGAGAGCCTGAACCAGCCATGCCGCGTGCAGGAAGACGGCCTTCTGGGTTG…	2266	GATGAACGCTAGCGGCAGGCCTAATACATGCAAGTCGAACGGCAGCACGAACTTCGGTTTGGTGGCGAGTGGCGCACGGGTGCGTAACGCGTATGCAACCTACCTTTAACAGGGGGATAGCCCGGAGAAATTCGGATTAATACCCCATAGTATCACCAGATGGCATCTGAAGGTGATTAAAGATTTATCGGTTAAAGATGGGCATGCGTGACATTAGTTAGTTGGTGAGGTAACGGCTCACCAAGACGATGATGTCTAGGGGTTCTGAGAGGATGATCCCCCACACTGGTACTGAGATACGGACCAGACTCCTACGGGAGGCAGCAGTAGGGAATATTGGTCAATGGGCGAGAGCCTGAACCAGCCATGCCGCGTGCAGGAAGACGGCCTTCTGGGTTG…	1460	Fulvivirga lutimaris TM-6	NR_149792.1	99.31%	Bacteroidota	Cytophagia	Cytophagales	Fulvivirgaceae	Fulvivirga
01-NCR	04	Balneola alkaliphila	796	x	x	x	796	Coleofasciculus chthonoplastes NCR DSM 104235 sv_0002-2	320	x	GACGAACGCTGGCGGCGGGCTTAACACATGCAAGTCGAAGGAGAAGGAAAGAGCTTGCTCTTTCTGGAGACTGGCGGACGGGTGAGTAACGCGTAGCCAACCTGCCTTTAGCTGGGGGATAACATTCCGAAAGGGGTGCTAATACCGCATAATGCAGCGGGGCCGCATGGCCACAGTTGTTAAAGGTTTCGACCGGCTAAAGAGGGGGCTGCGTGCTATTAGTTAGTTGGTGAGGTAACGGCTCACCAAGGCGATGATAGCTAGGGGGTCTGAGAGGATGATCCCCCACACTGGGACTGAGACACGGCCCAGACTCCTACGGGAGGCAGCAGTGAGGAATCTTGCGCAATGGGCGAAAGCCTGACGCAGCCACGCCGCGTGCCGGATGAAGGCCCTATG…	2368	GACGAACGCTGGCGGCGGGCTTAACACATGCAAGTCGAAGGAGAAGGAAAGAGCTTGCTCTTTCTGGAGACTGGCGGACGGGTGAGTAACGCGTAGCCAACCTGCCTTTAGCTGGGGGATAACATTCCGAAAGGGGTGCTAATACCGCATAATGCAGCGGGGCCGCATGGCCACAGTTGTTAAAGGTTTCGACCGGCTAAAGAGGGGGCTGCGTGCTATTAGTTAGTTGGTGAGGTAACGGCTCACCAAGGCGATGATAGCTAGGGGGTCTGAGAGGATGATCCCCCACACTGGGACTGAGACACGGCCCAGACTCCTACGGGAGGCAGCAGTGAGGAATCTTGCGCAATGGGCGAAAGCCTGACGCAGCCACGCCGCGTGCCGGATGAAGGCCCTATG…	1466	Balneola alkaliphila CM41_14b	NR_044367.1	98.79%	Balneolota	Balneolia	Balneolales	Balneolaceae	Balneola
01-NCR	05	Balneola alkaliphila	723	x	x	x	723	Coleofasciculus chthonoplastes NCR DSM 104235 sv_0003-3	322	x	GACGAACGCTGGCGGCGGGCTTAACACATGCAAGTCGAAGGAGAAGGAAAGAGCTTGCTCTTTCTGGAGACTGGCGGACGGGTGAGTAACGCGTAGCCAACCTGCCTTTAGCTGGGGGATAACATTCCGAAAGGGGTGCTAATACCGCATAATGCAGCGGGGCCGCATGGCCACAGTTGTTAAAGGTTTCGACCGGCTAAAGAGGGGGCTGCGTGCTATTAGTTAGTTGGTGAGGTAACGGCTCACCAAGGCGATGATAGCTAGGGGGTCTGAGAGGATGATCCCCCACACTGGGACTGAGACACGGCCCAGACTCCTACGGGAGGCAGCAGTGAGGAATCTTGCGCAATGGGCGAAAGCCTGACGCAGCCACGCCGCGTGCCGGATGAAGGCCCTATG…	2368	GACGAACGCTGGCGGCGGGCTTAACACATGCAAGTCGAAGGAGAAGGAAAGAGCTTGCTCTTTCTGGAGACTGGCGGACGGGTGAGTAACGCGTAGCCAACCTGCCTTTAGCTGGGGGATAACATTCCGAAAGGGGTGCTAATACCGCATAATGCAGCGGGGCCGCATGGCCACAGTTGTTAAAGGTTTCGACCGGCTAAAGAGGGGGCTGCGTGCTATTAGTTAGTTGGTGAGGTAACGGCTCACCAAGGCGATGATAGCTAGGGGGTCTGAGAGGATGATCCCCCACACTGGGACTGAGACACGGCCCAGACTCCTACGGGAGGCAGCAGTGAGGAATCTTGCGCAATGGGCGAAAGCCTGACGCAGCCACGCCGCGTGCCGGATGAAGGCCCTATG…	1466	Balneola alkaliphila CM41_14b	NR_044367.1	98.79%	Balneolota	Balneolia	Balneolales	Balneolaceae	Balneola
01-NCR	06	Marinoscillum luteum	484	x	x	x	484	Coleofasciculus chthonoplastes NCR DSM 104235 sv_0004-4	443	x	GATGAACGCTAGCGGCAGGCCTAATACATGCAAGTCGAGGGGCAGCACGATCTTCGGATTGGTGGCGACCGGCGCACGGGTGCGTAACGCGTATGCAACTTACCCATTACTGGGGGATAGCCCGGGGAAACTCGGATTAATACCCCATAGTACCATTTGATGGCATCTGAGGATGGTTAAAGATTTATTGGTAATGGATGGGCATGCGTCTGATTAGTTAGTTGGTGAGGTAACGGCTCACCAAGACGATGATCAGTAGGGGGTCTGAGAGGATGATCCCCCACACTGGTACTGAGATACGGACCAGACTCCTACGGGAGGCAGCAGTAGGGAATATTGGTCAATGGGCGAGAGCCTGAACCAGCCATGCCGCGTGCAGGATGACGGCCTTCTGGGTTG…	2354	GATGAACGCTAGCGGCAGGCCTAATACATGCAAGTCGAGGGGCAGCACGATCTTCGGATTGGTGGCGACCGGCGCACGGGTGCGTAACGCGTATGCAACTTACCCATTACTGGGGGATAGCCCGGGGAAACTCGGATTAATACCCCATAGTACCATTTGATGGCATCTGAGGATGGTTAAAGATTTATTGGTAATGGATGGGCATGCGTCTGATTAGTTAGTTGGTGAGGTAACGGCTCACCAAGACGATGATCAGTAGGGGGTCTGAGAGGATGATCCCCCACACTGGTACTGAGATACGGACCAGACTCCTACGGGAGGCAGCAGTAGGGAATATTGGTCAATGGGCGAGAGCCTGAACCAGCCATGCCGCGTGCAGGATGACGGCCTTCTGGGTTG…	1460	Marinoscillum luteum SJP7	NR_108992.1	99.93%	Bacteroidota	Cytophagia	Cytophagales	Reichenbachiellaceae	Marinoscillum
01-NCR	07	Parvibaculum lavamentivorans	442	x	x	x	442	Coleofasciculus chthonoplastes NCR DSM 104235 sv_0005-5	110	x	AACGAACGCTGGCGGCAGGCTTAACACATGCAAGTCGAACGCCCTCTTCGGAGGGAGTGGCAGACGGGTGAGTAACACGTGGGAACCTACCTAGGGGTACGGAATAACTCGGGGAAACTCGAGCTAATACCGTATACGACCCAAGGGTGAAAGATTTATCGCCCCTAGATGGGCCCGCGCTGGATTAGCTAGTTGGTGGGGTAAAAGCCTACCAAGGCGACGATCCATAGCTGGTCTGAGAGGATGATCAGCCACACTGGGACTGAGACACGGCCCAGACTCCTACGGGAGGCAGCAGTGGGGAATCTTGGACAATGGGGGAAACCCTGATCCAGCCATGCCGCGTGAGTGATGAAGGCCTTAGGGTTGTAAAGCTCTTTCGCCAGGGAAGATAATGAC…	2370	AACGAACGCTGGCGGCAGGCTTAACACATGCAAGTCGAACGCCCTCTTCGGAGGGAGTGGCAGACGGGTGAGTAACACGTGGGAACCTACCTAGGGGTACGGAATAACTCGGGGAAACTCGAGCTAATACCGTATACGACCCAAGGGTGAAAGATTTATCGCCCCTAGATGGGCCCGCGCTGGATTAGCTAGTTGGTGGGGTAAAAGCCTACCAAGGCGACGATCCATAGCTGGTCTGAGAGGATGATCAGCCACACTGGGACTGAGACACGGCCCAGACTCCTACGGGAGGCAGCAGTGGGGAATCTTGGACAATGGGGGAAACCCTGATCCAGCCATGCCGCGTGAGTGATGAAGGCCTTAGGGTTGTAAAGCTCTTTCGCCAGGGAAGATAATGAC…	1427	Parvibaculum lavamentivorans DS-1	NR_074262.1	99.09%	Proteobacteria	Alphaproteobacteria	Hyphomicrobiales	Parvibaculaceae	Parvibaculum
01-NCR	08	Nitratireductor arenosus	268	x	x	x	268	Coleofasciculus chthonoplastes NCR DSM 104235 sv_0006-6	130	x	AACGAACGCTGGCGGCAGGCTTAACACATGCAAGTCGAGCGCACTCTTCGGAGTGAGCGGCAGACGGGTGAGTAACGCGTGGGAATCTACCCAGCTCTACGGAATAACTCAGGGAAACTTGTGCTAATACCGTATACGTCCTCCGGGAGAAAGATTTATCGGAGTTGGATGAGCCCGCGTTGCATTAGCTAGTTGGTGGGGTAATGGCCCACCAAGGCGACGATGCATAGCTGGTCTGAGAGGATGATCAGCCACACTGGGACTGAGACACGGCCCAGACTCCTACGGGAGGCAGCAGTGGGGAATATTGGACAATGGGCGCAAGCCTGATCCAGCCATGCCGCGTGAGTGATGAAGGCCCTAGGGTTGTAAAGCTCTTTCACCGGTGAAGATAATGAC…	2287	AACGAACGCTGGCGGCAGGCTTAACACATGCAAGTCGAGCGCACTCTTCGGAGTGAGCGGCAGACGGGTGAGTAACGCGTGGGAATCTACCCAGCTCTACGGAATAACTCAGGGAAACTTGTGCTAATACCGTATACGTCCTCCGGGAGAAAGATTTATCGGAGTTGGATGAGCCCGCGTTGCATTAGCTAGTTGGTGGGGTAATGGCCCACCAAGGCGACGATGCATAGCTGGTCTGAGAGGATGATCAGCCACACTGGGACTGAGACACGGCCCAGACTCCTACGGGAGGCAGCAGTGGGGAATATTGGACAATGGGCGCAAGCCTGATCCAGCCATGCCGCGTGAGTGATGAAGGCCCTAGGGTTGTAAAGCTCTTTCACCGGTGAAGATAATGAC…	1430	Nitratireductor arenosus CAU 1489	MH899225.1	99.58%	Proteobacteria	Alphaproteobacteria	Hyphomicrobiales	Phyllobacteriaceae	Nitratireductor
01-NCR	09	Ilumatobacter fluminis	226	x	x	x	226	Coleofasciculus chthonoplastes NCR DSM 104235 sv_0007-7	357	x	GACGAACGCTGGCGGCGTGCTTAACACATGCAAGTCGAACGAGGTCCATGGAGCTTGCTCCGGAAGACCTAGTGGCGAACGGGTGCGTAACACGTGAGAAACCTGCCCCGGACTTGGGAATAACAGTCGGAAACGACTGCTAATACCGAATACCTTCACACCGTCGCATGGCGGAGTGAAGAAAGCTTTTGCGGTTTGGGAGGGTCTCGCGGCCTATCAGCTAGTTGGTGAGGTAACGGCTCACCAAGGCATCGACGGGTAGCTGGTCTGAGAGGATGATCAGCCACACTGGGACTGAGACACGGCCCAGACTCCTACGGGAGGCAGCAGTGGGGAATATTGCACAATGGGCGCAAGCCTGATGCAGCAACGCCGCGTGCGGGAAGAAGGCCCTAGGGT…	1943	GACGAACGCTGGCGGCGTGCTTAACACATGCAAGTCGAACGAGGTCCATGGAGCTTGCTCCGGAAGACCTAGTGGCGAACGGGTGCGTAACACGTGAGAAACCTGCCCCGGACTTGGGAATAACAGTCGGAAACGACTGCTAATACCGAATACCTTCACACCGTCGCATGGCGGAGTGAAGAAAGCTTTTGCGGTTTGGGAGGGTCTCGCGGCCTATCAGCTAGTTGGTGAGGTAACGGCTCACCAAGGCATCGACGGGTAGCTGGTCTGAGAGGATGATCAGCCACACTGGGACTGAGACACGGCCCAGACTCCTACGGGAGGCAGCAGTGGGGAATATTGCACAATGGGCGCAAGCCTGATGCAGCAACGCCGCGTGCGGGAAGAAGGCCCTAGGGT…	1458	Ilumatobacter fluminis YM22-133	NR_041633.1	100.00%	Actinomycetota	Acidimicrobiia	Acidimicrobiales	Ilumatobacteraceae	Ilumatobacter
01-NCR	10	Thalassobaculum sp.	137	x	x	x	137	Coleofasciculus chthonoplastes NCR DSM 104235 sv_0008-8	169	x	AACGAACGCTGGCGGCATGCCTAACACATGCAAGTCGAACGGCTCTTCGGAGCAGTGGCGCACGGGTGAGTAACGCGTGGGAACCTACCCTGAGGTTCGGAATAACGGTTGGAAACGACCGCTAATACCGGATGTGTCCTATGGGGCAAAGGCTTGCCGCCTTGGGAGGGGCCCGCGTCCGATTAGCTAGTTGGTGAGGTAATGGCTCACCAAGGCGACGATCGGTAGCTGGTCTGAGAGGATGATCAGCCACACTGGGACTGAGACACGGCCCAGACTCCTACGGGAGGCAGCAGTGGGGAATATTGGACAATGGGCGCAAGCCTGATCCAGCAATGCCGCGTGTGTGATGAAGGCCTTAGGGTTGTAAAACACTTTCGCCGATGACGATGATGACGG…	2242	AACGAACGCTGGCGGCATGCCTAACACATGCAAGTCGAACGGCTCTTCGGAGCAGTGGCGCACGGGTGAGTAACGCGTGGGAACCTACCCTGAGGTTCGGAATAACGGTTGGAAACGACCGCTAATACCGGATGTGTCCTATGGGGCAAAGGCTTGCCGCCTTGGGAGGGGCCCGCGTCCGATTAGCTAGTTGGTGAGGTAATGGCTCACCAAGGCGACGATCGGTAGCTGGTCTGAGAGGATGATCAGCCACACTGGGACTGAGACACGGCCCAGACTCCTACGGGAGGCAGCAGTGGGGAATATTGGACAATGGGCGCAAGCCTGATCCAGCAATGCCGCGTGTGTGATGAAGGCCTTAGGGTTGTAAAACACTTTCGCCGATGACGATGATGACGG…	1426	Thalassobaculum fulvum HSF7	NR_149296.1	98.32%	Proteobacteria	Alphaproteobacteria	Rhodospirillales	Thalassobaculaceae	Thalassobaculum
01-NCR	11	Rhodospirillaceae bacterium	131	x	x	x	131	Coleofasciculus chthonoplastes NCR DSM 104235 sv_0009-9	147	x	AACGAACGCTGGCGGCAGGCTTAACACATGCAAGTCGCGGGAGAAGCTCCTTCGGGAGTGGGCACCGGCGCACGGGTGAGTAACGCGTGGGAACGTACCCTTCGGTGGGGGACAACAGCTGGAAACGGCTGCTAATACCGCATACGCCGGAGACGGGAAAGATTTATCGCCGAGGGATCGGCCCGCGTTAGATTAGCTAGTTGGTAGGGTAATGGCCTACCAAGGCTACGATCTATAGCTGGTCTGAGAGGATGATCAGCCACACTGGGACTGAGACACGGCCCAGACTCCTACGGGAGGCAGCAGTGGGGAATATTGCGCAATGGGGGAAACCCTGACGCAGCCATGCCGCGTGTGTGAAGAAGGCCTTCGGGTTGTAAAGCACTTTCGACGGGGAAG…	2617	AACGAACGCTGGCGGCAGGCTTAACACATGCAAGTCGCGGGAGAAGCTCCTTCGGGAGTGGGCACCGGCGCACGGGTGAGTAACGCGTGGGAACGTACCCTTCGGTGGGGGACAACAGCTGGAAACGGCTGCTAATACCGCATACGCCGGAGACGGGAAAGATTTATCGCCGAGGGATCGGCCCGCGTTAGATTAGCTAGTTGGTAGGGTAATGGCCTACCAAGGCTACGATCTATAGCTGGTCTGAGAGGATGATCAGCCACACTGGGACTGAGACACGGCCCAGACTCCTACGGGAGGCAGCAGTGGGGAATATTGCGCAATGGGGGAAACCCTGACGCAGCCATGCCGCGTGTGTGAAGAAGGCCTTCGGGTTGTAAAGCACTTTCGACGGGGAAG…	1436	Hwanghaeella grinnelliae Gri0909	NR_165028.1	92.86%	Proteobacteria	Alphaproteobacteria	Rhodospirillales	Rhodospirillaceae	Hwanghaeella
01-NCR	12	Ekhidna lutea	116	x	x	x	116	Coleofasciculus chthonoplastes NCR DSM 104235 sv_0010-10	446	x	GATGAACGCTAGCGGCAGGCCTAATACATGCAAGTCGAGGGGCAGCACGGTTTTCGGACTGGTGGCGACCGGCGCACGGGTGCGTAACGCGTATACAATCTACCTAATACTGGAGGATAGCCCGGGGAAACTCGGATTAATACTTCATAGTATCACAGATAGGCATCTTGAAGTGATTAAAGATTTATCGGTATTAGATGAGTATGCGTCTGATTAGTTTGTTGGTGAGGTAACGGCTCACCAAGACGATGATCAGTAGGGGTTCTGAGAGGATGATCCCCCACACTGGCACTGAGATACGGGCCAGACTCCTACGGGAGGCAGCAGTAGGGAATATTGGTCAATGGGCGAGAGCCTGAACCAGCCATGCCGCGTGCAGGATGACGGCCTTCTGGGTTG…	2052	GATGAACGCTAGCGGCAGGCCTAATACATGCAAGTCGAGGGGCAGCACGGTTTTCGGACTGGTGGCGACCGGCGCACGGGTGCGTAACGCGTATACAATCTACCTAATACTGGAGGATAGCCCGGGGAAACTCGGATTAATACTTCATAGTATCACAGATAGGCATCTTGAAGTGATTAAAGATTTATCGGTATTAGATGAGTATGCGTCTGATTAGTTTGTTGGTGAGGTAACGGCTCACCAAGACGATGATCAGTAGGGGTTCTGAGAGGATGATCCCCCACACTGGCACTGAGATACGGGCCAGACTCCTACGGGAGGCAGCAGTAGGGAATATTGGTCAATGGGCGAGAGCCTGAACCAGCCATGCCGCGTGCAGGATGACGGCCTTCTGGGTTG…	1460	Ekhidna lutea BiosLi/39	NR_115061.1	99.19%	Bacteroidota	Cytophagia	Cytophagales	Reichenbachiellaceae	Ekhidna
01-NCR	13	Hoeflea alexandrii	112	x	x	x	112	Coleofasciculus chthonoplastes NCR DSM 104235 sv_0011-11	134	x	AACGAACGCTGGCGGCAGGCTTAACACATGCAAGTCGAGCGCCCCGCAAGGGGAGCGGCAGACGGGTGAGTAACGCGTGGGAATCTACCCATCTCTACGGAATAACTCAGGGAAACTTGTGCTAATACCGTATACGCCCTTCGGGGGAAAGATTTATCGGAGATGGATGAGCCCGCGTTGGATTAGCTAGTTGGTGGGGTAAAGGCCTACCAAGGCGACGATCCATAGCTGGTCTGAGAGGATGATCAGCCACACTGGGACTGAGACACGGCCCAGACTCCTACGGGAGGCAGCAGTGGGGAATATTGGACAATGGGCGCAAGCCTGATCCAGCCATGCCGCGTGAGTGATGAAGGCCCTAGGGTTGTAAAGCTCTTTCACCGGTGAAGATAATGACGG…	2802	AACGAACGCTGGCGGCAGGCTTAACACATGCAAGTCGAGCGCCCCGCAAGGGGAGCGGCAGACGGGTGAGTAACGCGTGGGAATCTACCCATCTCTACGGAATAACTCAGGGAAACTTGTGCTAATACCGTATACGCCCTTCGGGGGAAAGATTTATCGGAGATGGATGAGCCCGCGTTGGATTAGCTAGTTGGTGGGGTAAAGGCCTACCAAGGCGACGATCCATAGCTGGTCTGAGAGGATGATCAGCCACACTGGGACTGAGACACGGCCCAGACTCCTACGGGAGGCAGCAGTGGGGAATATTGGACAATGGGCGCAAGCCTGATCCAGCCATGCCGCGTGAGTGATGAAGGCCCTAGGGTTGTAAAGCTCTTTCACCGGTGAAGATAATGACGG…	1428	Hoeflea alexandrii AM1V30	NR_042321.1	99.58%	Proteobacteria	Alphaproteobacteria	Hyphomicrobiales	Rhizobiaceae	Hoeflea
01-NCR	14	Marinovum algicola	106	x	x	x	106	Coleofasciculus chthonoplastes NCR DSM 104235 sv_0012-12	49	x	AACGAACGCTGGCGGCAGGCCTAACACATGCAAGTCGAGCGAGCTCTTCGGAGCTAGCGGCGGACGGGTTAGTAACGCGTGGGAACGTGCCCTTCACTGCGGAATAGCCACTGGAAACGGTGAGTAATACCGCATACGCCCTTCGGGGGAAAGATTTATCGGTGAAGGATCGGCCCGCGTTAGATTAGATAGTTGGTGGGGTAACGGCCTACCAAGTCTACGATCTATAGCTGGTTTTAGAGGATGATCAGCAACACTGGGACTGAGACACGGCCCAGACTCCTACGGGAGGCAGCAGTGGGGAATCTTGGACAATGGGCGCAAGCCTGATCCAGCCATGCCGCGTGAGTGATGAAGGCCTTAGGGTCGTAAAGCTCTTTCGCCAGAGATGATAATGAC…	2563	AACGAACGCTGGCGGCAGGCCTAACACATGCAAGTCGAGCGAGCTCTTCGGAGCTAGCGGCGGACGGGTTAGTAACGCGTGGGAACGTGCCCTTCACTGCGGAATAGCCACTGGAAACGGTGAGTAATACCGCATACGCCCTTCGGGGGAAAGATTTATCGGTGAAGGATCGGCCCGCGTTAGATTAGATAGTTGGTGGGGTAACGGCCTACCAAGTCTACGATCTATAGCTGGTTTTAGAGGATGATCAGCAACACTGGGACTGAGACACGGCCCAGACTCCTACGGGAGGCAGCAGTGGGGAATCTTGGACAATGGGCGCAAGCCTGATCCAGCCATGCCGCGTGAGTGATGAAGGCCTTAGGGTCGTAAAGCTCTTTCGCCAGAGATGATAATGAC…	1405	Marinovum algicola NBRC 16653	NR_112651.1	100.00%	Proteobacteria	Alphaproteobacteria	Rhodobacterales	Roseobacteraceae	Marinovum
01-NCR	15	Deltaproteobacterium	92	x	x	x	92	Coleofasciculus chthonoplastes NCR DSM 104235 sv_0013-13	202	x	AATGAACGCTGGCGGCGTGGATTAGGCATGCAAGTCGAGCGAGAAAGGCTCCTTCGGGAGCTGAGTAAAGCGGCGAACTGGTTAGTAACAGGTGGGAAATGTGCCCCCGGGTTCGGGATAACTACTGGAAACAGTAGCTAATACCGGATACGGTTTTGGAGCCTTCGGGCTCCTGGACGAAAGGTGCTTCGGTGCCGCTTGGGGATCGTCCCGCCCCCGATTAGCTTGTTGGTGGGGTAATGGCCTACCAAGGCGACGATCGGTAGCTGGTCTGAGAGGATGGTCAGCAACACTGGGACTGAGATACGGCCCAGACTCCTACGGGAGGCAGCAGTCTAGAGGCTTCGGCAATGGGGGCAACCCTGACCGAGCGACGCCGCGTGGGTGATGAAGGTCTTC…	2980	AATGAACGCTGGCGGCGTGGATTAGGCATGCAAGTCGAGCGAGAAAGGCTCCTTCGGGAGCTGAGTAAAGCGGCGAACTGGTTAGTAACAGGTGGGAAATGTGCCCCCGGGTTCGGGATAACTACTGGAAACAGTAGCTAATACCGGATACGGTTTTGGAGCCTTCGGGCTCCTGGACGAAAGGTGCTTCGGTGCCGCTTGGGGATCGTCCCGCCCCCGATTAGCTTGTTGGTGGGGTAATGGCCTACCAAGGCGACGATCGGTAGCTGGTCTGAGAGGATGGTCAGCAACACTGGGACTGAGATACGGCCCAGACTCCTACGGGAGGCAGCAGTCTAGAGGCTTCGGCAATGGGGGCAACCCTGACCGAGCGACGCCGCGTGGGTGATGAAGGTCTTC…	1493	Pseudodesulfovibrio alkaliphilus F-1	MN705432.1	81.25%	Proteobacteria	Deltaproteobacteria	Desulfovibrionales	Desulfovibrionaceae	Pseudodesulfovibrio
01-NCR	16	Marinovum algicola	83	x	x	x	83	Coleofasciculus chthonoplastes NCR DSM 104235 sv_0014-14	48	x	AACGAACGCTGGCGGCAGGCCTAACACATGCAAGTCGAGCGAGCTCTTCGGAGCTAGCGGCGGACGGGTTAGTAACGCGTGGGAACGTGCCCTTCACTGCGGAATAGCCACTGGAAACGGTGAGTAATACCGCATACGCCCTTCGGGGGAAAGATTTATCGGTGAAGGATCGGCCCGCGTTAGATTAGATAGTTGGTGGGGTAACGGCCTACCAAGTCTACGATCTATAGCTGGTTTTAGAGGATGATCAGCAACACTGGGACTGAGACACGGCCCAGACTCCTACGGGAGGCAGCAGTGGGGAATCTTGGACAATGGGCGCAAGCCTGATCCAGCCATGCCGCGTGAGTGATGAAGGCCTTAGGGTCGTAAAGCTCTTTCGCCAGAGATGATAATGAC…	2563	AACGAACGCTGGCGGCAGGCCTAACACATGCAAGTCGAGCGAGCTCTTCGGAGCTAGCGGCGGACGGGTTAGTAACGCGTGGGAACGTGCCCTTCACTGCGGAATAGCCACTGGAAACGGTGAGTAATACCGCATACGCCCTTCGGGGGAAAGATTTATCGGTGAAGGATCGGCCCGCGTTAGATTAGATAGTTGGTGGGGTAACGGCCTACCAAGTCTACGATCTATAGCTGGTTTTAGAGGATGATCAGCAACACTGGGACTGAGACACGGCCCAGACTCCTACGGGAGGCAGCAGTGGGGAATCTTGGACAATGGGCGCAAGCCTGATCCAGCCATGCCGCGTGAGTGATGAAGGCCTTAGGGTCGTAAAGCTCTTTCGCCAGAGATGATAATGAC…	1405	Marinovum algicola NBRC 16653	NR_112651.1	100.00%	Proteobacteria	Alphaproteobacteria	Rhodobacterales	Roseobacteraceae	Marinovum
01-NCR	17	Bauldia litoralis	75	x	x	x	75	Coleofasciculus chthonoplastes NCR DSM 104235 sv_0016-16	84	x	AACGAACGCTGGCGGCAGGCTTAACACATGCAAGTCGAACGAGAAGCCGAACTTCGGTTTGGTGGAAAGTGGCAGACGGGTGAGTAACGCGTGGGAATCTACCTAGTGGTACGGAATAACTCAGGGAAACTTGGGCTAATACCGTATGAGCCCGTAAGGGGAAAGATTTATCGCCATTAGATGAGCCCGCGTCTGATTAGCTAGTTGGTGGGGTAAAAGCCTACCAAGGCGACGATCAGTAGCTGGTCTGAGAGGATGATCAGCCACACTGGGACTGAGACACGGCCCAGACTCCTACGGGAGGCAGCAGTGGGGAATATTGGACAATGGGCGCAAGCCTGATCCAGCCATGCCGCGTGAGTGATGAAGGCCCTAGGGTTGTAAAGCTCTTTCGCACGC…	2289	AACGAACGCTGGCGGCAGGCTTAACACATGCAAGTCGAACGAGAAGCCGAACTTCGGTTTGGTGGAAAGTGGCAGACGGGTGAGTAACGCGTGGGAATCTACCTAGTGGTACGGAATAACTCAGGGAAACTTGGGCTAATACCGTATGAGCCCGTAAGGGGAAAGATTTATCGCCATTAGATGAGCCCGCGTCTGATTAGCTAGTTGGTGGGGTAAAAGCCTACCAAGGCGACGATCAGTAGCTGGTCTGAGAGGATGATCAGCCACACTGGGACTGAGACACGGCCCAGACTCCTACGGGAGGCAGCAGTGGGGAATATTGGACAATGGGCGCAAGCCTGATCCAGCCATGCCGCGTGAGTGATGAAGGCCCTAGGGTTGTAAAGCTCTTTCGCACGC…	1443	Bauldia litoralis 524-16	NR_117251.1	99.93%	Proteobacteria	Alphaproteobacteria	Hyphomicrobiales	Kaistiaceae	Bauldia
01-NCR	18	Salinisphaeraceae bacterium	70	x	x	x	70	Coleofasciculus chthonoplastes NCR DSM 104235 sv_0017-17	227	x	ATTGAACGCTGGCGGCAGGCCTAACACATGCAAGTCGAGCGGAAACGACACCTTCGGGTGGGCGTCGAGCGGCGGACGGGTGAGTAATACGTAGGAATCTGCCCAACGGTGGGGGATAACTCGGGGAAACTCGAGCTAATACCGCATAATCCTTACGGGGCAAAGCGGAGGACCCTTCGGGGCTTCGCGCCGATGGATGAGCCTACGTCTGATTAGCTTGTTGGTGGGGTAACGGCCTACCAAGGCGACGATCAGTAGCTGGTCTGAGAGGATGATCAGCCACACCGGGACTGAGACACGGCCCGGACTCCTACGGGAGGCAGCAGTGGGGAATCTTGGACAATGGGCGAAAGCCTGATCCAGCCATGCCGCGTGTGTGAAGAAGGCCCTAGGGTTGTA…	2107	ATTGAACGCTGGCGGCAGGCCTAACACATGCAAGTCGAGCGGAAACGACACCTTCGGGTGGGCGTCGAGCGGCGGACGGGTGAGTAATACGTAGGAATCTGCCCAACGGTGGGGGATAACTCGGGGAAACTCGAGCTAATACCGCATAATCCTTACGGGGCAAAGCGGAGGACCCTTCGGGGCTTCGCGCCGATGGATGAGCCTACGTCTGATTAGCTTGTTGGTGGGGTAACGGCCTACCAAGGCGACGATCAGTAGCTGGTCTGAGAGGATGATCAGCCACACCGGGACTGAGACACGGCCCGGACTCCTACGGGAGGCAGCAGTGGGGAATCTTGGACAATGGGCGAAAGCCTGATCCAGCCATGCCGCGTGTGTGAAGAAGGCCCTAGGGTTGTA…	1478	Halophibacterium profundimaris PC39	GU452538.1	94.24%	Proteobacteria	Gammaproteobacteria	Nevskiales	Salinisphaeraceae	Halophibacterium
01-NCR	19	Parvibaculum lavamentivorans	42	x	x	x	42	Coleofasciculus chthonoplastes NCR DSM 104235 sv_0020-20	113	x	AACGAACGCTGGCGGCAGGCTTAACACATGCAAGTCGAACGCCCTCTTCGGAGGGAGTGGCAGACGGGTGAGTAACACGTGGGAACCTACCTAGGGGTACGGAATAACTCGGGGAAACTCGTGCTAATACCGTATACGACCTTCGGGTGAAAGATTTATCGCCCCTAGATGGGCCCGCGCTGGATTAGCTAGTTGGTGGGGTAAAAGCCTACCAAGGCGACGATCCATAGCTGGTCTGAGAGGATGATCAGCCACACTGGGACTGAGACACGGCCCAGACTCCTACGGGAGGCAGCAGTGGGGAATCTTGGACAATGGGGGAAACCCTGATCCAGCCATGCCGCGTGAGTGATGAAGGCCTTAGGGTTGTAAAGCTCTTTCGCCAGGGAAGATAATGAC…	2328	AACGAACGCTGGCGGCAGGCTTAACACATGCAAGTCGAACGCCCTCTTCGGAGGGAGTGGCAGACGGGTGAGTAACACGTGGGAACCTACCTAGGGGTACGGAATAACTCGGGGAAACTCGTGCTAATACCGTATACGACCTTCGGGTGAAAGATTTATCGCCCCTAGATGGGCCCGCGCTGGATTAGCTAGTTGGTGGGGTAAAAGCCTACCAAGGCGACGATCCATAGCTGGTCTGAGAGGATGATCAGCCACACTGGGACTGAGACACGGCCCAGACTCCTACGGGAGGCAGCAGTGGGGAATCTTGGACAATGGGGGAAACCCTGATCCAGCCATGCCGCGTGAGTGATGAAGGCCTTAGGGTTGTAAAGCTCTTTCGCCAGGGAAGATAATGAC…	1429	Parvibaculum lavamentivorans DS-1	NR_074262.1	99.09%	Proteobacteria	Alphaproteobacteria	Hyphomicrobiales	Parvibaculaceae	Parvibaculum
01-NCR	20	Woeseia oceani	38	x	x	x	38	Coleofasciculus chthonoplastes NCR DSM 104235 sv_0021-21	269	x	ATTGAACGCTGGCGGCATGCCTAACACATGCAAGTCGAACGGAAACGATGGAAGCTTGCTTCCAGGCGTCGAGTGGCGGACGGGTGAGTAATGCTTAGGAATCTGCCCATTAGTGGGGGACAACTCGGGGAAACTCGAGCTAATACCGCATACGCCCTACGGGGGAAAGCGGGGGATCTTCGGACCTCGCGCTAATGGATGAGCCTAAGTCGGATTAGCTTGTTGGTGGGGTAAAAGCCTACCAAGGCGACGATCCGTAGCTGGTCTGAGAGGACGATCAGCCACACTGGGACTGAGACACGGCCCAGACTCCTACGGGAGGCAGCAGTGGGGAATATTGGACAATGGGGGAAACCCTGATCCAGCAATGCCGCGTGTGTGAAGAAGGCCTGCGGGTTG…	2365	ATTGAACGCTGGCGGCATGCCTAACACATGCAAGTCGAACGGAAACGATGGAAGCTTGCTTCCAGGCGTCGAGTGGCGGACGGGTGAGTAATGCTTAGGAATCTGCCCATTAGTGGGGGACAACTCGGGGAAACTCGAGCTAATACCGCATACGCCCTACGGGGGAAAGCGGGGGATCTTCGGACCTCGCGCTAATGGATGAGCCTAAGTCGGATTAGCTTGTTGGTGGGGTAAAAGCCTACCAAGGCGACGATCCGTAGCTGGTCTGAGAGGACGATCAGCCACACTGGGACTGAGACACGGCCCAGACTCCTACGGGAGGCAGCAGTGGGGAATATTGGACAATGGGGGAAACCCTGATCCAGCAATGCCGCGTGTGTGAAGAAGGCCTGCGGGTTG…	1481	Woeseia oceani XK5	CP016268.1	100.00%	Proteobacteria	Gammaproteobacteria	Chromatiales	Woeseiaceae	Woeseia
01-NCR	21	Arenibacter palladensis	38	x	x	x	38	Coleofasciculus chthonoplastes NCR DSM 104235 sv_0022-22	390	x	GATGAACGCTAGCGGCAGGCCTAACACATGCAAGTCGAGGGGCAGCGGGGATAAGCTTGCTTATCCGCCGGCGACCGGCGCACGGGTGCGCAACGCGTATAGAATCTGCCCTGTACTGGGGAATAGCCCAGAGAAATTTGGATTAATGCCCCATGGTATGTATTAGCGGCATCGCTTATACATTAAAGGCTACGGTACAGGATGACTATGCGTCCCATTAGTTAGTTGGTAAGGTAACGGCTTACCAAGGCAGCGATGGGTAGGGGCCCTGAGAGGGGGATCCCCCACACTGGTACTGAGACACGGACCAGACTCCTACGGGAGGCAGCAGTGAGGAATATTGGACAATGGGCGGGAGCCTGATCCAGCCATGCCGCGTGCAGGAAGACGGTCCTATGG…	2333	GATGAACGCTAGCGGCAGGCCTAACACATGCAAGTCGAGGGGCAGCGGGGATAAGCTTGCTTATCCGCCGGCGACCGGCGCACGGGTGCGCAACGCGTATAGAATCTGCCCTGTACTGGGGAATAGCCCAGAGAAATTTGGATTAATGCCCCATGGTATGTATTAGCGGCATCGCTTATACATTAAAGGCTACGGTACAGGATGACTATGCGTCCCATTAGTTAGTTGGTAAGGTAACGGCTTACCAAGGCAGCGATGGGTAGGGGCCCTGAGAGGGGGATCCCCCACACTGGTACTGAGACACGGACCAGACTCCTACGGGAGGCAGCAGTGAGGAATATTGGACAATGGGCGGGAGCCTGATCCAGCCATGCCGCGTGCAGGAAGACGGTCCTATGG…	1465	Arenibacter palladensis LMG 21972	NR_042188.1	99.45%	Bacteroidota	Flavobacteriia	Flavobacteriales	Flavobacteriaceae	Arenibacter
01-NCR	22	Imperialibacter roseus	38	x	x	x	38	Coleofasciculus chthonoplastes NCR DSM 104235 sv_0023-26	479	x	GATGAACGCTAGCGGCAGGCCTAATACATGCAAGTCGAGGGGTATATTTCTTTCGGGAGATAGAGACCGGCGCACGGGTGCGTAACACGTATGCAACCTGGCCACTACTGGGGGATAGCCCGGGGAAACTCGGATTAATACCCCATAACACAGTGAAATCGCATGGTTTTACTGTTAAAGATTTATCGGTAGTGGATGGGCATGCGTCCGATTAGCTAGTTGGCAGTGTAACGGACTACCAAGGCGACGATCGGTAGGGGGTCTGAGAGGATGATCCCCCACACTGGTACTGAGATACGGACCAGACTCCTACGGGAGGCAGCAGTAGGGAATATTGGGCAATGGAGGCAACTCTGACCCAGCCATGCCGCGTGCAGGAAGACGGCCTTCTGGGTTGTA…	2320	GATGAACGCTAGCGGCAGGCCTAATACATGCAAGTCGAGGGGTATATTTCTTTCGGGAGATAGAGACCGGCGCACGGGTGCGTAACACGTATGCAACCTGGCCACTACTGGGGGATAGCCCGGGGAAACTCGGATTAATACCCCATAACACAGTGAAATCGCATGGTTTTACTGTTAAAGATTTATCGGTAGTGGATGGGCATGCGTCCGATTAGCTAGTTGGCAGTGTAACGGACTACCAAGGCGACGATCGGTAGGGGGTCTGAGAGGATGATCCCCCACACTGGTACTGAGATACGGACCAGACTCCTACGGGAGGCAGCAGTAGGGAATATTGGGCAATGGAGGCAACTCTGACCCAGCCATGCCGCGTGCAGGAAGACGGCCTTCTGGGTTGTA…	1461	Imperialibacter roseus P4	NR_132295.1	99.29%	Bacteroidota	Cytophagia	Cytophagales	Flammeovirgaceae	Imperialibacter
01-NCR	23	Roseibium aggregatum	32	x	x	x	32	Coleofasciculus chthonoplastes NCR DSM 104235 sv_0025-31	77	x	AACGAACGCTGGCGGCAGGCTTAACACATGCAAGTCGAACGAACTCTTCGGAGTTAGTGGCAGACGGGTGAGTAACGCGTGGGAACCTACCTTTAGGTACGGAACAACAGTTGGAAACGACTGCTAATACCGTATGTGCCCTATGGGGGAAAGATTTATCGCCTAAGGATGGGCCCGCGTTGGATTAGCTAGTTGGTGGGGTAAAGGCCTACCAAGGCGACGATCCATAGCTGGTCTGAGAGGATGATCAGCCACACTGGGACTGAGACACGGCCCAGACTCCTACGGGAGGCAGCAGTGGGGAATATTGGACAATGGGCGCAAGCCTGATCCAGCCATGCCGCGTGAGTGATGAAGGCCCTAGGGTTGTAAAGCTCTTTCAGCGAGGAGGATAATGAC…	2449	AACGAACGCTGGCGGCAGGCTTAACACATGCAAGTCGAACGAACTCTTCGGAGTTAGTGGCAGACGGGTGAGTAACGCGTGGGAACCTACCTTTAGGTACGGAACAACAGTTGGAAACGACTGCTAATACCGTATGTGCCCTATGGGGGAAAGATTTATCGCCTAAGGATGGGCCCGCGTTGGATTAGCTAGTTGGTGGGGTAAAGGCCTACCAAGGCGACGATCCATAGCTGGTCTGAGAGGATGATCAGCCACACTGGGACTGAGACACGGCCCAGACTCCTACGGGAGGCAGCAGTGGGGAATATTGGACAATGGGCGCAAGCCTGATCCAGCCATGCCGCGTGAGTGATGAAGGCCCTAGGGTTGTAAAGCTCTTTCAGCGAGGAGGATAATGAC…	1424	Roseibium aggregatum NBRC 16684	NR_113861.1	100.00%	Proteobacteria	Alphaproteobacteria	Hyphomicrobiales	Stappiaceae	Roseibium
01-NCR	24	Arenibacter palladensis	32	x	x	x	32	Coleofasciculus chthonoplastes NCR DSM 104235 sv_0024-27	387	x	GATGAACGCTAGCGGCAGGCCTAACACATGCAAGTCGAGGGGCAGCGGGGATAAGCTTGCTTATCCGCCGGCGACCGGCGCACGGGTGCGCAACGCGTATAGAATCTGCCCTGTACTGGGGAATAGCCCAGAGAAATTTGGATTAATGCCCCATGGTATGTATTAGCGGCATCGCTTATACATTAAAGGCTACGGTACAGGATGACTATGCGTCCCATTAGTTAGTTGGTAAGGTAACGGCTTACCAAGGCAGCGATGGGTAGGGGCCCTGAGAGGGGGATCCCCCACACTGGTACTGAGACACGGACCAGACTCCTACGGGAGGCAGCAGTGAGGAATATTGGACAATGGGCGGGAGCCTGATCCAGCCATGCCGCGTGCAGGAAGACGGTCCTATGG…	2296	GATGAACGCTAGCGGCAGGCCTAACACATGCAAGTCGAGGGGCAGCGGGGATAAGCTTGCTTATCCGCCGGCGACCGGCGCACGGGTGCGCAACGCGTATAGAATCTGCCCTGTACTGGGGAATAGCCCAGAGAAATTTGGATTAATGCCCCATGGTATGTATTAGCGGCATCGCTTATACATTAAAGGCTACGGTACAGGATGACTATGCGTCCCATTAGTTAGTTGGTAAGGTAACGGCTTACCAAGGCAGCGATGGGTAGGGGCCCTGAGAGGGGGATCCCCCACACTGGTACTGAGACACGGACCAGACTCCTACGGGAGGCAGCAGTGAGGAATATTGGACAATGGGCGGGAGCCTGATCCAGCCATGCCGCGTGCAGGAAGACGGTCCTATGG…	1465	Arenibacter palladensis LMG 21972	NR_042188.1	99.45%	Bacteroidota	Flavobacteriia	Flavobacteriales	Flavobacteriaceae	Arenibacter
01-NCR	25	Arenibacter palladensis	31	x	x	x	31	Coleofasciculus chthonoplastes NCR DSM 104235 sv_0026-32	391	x	GATGAACGCTAGCGGCAGGCCTAACACATGCAAGTCGAGGGGCAGCGGGGATAAGCTTGCTTATCCGCCGGCGACCGGCGCACGGGTGCGCAACGCGTATAGAATCTGCCCTGTACTGGGGAATAGCCCAGAGAAATTTGGATTAATGCCCCATGGTATGTATTAGCGGCATCGCTTGTACATTAAAGGCTACGGTACAGGATGACTATGCGTCCCATTAGTTAGTTGGTAAGGTAACGGCTTACCAAGGCAGCGATGGGTAGGGGCCCTGAGAGGGGGATCCCCCACACTGGTACTGAGACACGGACCAGACTCCTACGGGAGGCAGCAGTGAGGAATATTGGACAATGGGCGGGAGCCTGATCCAGCCATGCCGCGTGCAGGAAGACGGTCCTATGG…	2336	GATGAACGCTAGCGGCAGGCCTAACACATGCAAGTCGAGGGGCAGCGGGGATAAGCTTGCTTATCCGCCGGCGACCGGCGCACGGGTGCGCAACGCGTATAGAATCTGCCCTGTACTGGGGAATAGCCCAGAGAAATTTGGATTAATGCCCCATGGTATGTATTAGCGGCATCGCTTGTACATTAAAGGCTACGGTACAGGATGACTATGCGTCCCATTAGTTAGTTGGTAAGGTAACGGCTTACCAAGGCAGCGATGGGTAGGGGCCCTGAGAGGGGGATCCCCCACACTGGTACTGAGACACGGACCAGACTCCTACGGGAGGCAGCAGTGAGGAATATTGGACAATGGGCGGGAGCCTGATCCAGCCATGCCGCGTGCAGGAAGACGGTCCTATGG…	1465	Arenibacter palladensis LMG 21972	NR_042188.1	99.45%	Bacteroidota	Flavobacteriia	Flavobacteriales	Flavobacteriaceae	Arenibacter
01-NCR	26	Sneathiellaceae bacterium	30	x	x	x	30	Coleofasciculus chthonoplastes NCR DSM 104235 sv_0027-33	32	x	AACGAACGCTGGCGGCAGGCCTAACACATGCAAGTCGAACGTGAAGCCGGACTTCGGTCTGGTGGAAAGTGGCGCACGGGTGAGTAACGCGTAGGAATTTACCCAGCAGTACGGAATAACCATCGGAAACGGTGGCTAATACCGAATACGCCCTCCGGGGGAAAGATTTATCGCTGTTGGATGAGCCTGCGTCGGATTAGCTTGTTGGTGAGGTAAAAGCTCACCAAGGCGACAATCCGTAGCTGGTCTGAGAGGATGACCAGCCACACTGGGACTGAGACACGGCCCAGACTCCTACGGGAGGCAGCAGTGGGGAATATTGGACAATGGGCGAAAGCCTGATCCAGCCATGCCGCGTGAGTGATGAAGGCCTTAGGGTTGTAAAGCTCTTTCACCGGG…	2197	AACGAACGCTGGCGGCAGGCCTAACACATGCAAGTCGAACGTGAAGCCGGACTTCGGTCTGGTGGAAAGTGGCGCACGGGTGAGTAACGCGTAGGAATTTACCCAGCAGTACGGAATAACCATCGGAAACGGTGGCTAATACCGAATACGCCCTCCGGGGGAAAGATTTATCGCTGTTGGATGAGCCTGCGTCGGATTAGCTTGTTGGTGAGGTAAAAGCTCACCAAGGCGACAATCCGTAGCTGGTCTGAGAGGATGACCAGCCACACTGGGACTGAGACACGGCCCAGACTCCTACGGGAGGCAGCAGTGGGGAATATTGGACAATGGGCGAAAGCCTGATCCAGCCATGCCGCGTGAGTGATGAAGGCCTTAGGGTTGTAAAGCTCTTTCACCGGG…	1438	Sneathiella chinensis CBMAI 737	NR_043652.1	90.62%	Proteobacteria	Alphaproteobacteria	Sneathiellales	Sneathiellaceae	Sneathiella
01-NCR	27	Miltoncostaea sp.	29	x	x	x	29	Coleofasciculus chthonoplastes NCR DSM 104235 sv_0028-34	369	x	GACGAACGCTGGCGGCGTGCTTAACACATGCAAGTCGAGCGAGAAAGCTCCTTCGGGAGTGAGTACAGCGGCGAACGGGTGAGTAACACGTGGGCAACCTGCCCCAAGGAGCGGGACAACCCGAGGAAACTCGGGCTAATACCGCATGACTCGTAACGGCTCAAGTCGTTGCGGTAAATGGTAGCTTCGGCCTCCGCCTTGGGATGGGCCCGCGGCGCATTAGCTTGTTGGTGGGGTAACGGCCCACCAAGGCGACGATGCGTAGCTGGTCTGAGAGGACGATCAGCCACACTGGGACTGAGACACGGCCCAGACTCCTACGGGAGGCAGCAGTGGGGAATCTTGCGCAATGGGCGGAAGCCTGACGCAGCAACGCCGCGTGTGGGAAGACGGCTTTCG…	1945	GACGAACGCTGGCGGCGTGCTTAACACATGCAAGTCGAGCGAGAAAGCTCCTTCGGGAGTGAGTACAGCGGCGAACGGGTGAGTAACACGTGGGCAACCTGCCCCAAGGAGCGGGACAACCCGAGGAAACTCGGGCTAATACCGCATGACTCGTAACGGCTCAAGTCGTTGCGGTAAATGGTAGCTTCGGCCTCCGCCTTGGGATGGGCCCGCGGCGCATTAGCTTGTTGGTGGGGTAACGGCCCACCAAGGCGACGATGCGTAGCTGGTCTGAGAGGACGATCAGCCACACTGGGACTGAGACACGGCCCAGACTCCTACGGGAGGCAGCAGTGGGGAATCTTGCGCAATGGGCGGAAGCCTGACGCAGCAACGCCGCGTGTGGGAAGACGGCTTTCG…	1489	Miltoncostaea oceani SCSIO 61214	CP064356.1	97.59%	Actinomycetota	Thermoleophilia	Miltoncostaeales	Miltoncostaeaceae	Miltoncostaea
01-NCR	28	Marinobacter salarius	23	x	x	x	23	Coleofasciculus chthonoplastes NCR DSM 104235 sv_0029-35	246	x	ATTGAACGCTGGCGGCAGGCTTAACACATGCAAGTCGAGCGGTAACAGGGGGAGCTTGCTCCCCGCTGACGAGCGGCGGACGGGTGAGTAATGCATAGGAAACTGCCCAGTAGTGGGGGATAGCCCGGGGAAACCCGGATTAATACCGCATACGCCCTTCGGGGGAAAGCAGGGGATCTTCGGACCTTGCGCTATTGGATGTGCCTATGTCGGATTAGCTAGTTGGTGGGGTAAGAGCCTACCAAGGCGACGATCCGTAGCTGGTCTGAGAGGATGATCAGCCACATCGGGACTGAGACACGGCCCGAACTCCTACGGGAGGCAGCAGTGGGGAATATTGGACAATGGGGGCAACCCTGATCCAGCCATGCCGCGTGTGTGAAGAAGGCTTTCGGGTTG…	2342	ATTGAACGCTGGCGGCAGGCTTAACACATGCAAGTCGAGCGGTAACAGGGGGAGCTTGCTCCCCGCTGACGAGCGGCGGACGGGTGAGTAATGCATAGGAAACTGCCCAGTAGTGGGGGATAGCCCGGGGAAACCCGGATTAATACCGCATACGCCCTTCGGGGGAAAGCAGGGGATCTTCGGACCTTGCGCTATTGGATGTGCCTATGTCGGATTAGCTAGTTGGTGGGGTAAGAGCCTACCAAGGCGACGATCCGTAGCTGGTCTGAGAGGATGATCAGCCACATCGGGACTGAGACACGGCCCGAACTCCTACGGGAGGCAGCAGTGGGGAATATTGGACAATGGGGGCAACCCTGATCCAGCCATGCCGCGTGTGTGAAGAAGGCTTTCGGGTTG…	1481	Marinobacter salarius R9SW1	KJ547705.1	99.86%	Proteobacteria	Gammaproteobacteria	Alteromonadales	Alteromonadaceae	Marinobacter
01-NCR	29	Algiphilus sp.	17	x	x	x	17	Coleofasciculus chthonoplastes NCR DSM 104235 sv_0030-36	212	x	ATTGAACGCTGGCGGAATGCTTAACACATGCAAGTCGAGCGGCAGCATGCCCTTCGGGGTGATGGCGAGCGGCGGACGGGTGAGTAATACATAGGAATCTGCCCTAGAGTGGGGGATAGCCCGGGGAAACTCGGATTAATACCGCATAATCTCTACGGAGCAAAGTGGGGGATCTTCGGACCTCACGCTTTAGGATGAGCCTATGGCCGATTAGCTTGTTGGTGAGGTAACGGCTCACCAAGGCCACGATCGGTAGCTGGTTTGAGAGGATGATCAGCCACACTGGGACTGAGACACGGCCCAGACTCCTACGGGAGGCAGCAGTGGGGAATATTGGACAATGGGCGAAAGCCTGATCCAGCAATTCCGCGTGTGTGAAGAAGGCCTTAGGGTTGTAAA…	2068	ATTGAACGCTGGCGGAATGCTTAACACATGCAAGTCGAGCGGCAGCATGCCCTTCGGGGTGATGGCGAGCGGCGGACGGGTGAGTAATACATAGGAATCTGCCCTAGAGTGGGGGATAGCCCGGGGAAACTCGGATTAATACCGCATAATCTCTACGGAGCAAAGTGGGGGATCTTCGGACCTCACGCTTTAGGATGAGCCTATGGCCGATTAGCTTGTTGGTGAGGTAACGGCTCACCAAGGCCACGATCGGTAGCTGGTTTGAGAGGATGATCAGCCACACTGGGACTGAGACACGGCCCAGACTCCTACGGGAGGCAGCAGTGGGGAATATTGGACAATGGGCGAAAGCCTGATCCAGCAATTCCGCGTGTGTGAAGAAGGCCTTAGGGTTGTAAA…	1478	Algiphilus aromaticivorans DG1253	NR_115808.1	97.09%	Proteobacteria	Gammaproteobacteria	Nevskiales	Algiphilaceae	Algiphilus
01-NCR	30	Roseovarius indicus	14	x	x	x	14	Coleofasciculus chthonoplastes NCR DSM 104235 sv_0031-37	89	x	AACGAACGCTGGCGGCAGGCTTAACACATGCAAGTCGAACGAGATCTTCGGATCTAGTGGCGGACGGGTGAGTAACGCGTGGGAACATGCCCTTCACTACGGAATAGTCCCGGGAAACTGGGTTTAATACCGTATACGCCCTTCGGGGGAAAGAATTTCGGTGAAGGATTGGCCCGCGTTAGATTAGGTAGTTGGTGGGGTAATGGCCTACCAAGCCTACGATCTATAGCTGGTTTTAGAGGATGATCAGCCACACTGGGACTGAGACACGGCCCAGACTCCTACGGGAGGCAGCAGTGGGGAATCTTAGACAATGGGCGAAAGCCTGATCTAGCCATGCCGCGTGAGTGACGAAGGCCTTAGGGTCGTAAAGCTCTTTCGCCAGGGATGATAATGACA…	2254	AACGAACGCTGGCGGCAGGCTTAACACATGCAAGTCGAACGAGATCTTCGGATCTAGTGGCGGACGGGTGAGTAACGCGTGGGAACATGCCCTTCACTACGGAATAGTCCCGGGAAACTGGGTTTAATACCGTATACGCCCTTCGGGGGAAAGAATTTCGGTGAAGGATTGGCCCGCGTTAGATTAGGTAGTTGGTGGGGTAATGGCCTACCAAGCCTACGATCTATAGCTGGTTTTAGAGGATGATCAGCCACACTGGGACTGAGACACGGCCCAGACTCCTACGGGAGGCAGCAGTGGGGAATCTTAGACAATGGGCGAAAGCCTGATCTAGCCATGCCGCGTGAGTGACGAAGGCCTTAGGGTCGTAAAGCTCTTTCGCCAGGGATGATAATGACA…	1408	Roseovarius indicus DSM 26383	CP031598.1	99.93%	Proteobacteria	Alphaproteobacteria	Rhodobacterales	Roseobacteraceae	Roseovarius
01-NCR	31	Roseovarius indicus	13	x	x	x	13	Coleofasciculus chthonoplastes NCR DSM 104235 sv_0032-38	91	x	AACGAACGCTGGCGGCAGGCTTAACACATGCAAGTCGAACGAGATCTTCGGATCTAGTGGCGGACGGGTGAGTAACGCGTGGGAACATGCCCTTCACTACGGAATAGTCCCGGGAAACTGGGTTTAATACCGTATACGCCCTTCGGGGGAAAGAATTTCGGTGAAGGATTGGCCCGCGTTAGATTAGGTAGTTGGTGGGGTAATGGCCTACCAAGCCTACGATCTATAGCTGGTTTTAGAGGATGATCAGCCACACTGGGACTGAGACACGGCCCAGACTCCTACGGGAGGCAGCAGTGGGGAATCTTAGACAATGGGCGAAAGCCTGATCTAGCCATGCCGCGTGAGTGACGAAGGCCTTAGGGTCGTAAAGCTCTTTCGCCAGGGATGATAATGACA…	2256	AACGAACGCTGGCGGCAGGCTTAACACATGCAAGTCGAACGAGATCTTCGGATCTAGTGGCGGACGGGTGAGTAACGCGTGGGAACATGCCCTTCACTACGGAATAGTCCCGGGAAACTGGGTTTAATACCGTATACGCCCTTCGGGGGAAAGAATTTCGGTGAAGGATTGGCCCGCGTTAGATTAGGTAGTTGGTGGGGTAATGGCCTACCAAGCCTACGATCTATAGCTGGTTTTAGAGGATGATCAGCCACACTGGGACTGAGACACGGCCCAGACTCCTACGGGAGGCAGCAGTGGGGAATCTTAGACAATGGGCGAAAGCCTGATCTAGCCATGCCGCGTGAGTGACGAAGGCCTTAGGGTCGTAAAGCTCTTTCGCCAGGGATGATAATGACA…	1408	Roseovarius indicus DSM 26383	CP031598.1	100.00%	Proteobacteria	Alphaproteobacteria	Rhodobacterales	Roseobacteraceae	Roseovarius
01-NCR	32	Marivirgaceae bacterium	12	x	x	x	12	Coleofasciculus chthonoplastes NCR DSM 104235 sv_0033-39	462	x	GATGAACGCTAGCGGCAGGCCTAATACATGCAAGTCGAGGGGCAGCGATTCTAACTTGTTAGAAGTCGGCGACCGGCGCACGGGTGCGTAACGCGTATGCAACTTACCTTTTACAGGAGGATAGCCCGGGGAAACCCGGATTAATACTTCATGGTGTTATAATGCGGCATCGTATAATAACTAAAGATTTATTGGTAAAAGATGGGCATGCGTCCAATTAGCTAGATGGCGAGGTAACGGCTCACCATGGCGATGATTGGTAGGGGTTCTGAGAGGATGATCCCCCACACTGGTACTGAGACACGGACCAGACTCCTACGGGAGGCAGCAGTAGGGAATATTGGTCAATGGGCGAGAGCCTGAACCAGCCATGCCGCGTGCAGGAAGACGGCCTTCTGG…	2249	GATGAACGCTAGCGGCAGGCCTAATACATGCAAGTCGAGGGGCAGCGATTCTAACTTGTTAGAAGTCGGCGACCGGCGCACGGGTGCGTAACGCGTATGCAACTTACCTTTTACAGGAGGATAGCCCGGGGAAACCCGGATTAATACTTCATGGTGTTATAATGCGGCATCGTATAATAACTAAAGATTTATTGGTAAAAGATGGGCATGCGTCCAATTAGCTAGATGGCGAGGTAACGGCTCACCATGGCGATGATTGGTAGGGGTTCTGAGAGGATGATCCCCCACACTGGTACTGAGACACGGACCAGACTCCTACGGGAGGCAGCAGTAGGGAATATTGGTCAATGGGCGAGAGCCTGAACCAGCCATGCCGCGTGCAGGAAGACGGCCTTCTGG…	1466	Marivirga tractuosa DSM 4126	NR_074493.1	90.28%	Bacteroidota	Cytophagia	Cytophagales	Marivirgaceae	Marivirga
01-NCR	33	Muricauda taeanensis	6	x	x	x	6	Coleofasciculus chthonoplastes NCR DSM 104235 sv_0035-41	402	x	GATGAACGCTAGCGGCAGGCCTAACACATGCAAGTCGAGGGGTAGGGGGTGCTTGCACCCCTGAGACCGGCGCACGGGTGCGGAACGCGTATGGAACCTGCCCCTGTCAGGGGAATAGCCCAGGGAAACTTGGATTAATGCCCCATGGTATCATTACATCGCATGATGTTGTGATTAAAGATTTATCGGACAGGGATGGCCATGCGTACCATTAGCTTGATGGTGGGGTAACGGCCCACCATGGCAACGATGGTTAGGGGCCCTGAGAGGGGGATCCCCCACACTGGTACTGAGACACGGACCAGACTCCTACGGGAGGCAGCAGTGAGGAATATTGGACAATGGTCGGAAGACTGATCCAGCCATGCCGCGTGCAGGATGACGGCCCTATGGGTTGTA…	2176	GATGAACGCTAGCGGCAGGCCTAACACATGCAAGTCGAGGGGTAGGGGGTGCTTGCACCCCTGAGACCGGCGCACGGGTGCGGAACGCGTATGGAACCTGCCCCTGTCAGGGGAATAGCCCAGGGAAACTTGGATTAATGCCCCATGGTATCATTACATCGCATGATGTTGTGATTAAAGATTTATCGGACAGGGATGGCCATGCGTACCATTAGCTTGATGGTGGGGTAACGGCCCACCATGGCAACGATGGTTAGGGGCCCTGAGAGGGGGATCCCCCACACTGGTACTGAGACACGGACCAGACTCCTACGGGAGGCAGCAGTGAGGAATATTGGACAATGGTCGGAAGACTGATCCAGCCATGCCGCGTGCAGGATGACGGCCCTATGGGTTGTA…	1458	Muricauda taeanensis Ar-22	NR_109455.1	99.93%	Bacteroidota	Flavobacteriia	Flavobacteriales	Flavobacteriaceae	Muricauda
01-NCR	34	Hyphomicrobium sp.	5	x	x	x	5	Coleofasciculus chthonoplastes NCR DSM 104235 sv_0039-45	115	x	AACGAACGCTGGCGGCAGGCTTAACACATGCAAGTCGAACGCTCCGCAAGGAGAGTGGCAGACGGGTGAGTAACGCGTGGGAACCTTCCTATTGGTTCGGAATAGCCCAGGGAAACTTGGGGTAATACCGGATAAGCCCTACGGGGGAAAGATTTATCGCCGATAGATGGGCCCGCGTCTGATTAGCTAGTTGGTGAGGTAATGGCTCACCAAGGCGACGATCAGTAGCTGGTTTGAGAGAATGACCAGCCACACTGGGACTGAGACACGGCCCAGACTCCTACGGGAGGCAGCAGTGGGGAATCTTGGACAATGGGCGCAAGCCTGATCCAGCCATGCCGCGTGAGTGACGAAGGCCTTAGGGTTGTAAAGCTCTTTTAGCAGGGAAGATAATGACGG…	2261	AACGAACGCTGGCGGCAGGCTTAACACATGCAAGTCGAACGCTCCGCAAGGAGAGTGGCAGACGGGTGAGTAACGCGTGGGAACCTTCCTATTGGTTCGGAATAGCCCAGGGAAACTTGGGGTAATACCGGATAAGCCCTACGGGGGAAAGATTTATCGCCGATAGATGGGCCCGCGTCTGATTAGCTAGTTGGTGAGGTAATGGCTCACCAAGGCGACGATCAGTAGCTGGTTTGAGAGAATGACCAGCCACACTGGGACTGAGACACGGCCCAGACTCCTACGGGAGGCAGCAGTGGGGAATCTTGGACAATGGGCGCAAGCCTGATCCAGCCATGCCGCGTGAGTGACGAAGGCCTTAGGGTTGTAAAGCTCTTTTAGCAGGGAAGATAATGACGG…	1423	Hyphomicrobium zavarzinii ZV-622	NR_026429.1	96.48%	Proteobacteria	Alphaproteobacteria	Hyphomicrobiales	Hyphomicrobiaceae	Hyphomicrobium
01-NCR	35	Thalassobaculaceae bacterium	5	x	x	x	5	Coleofasciculus chthonoplastes NCR DSM 104235 sv_0040-46	188	x	AACGAACGCTGGCGGCATGCTTAACACATGCAAGTCGAACGTGAAGCCGGACTTCGGTCCGGTGGAAAGTGGCGGACGGGTGAGTAACGCGTGGGAATCTACCTAACAGTGGGGAATAACCAGGGGAAACTTTGGCTAATACCGCATACGCCCTTCGGGGGAAAGGCTTCGGCCGCTGTTGGAGGAGCCCGCGTTCGATTAGCTTGTTGGTGAGGTAACGGCTCACCAAGGCAACGATCGATAGCTGGTCTGAGAGGATGATCAGCCACACTGGGACTGAGACACGGCCCAGACTCCTACGGGAGGCAGCAGTGGGGAATATTGGACAATGGGGGAAACCCTGATCCAGCAATGCCGCGTGAGTGAAGAAGGCCCTAGGGTTGTAAAACTCTTTCGGCG…	2215	AACGAACGCTGGCGGCATGCTTAACACATGCAAGTCGAACGTGAAGCCGGACTTCGGTCCGGTGGAAAGTGGCGGACGGGTGAGTAACGCGTGGGAATCTACCTAACAGTGGGGAATAACCAGGGGAAACTTTGGCTAATACCGCATACGCCCTTCGGGGGAAAGGCTTCGGCCGCTGTTGGAGGAGCCCGCGTTCGATTAGCTTGTTGGTGAGGTAACGGCTCACCAAGGCAACGATCGATAGCTGGTCTGAGAGGATGATCAGCCACACTGGGACTGAGACACGGCCCAGACTCCTACGGGAGGCAGCAGTGGGGAATATTGGACAATGGGGGAAACCCTGATCCAGCAATGCCGCGTGAGTGAAGAAGGCCCTAGGGTTGTAAAACTCTTTCGGCG…	1443	Oceanibaculum nanhaiense L54-1-50	NR_159190.1	89.82%	Proteobacteria	Alphaproteobacteria	Rhodospirillales	Thalassobaculaceae	Oceanibaculum
01-NCR	36	Balneola sp.	5	x	x	x	5	Coleofasciculus chthonoplastes NCR DSM 104235 sv_0038-44	328	x	GACGAACGCTGGCGGCGGGCTTAACACATGCAAGTCGAAGGAGAAGGAAGGAGCTTGCTCTTTCTGGAGACTGGCGGACGGGTGAGTAACGCGTAGCTAACCTGCCTTTAACTGGGGGATAACATTCCGAAAGGGATGCTAATACCGCATAAAGCAACCGAGTCGCATGACTCAGGTTGTTAAAGGCTTCGGCCGGTTAGAGAGGGGGCTGCGTGCTATTAGTTAGTTGGTGAGGTAACGGCTCACCAAGGCGATGATAGCTAGGGGGTCTGAGAGGATGATCCCCCACACTGGGACTGAGACACGGCCCAGACTCCTACGGGAGGCAGCAGTGAGGAATCTTGCGCAATGGGCGAAAGCCTGACGCAGCCACGCCGCGTGCCGGATGAAGGCCCTATG…	2436	GACGAACGCTGGCGGCGGGCTTAACACATGCAAGTCGAAGGAGAAGGAAGGAGCTTGCTCTTTCTGGAGACTGGCGGACGGGTGAGTAACGCGTAGCTAACCTGCCTTTAACTGGGGGATAACATTCCGAAAGGGATGCTAATACCGCATAAAGCAACCGAGTCGCATGACTCAGGTTGTTAAAGGCTTCGGCCGGTTAGAGAGGGGGCTGCGTGCTATTAGTTAGTTGGTGAGGTAACGGCTCACCAAGGCGATGATAGCTAGGGGGTCTGAGAGGATGATCCCCCACACTGGGACTGAGACACGGCCCAGACTCCTACGGGAGGCAGCAGTGAGGAATCTTGCGCAATGGGCGAAAGCCTGACGCAGCCACGCCGCGTGCCGGATGAAGGCCCTATG…	1466	Balneola alkaliphila CM41_14b	NR_044367.1	97.80%	Balneolota	Balneolia	Balneolales	Balneolaceae	Balneola
01-NCR	37	Balneolaceae bacterium	5	x	x	x	5	Coleofasciculus chthonoplastes NCR DSM 104235 sv_0037-43	341	x	GACGAACGCTGGCGGCGGGCTTAACACATGCAAGTCGAAGGAGAAGGGGAAAGCTTGCTTTCCCCGGAGACTGGCGGACGGGTGAGTAACGCGTAGATAACCTGCCTTTGCCTGGGGGATAACACTGCGAAAGTGGTGCTAATACCGCATAATGCAGCGGGGCCGCATGGCCATAGTTGTTAAAGGAGCAATCCGGGTAAAGATGGGTCTGCGTACTATTAGCTAGTTGGTAGGGTAATGGCCTACCAAGGCGATGATAGTTAGGGGGTCTGAGAGGATGATCCCCCACACTGGGACTGAGACACGGCCCAGACTCCTACGGGAGGCAGCAGTGAGGAATCTTGCGCAATGGGCGAAAGCCTGACGCAGCCACGCCGCGTGCCGGAAGACGGCCCTATG…	2281	GACGAACGCTGGCGGCGGGCTTAACACATGCAAGTCGAAGGAGAAGGGGAAAGCTTGCTTTCCCCGGAGACTGGCGGACGGGTGAGTAACGCGTAGATAACCTGCCTTTGCCTGGGGGATAACACTGCGAAAGTGGTGCTAATACCGCATAATGCAGCGGGGCCGCATGGCCATAGTTGTTAAAGGAGCAATCCGGGTAAAGATGGGTCTGCGTACTATTAGCTAGTTGGTAGGGTAATGGCCTACCAAGGCGATGATAGTTAGGGGGTCTGAGAGGATGATCCCCCACACTGGGACTGAGACACGGCCCAGACTCCTACGGGAGGCAGCAGTGAGGAATCTTGCGCAATGGGCGAAAGCCTGACGCAGCCACGCCGCGTGCCGGAAGACGGCCCTATG…	1476	Balneola vulgaris 13IX/A01/164	NR_042991.1	93.87%	Balneolota	Balneolia	Balneolales	Balneolaceae	Balneola
01-NCR	38	Cryomorphaceae bacterium	5	x	x	x	5	Coleofasciculus chthonoplastes NCR DSM 104235 sv_0036-42	379	x	GATGAACGCTAGCGGCAGGCCTAACACATGCAAGTCGAACGGTAACATGGATTGCTTGCAATCTGATGACGAGTGGCGCACGGGTGCGTAACGCGTATGCAACTTACCTCTAACCAGGGCATAGCCCCGTGAAAACGGGATTAATACCCTATAGTACCACGAGATGGCATCTTCTTGTGGTTAAAGATTCATCGGTTAGAGATGGGCATGCGTCCCATTAGGTAGTTGGTGAGGTAACAGCTCACCAAGCCTGCGATGGGTAGGGGGCCTGAGAGGGTTATCCCCCACACTGGTACTGAGACACGGACCAGACTCCTACGGGAGGCAGCAGTGAGGAATATTGGTCAATGGACGCAAGTCTGAACCAGCCATGCCGCGTGCAGGAAGACGGCCCTACGG…	2175	GATGAACGCTAGCGGCAGGCCTAACACATGCAAGTCGAACGGTAACATGGATTGCTTGCAATCTGATGACGAGTGGCGCACGGGTGCGTAACGCGTATGCAACTTACCTCTAACCAGGGCATAGCCCCGTGAAAACGGGATTAATACCCTATAGTACCACGAGATGGCATCTTCTTGTGGTTAAAGATTCATCGGTTAGAGATGGGCATGCGTCCCATTAGGTAGTTGGTGAGGTAACAGCTCACCAAGCCTGCGATGGGTAGGGGGCCTGAGAGGGTTATCCCCCACACTGGTACTGAGACACGGACCAGACTCCTACGGGAGGCAGCAGTGAGGAATATTGGTCAATGGACGCAAGTCTGAACCAGCCATGCCGCGTGCAGGAAGACGGCCCTACGG…	1465	Vicingus serpentipes ANORD5	NR_159281.1	90.46%	Bacteroidota	Flavobacteriia	Flavobacteriales	Cryomorphaceae	Vicingus
01-NCR	39	Marinibaculum sp.	4	x	x	x	4	Coleofasciculus chthonoplastes NCR DSM 104235 sv_0041-47	116	x	AACGAACGCTGGCGGCAGGCTTAACACATGCAAGTCGAACGGTAGGTACCCTTCGGGGTACTGAGAGTGGCGCACGGGTGAGTAACGCGTGGTTACCTACCTTCCGGTACGGAATAACCGAGGGAAACTTTGGCTAATACCGTATACGCTCGAGAGAGGAAAGATTCATCGCCGGAAGATGGAACCGCGTCGGATTAGCTAGTTGGTGGGGTAACGGCCTACCAAGGCGACGATCCGTAGCTGGTCTGAGAGGATGATCAGCCACACTGGGACTGAGACACGGCCCAGACTCCTACGGGAGGCAGCAGTGGGGAATATTGGACAATGGGCGCAAGCCTGATCCAGCCATGCCGCGTGAGTGAAGAAGGCCTTAGGGTTGTAAAGCTCTTTCGGCGGGGA…	2695	AACGAACGCTGGCGGCAGGCTTAACACATGCAAGTCGAACGGTAGGTACCCTTCGGGGTACTGAGAGTGGCGCACGGGTGAGTAACGCGTGGTTACCTACCTTCCGGTACGGAATAACCGAGGGAAACTTTGGCTAATACCGTATACGCTCGAGAGAGGAAAGATTCATCGCCGGAAGATGGAACCGCGTCGGATTAGCTAGTTGGTGGGGTAACGGCCTACCAAGGCGACGATCCGTAGCTGGTCTGAGAGGATGATCAGCCACACTGGGACTGAGACACGGCCCAGACTCCTACGGGAGGCAGCAGTGGGGAATATTGGACAATGGGCGCAAGCCTGATCCAGCCATGCCGCGTGAGTGAAGAAGGCCTTAGGGTTGTAAAGCTCTTTCGGCGGGGA…	1439	Marinibaculum pumilum H2	NR_152720.1	97.71%	Proteobacteria	Alphaproteobacteria	Sneathiellales	Sneathiellaceae	Marinibaculum
01-NCR	40	Chryseoglobus indicus	4	x	x	x	4	Coleofasciculus chthonoplastes NCR DSM 104235 sv_0043-49	364	x	GACGAACGCTGGCGGCGTGCTTAACACATGCAAGTCGAACGATGAAGCCGGAGCTTGCTCTGGTGGATTAGTGGCGAACGGGTGAGTAACACGTGAGTAACCTGCCCCAGACTCTGGGATAAGCGTTGGAAACGACGTCTAATACCGGATACGAGCTGCGATCGCATGATCAGTAGCTGGAAAGAACTTCGGTCTGGGATGGACTCGCGGCCTATCAGCTAGTTGGTGAGGTAACGGCCCACCAAGGCGACGACGGGTAGCCGGCCTGAGAGGGTGACCGGCCACACTGGGACTGAGACACGGCCCAGACTCCTACGGGAGGCAGCAGTGGGGAATATTGCACAATGGGCGCAAGCCTGATGCAGCAACGCCGCGTGAGGGACGACGGCCTTCGGGTTG…	2059	GACGAACGCTGGCGGCGTGCTTAACACATGCAAGTCGAACGATGAAGCCGGAGCTTGCTCTGGTGGATTAGTGGCGAACGGGTGAGTAACACGTGAGTAACCTGCCCCAGACTCTGGGATAAGCGTTGGAAACGACGTCTAATACCGGATACGAGCTGCGATCGCATGATCAGTAGCTGGAAAGAACTTCGGTCTGGGATGGACTCGCGGCCTATCAGCTAGTTGGTGAGGTAACGGCCCACCAAGGCGACGACGGGTAGCCGGCCTGAGAGGGTGACCGGCCACACTGGGACTGAGACACGGCCCAGACTCCTACGGGAGGCAGCAGTGGGGAATATTGCACAATGGGCGCAAGCCTGATGCAGCAACGCCGCGTGAGGGACGACGGCCTTCGGGTTG…	1464	Chryseoglobus indicus CTD02-10-2	CP058670.1	100.00%	Actinomycetota	Actinomycetes	Micrococcales	Microbacteriaceae	Chryseoglobus
01-NCR	41	Hyphomonas sp.	2	x	x	x	2	Coleofasciculus chthonoplastes NCR DSM 104235 sv_0046-52	94	x	AACGAACGCTGGCGGCAGGCTTAACACATGCAAGTCGAACGATATAGTGGCAGACGGGTGAGTAACGCGTGGGAACGTACCTTTCACTACGGAATAGCTCCGGGAAACTGGTGGTAATACCGTATACGCCCTTAGGGGGAAAGATTTATCGGTGAAAGATCGGCCCGCGTTGGATTAGCTAGTTGGTGAGGTAATGGCTCACAAAGGCGACGATCCATAGCTGGTCTGAGAGGATGATCAGCCACACTGGGACTGAGACACGGCCCAGACTCCTACGGGAGGCAGCAGTGGGGAATCTTGCACAATGGGCGAAAGCCTGATGCAGCCATGCCGCGTGAATGATGAAGGCCTTAGGGTTGTAAAATTCTTTCGTCAGGGATGATAATGACCGTACCTGAA…	2234	AACGAACGCTGGCGGCAGGCTTAACACATGCAAGTCGAACGATATAGTGGCAGACGGGTGAGTAACGCGTGGGAACGTACCTTTCACTACGGAATAGCTCCGGGAAACTGGTGGTAATACCGTATACGCCCTTAGGGGGAAAGATTTATCGGTGAAAGATCGGCCCGCGTTGGATTAGCTAGTTGGTGAGGTAATGGCTCACAAAGGCGACGATCCATAGCTGGTCTGAGAGGATGATCAGCCACACTGGGACTGAGACACGGCCCAGACTCCTACGGGAGGCAGCAGTGGGGAATCTTGCACAATGGGCGAAAGCCTGATGCAGCCATGCCGCGTGAATGATGAAGGCCTTAGGGTTGTAAAATTCTTTCGTCAGGGATGATAATGACCGTACCTGAA…	1396	Hyphomonas hirschiana DSM 5152	KF863145.1	97.64%	Proteobacteria	Alphaproteobacteria	Caulobacterales	Hyphomonadaceae	Hyphomonas
01-NCR	42	Limnobacter thiooxidans	2	x	x	x	2	Coleofasciculus chthonoplastes NCR DSM 104235 sv_0048-54	288	x	ATTGAACGCTGGCGGCATGCCTTACACATGCAAGTCGAACGGTAACAGGTCTTCGGATGCTGACGAGTGGCGAACGGGTGAGTAATACATCGGAACGTGCCCAGTAATGGGGGATAGCTCGGCGAAAGCCGGATTAATACCGCATACGCCCTGAGGGGGAAAGTGGGGGATCGCAAGACCTCACGTTATTGGAGCGGCCGATGGCTGATTAGCTAGTTGGTAGGGTAAAGGCCTACCAAGGCGACGATCAGTAGCTGGTCTGAGAGGACGATCAGCCACACTGGGACTGAGACACGGCCCAGACTCCTACGGGAGGCAGCAGTGGGGAATTTTGGACAATGGGGGAAACCCTGATCCAGCAATGCCGCGTGTGCGAAGAAGGCCTTCGGGTTGTAAAGC…	2387	ATTGAACGCTGGCGGCATGCCTTACACATGCAAGTCGAACGGTAACAGGTCTTCGGATGCTGACGAGTGGCGAACGGGTGAGTAATACATCGGAACGTGCCCAGTAATGGGGGATAGCTCGGCGAAAGCCGGATTAATACCGCATACGCCCTGAGGGGGAAAGTGGGGGATCGCAAGACCTCACGTTATTGGAGCGGCCGATGGCTGATTAGCTAGTTGGTAGGGTAAAGGCCTACCAAGGCGACGATCAGTAGCTGGTCTGAGAGGACGATCAGCCACACTGGGACTGAGACACGGCCCAGACTCCTACGGGAGGCAGCAGTGGGGAATTTTGGACAATGGGGGAAACCCTGATCCAGCAATGCCGCGTGTGCGAAGAAGGCCTTCGGGTTGTAAAGC…	1470	Limnobacter thiooxidans CS-K2	NR_025421.1	99.46%	Proteobacteria	Betaproteobacteria	Burkholderiales	Burkholderiaceae	Limnobacter
							7663
Table S1-04: 16S-ITS ASVs of Coleofasciculus sp. WW3 - DSM 104222 (SRA-Accession: SAMN36719573)
Strain	No	Classification	BC070 (2019)	BC070 (2023)	BC125 (2023)	x	SCounts (all)	ASV-ID	ASV	GenBank Accession	16S-ITS Sequence (complete)	Length (16S-ITS)	16S Sequence (truncated)	Length (16S)	Closest related Type Strain	Accession (type strain)	16S ID (type strain)	Phylum	Class	Order	Family	Genus
04-WW3	01	Coleofasciculus chthonoplastes	4	3403	2031	x	5438	Coleofasciculus chthonoplastes WW3 DSM 104222 sv_0037-72	566	OR297812	GATGAACGCTGGCGGTCTGCTTAACACATGCAAGTCGAACGCAACCTTCGGGTTGAGTGGCGGACGGGTGAGTAACGCGTGAGAATCTGCCTTGGGGTCGGGGACAACCACTGGAAACGGTGGCTAATACCGGATAAGCCGATTGGTGAAAGATTTATTGCCCGAAGAGGAGCTCGCGTCTGATTAGCTAGTTGGTGAGGTAAGAGCTCACCAAGGCAGCGATCAGTAGCTGGTCTGAGAGGACGATCAGCCACACTGGGACTGAGACACGGCCCAGACTCCTACGGGAGGCAGCAGTGGGGAATTTTCCGCAATGGGCGAAAGCCTGACGGAGCAAGACCGCGTGAGGGAGGAAGGCTCTTGGGTTGTAAACCTCTTTTCTCAGGGAAGAAGATCTGA…	2136	GATGAACGCTGGCGGTCTGCTTAACACATGCAAGTCGAACGCAACCTTCGGGTTGAGTGGCGGACGGGTGAGTAACGCGTGAGAATCTGCCTTGGGGTCGGGGACAACCACTGGAAACGGTGGCTAATACCGGATAAGCCGATTGGTGAAAGATTTATTGCCCGAAGAGGAGCTCGCGTCTGATTAGCTAGTTGGTGAGGTAAGAGCTCACCAAGGCAGCGATCAGTAGCTGGTCTGAGAGGACGATCAGCCACACTGGGACTGAGACACGGCCCAGACTCCTACGGGAGGCAGCAGTGGGGAATTTTCCGCAATGGGCGAAAGCCTGACGGAGCAAGACCGCGTGAGGGAGGAAGGCTCTTGGGTTGTAAACCTCTTTTCTCAGGGAAGAAGATCTGA…	1429	Coleofasciculus chthonoplastes SAG 2209	NR_125521.1	99.86%	Cyanobacteriota	Cyanophyceae	Oscillatoriales	Coleofasciculaceae	Coleofasciculus
04-WW3	02	Balneola alkaliphila	14	3190	26	x	3230	Coleofasciculus chthonoplastes WW3 DSM 104222 sv_0021-56	322	OR297813	GACGAACGCTGGCGGCGGGCTTAACACATGCAAGTCGAAGGAGAAGGAAAGAGCTTGCTCTTTCTGGAGACTGGCGGACGGGTGAGTAACGCGTAGCCAACCTGCCTTTAGCTGGGGGATAACATTCCGAAAGGGGTGCTAATACCGCATAATGCAGCGGGGCCGCATGGCCACAGTTGTTAAAGGTTTCGACCGGCTAAAGAGGGGGCTGCGTGCTATTAGTTAGTTGGTGAGGTAACGGCTCACCAAGGCGATGATAGCTAGGGGGTCTGAGAGGATGATCCCCCACACTGGGACTGAGACACGGCCCAGACTCCTACGGGAGGCAGCAGTGAGGAATCTTGCGCAATGGGCGAAAGCCTGACGCAGCCACGCCGCGTGCCGGATGAAGGCCCTATG…	2368	GACGAACGCTGGCGGCGGGCTTAACACATGCAAGTCGAAGGAGAAGGAAAGAGCTTGCTCTTTCTGGAGACTGGCGGACGGGTGAGTAACGCGTAGCCAACCTGCCTTTAGCTGGGGGATAACATTCCGAAAGGGGTGCTAATACCGCATAATGCAGCGGGGCCGCATGGCCACAGTTGTTAAAGGTTTCGACCGGCTAAAGAGGGGGCTGCGTGCTATTAGTTAGTTGGTGAGGTAACGGCTCACCAAGGCGATGATAGCTAGGGGGTCTGAGAGGATGATCCCCCACACTGGGACTGAGACACGGCCCAGACTCCTACGGGAGGCAGCAGTGAGGAATCTTGCGCAATGGGCGAAAGCCTGACGCAGCCACGCCGCGTGCCGGATGAAGGCCCTATG…	1466	Balneola alkaliphila CM41_14b	NR_044367.1	98.79%	Balneolota	Balneolia	Balneolales	Balneolaceae	Balneola
04-WW3	03	Roseovarius indicus	804	64	307	x	1175	Coleofasciculus chthonoplastes WW3 DSM 104222 sv_0003-38	88	OR297814	AACGAACGCTGGCGGCAGGCTTAACACATGCAAGTCGAACGAGATCTTCGGATCTAGTGGCGGACGGGTGAGTAACGCGTGGGAACATGCCCTTCACTACGGAATAGTCCCGGGAAACTGGGTTTAATACCGTATACGCCCTTCGGGGGAAAGAATTTCGGTGAAGGATTGGCCCGCGTTAGATTAGGTAGTTGGTGGGGTAATGGCCTACCAAGCCTACGATCTATAGCTGGTTTTAGAGGATGATCAGCCACACTGGGACTGAGACACGGCCCAGACTCCTACGGGAGGCAGCAGTGGGGAATCTTAGACAATGGGCGAAAGCCTGATCTAGCCATGCCGCGTGAGTGACGAAGGCCCTAGGGTCGTAAAGCTCTTTCGCCAGGGATGATAATGACA…	2253	AACGAACGCTGGCGGCAGGCTTAACACATGCAAGTCGAACGAGATCTTCGGATCTAGTGGCGGACGGGTGAGTAACGCGTGGGAACATGCCCTTCACTACGGAATAGTCCCGGGAAACTGGGTTTAATACCGTATACGCCCTTCGGGGGAAAGAATTTCGGTGAAGGATTGGCCCGCGTTAGATTAGGTAGTTGGTGGGGTAATGGCCTACCAAGCCTACGATCTATAGCTGGTTTTAGAGGATGATCAGCCACACTGGGACTGAGACACGGCCCAGACTCCTACGGGAGGCAGCAGTGGGGAATCTTAGACAATGGGCGAAAGCCTGATCTAGCCATGCCGCGTGAGTGACGAAGGCCCTAGGGTCGTAAAGCTCTTTCGCCAGGGATGATAATGACA…	1408	Roseovarius indicus DSM 26383	CP031598.1	99.93%	Proteobacteria	Alphaproteobacteria	Rhodobacterales	Roseobacteraceae	Roseovarius
04-WW3	04	Ekhidna lutea	212	141	594	x	947	Coleofasciculus chthonoplastes WW3 DSM 104222 sv_0009-44	446	OR297815	GATGAACGCTAGCGGCAGGCCTAATACATGCAAGTCGAGGGGCAGCACGGTTTTCGGACTGGTGGCGACCGGCGCACGGGTGCGTAACGCGTATACAATCTACCTAATACTGGAGGATAGCCCGGGGAAACTCGGATTAATACTTCATAGTATCACAGATAGGCATCTTGAAGTGATTAAAGATTTATCGGTATTAGATGAGTATGCGTCTGATTAGTTTGTTGGTGAGGTAACGGCTCACCAAGACGATGATCAGTAGGGGTTCTGAGAGGATGATCCCCCACACTGGCACTGAGATACGGGCCAGACTCCTACGGGAGGCAGCAGTAGGGAATATTGGTCAATGGGCGAGAGCCTGAACCAGCCATGCCGCGTGCAGGATGACGGCCTTCTGGGTTG…	2052	GATGAACGCTAGCGGCAGGCCTAATACATGCAAGTCGAGGGGCAGCACGGTTTTCGGACTGGTGGCGACCGGCGCACGGGTGCGTAACGCGTATACAATCTACCTAATACTGGAGGATAGCCCGGGGAAACTCGGATTAATACTTCATAGTATCACAGATAGGCATCTTGAAGTGATTAAAGATTTATCGGTATTAGATGAGTATGCGTCTGATTAGTTTGTTGGTGAGGTAACGGCTCACCAAGACGATGATCAGTAGGGGTTCTGAGAGGATGATCCCCCACACTGGCACTGAGATACGGGCCAGACTCCTACGGGAGGCAGCAGTAGGGAATATTGGTCAATGGGCGAGAGCCTGAACCAGCCATGCCGCGTGCAGGATGACGGCCTTCTGGGTTG…	1460	Ekhidna lutea BiosLi/39	NR_115061.1	99.19%	Bacteroidota	Cytophagia	Cytophagales	Reichenbachiellaceae	Ekhidna
04-WW3	05	Imperialibacter roseus	16	618	4	x	638	Coleofasciculus chthonoplastes WW3 DSM 104222 sv_0019-54	479	OR297816	GATGAACGCTAGCGGCAGGCCTAATACATGCAAGTCGAGGGGTATATTTCTTTCGGGAGATAGAGACCGGCGCACGGGTGCGTAACACGTATGCAACCTGGCCACTACTGGGGGATAGCCCGGGGAAACTCGGATTAATACCCCATAACACAGTGAAATCGCATGGTTTTACTGTTAAAGATTTATCGGTAGTGGATGGGCATGCGTCCGATTAGCTAGTTGGCAGTGTAACGGACTACCAAGGCGACGATCGGTAGGGGGTCTGAGAGGATGATCCCCCACACTGGTACTGAGATACGGACCAGACTCCTACGGGAGGCAGCAGTAGGGAATATTGGGCAATGGAGGCAACTCTGACCCAGCCATGCCGCGTGCAGGAAGACGGCCTTCTGGGTTGTA…	2320	GATGAACGCTAGCGGCAGGCCTAATACATGCAAGTCGAGGGGTATATTTCTTTCGGGAGATAGAGACCGGCGCACGGGTGCGTAACACGTATGCAACCTGGCCACTACTGGGGGATAGCCCGGGGAAACTCGGATTAATACCCCATAACACAGTGAAATCGCATGGTTTTACTGTTAAAGATTTATCGGTAGTGGATGGGCATGCGTCCGATTAGCTAGTTGGCAGTGTAACGGACTACCAAGGCGACGATCGGTAGGGGGTCTGAGAGGATGATCCCCCACACTGGTACTGAGATACGGACCAGACTCCTACGGGAGGCAGCAGTAGGGAATATTGGGCAATGGAGGCAACTCTGACCCAGCCATGCCGCGTGCAGGAAGACGGCCTTCTGGGTTGTA…	1461	Imperialibacter roseus P4	NR_132295.1	99.29%	Bacteroidota	Cytophagia	Cytophagales	Flammeovirgaceae	Imperialibacter
04-WW3	06	Desulfovibrionales bacterium	2	327	133	x	462	Coleofasciculus chthonoplastes WW3 DSM 104222 sv_0039-74	496	OR297817	GATGAACGCTGGCGGCGTGCCTAACACATGCAAGTCAAGGAGAAATTTAGCTTCGGTTAAATGGATACTGGCGCACGGGTGAGTAACACGTGGATTATCTGCCCTTTACACAGACATAACTCAGGGAAACTTGAGCTAATATCTGATGAGGCCTCCGGGTCAAAGCTTCGGCGGTAAAGGATGAGTCTGCGTCTGATTAGCTAGTTGGTAAGGTAATGGCTTACCAAGGCGACGATCAGTAACTGGTCTGAGAGGACGATCAGTCACACTGGAACTGAGACACGGTCCAGACTCCTACGGGAGGCAGCAGTGAGGAATTTTGGACAATGGGGGAAACCCTGATCCAGCGACGCCGCGTGTGGGATGAATGGGTTATGCCCTGTAAACCACTGTCAGCAG…	2029	GATGAACGCTGGCGGCGTGCCTAACACATGCAAGTCAAGGAGAAATTTAGCTTCGGTTAAATGGATACTGGCGCACGGGTGAGTAACACGTGGATTATCTGCCCTTTACACAGACATAACTCAGGGAAACTTGAGCTAATATCTGATGAGGCCTCCGGGTCAAAGCTTCGGCGGTAAAGGATGAGTCTGCGTCTGATTAGCTAGTTGGTAAGGTAATGGCTTACCAAGGCGACGATCAGTAACTGGTCTGAGAGGACGATCAGTCACACTGGAACTGAGACACGGTCCAGACTCCTACGGGAGGCAGCAGTGAGGAATTTTGGACAATGGGGGAAACCCTGATCCAGCGACGCCGCGTGTGGGATGAATGGGTTATGCCCTGTAAACCACTGTCAGCAG…	1436	Desulfoplanes formicivorans Pf12B	NR_135886.1	83.10%	Proteobacteria	Deltaproteobacteria	Desulfovibrionales	Desulfomicrobiaceae	Desulfoplanes
04-WW3	07	Algiphilus sp.	5	311	11	x	327	Coleofasciculus chthonoplastes WW3 DSM 104222 sv_0034-69	212	OR297818	ATTGAACGCTGGCGGAATGCTTAACACATGCAAGTCGAGCGGCAGCATGCCCTTCGGGGTGATGGCGAGCGGCGGACGGGTGAGTAATACATAGGAATCTGCCCTAGAGTGGGGGATAGCCCGGGGAAACTCGGATTAATACCGCATAATCTCTACGGAGCAAAGTGGGGGATCTTCGGACCTCACGCTTTAGGATGAGCCTATGGCCGATTAGCTTGTTGGTGAGGTAACGGCTCACCAAGGCCACGATCGGTAGCTGGTTTGAGAGGATGATCAGCCACACTGGGACTGAGACACGGCCCAGACTCCTACGGGAGGCAGCAGTGGGGAATATTGGACAATGGGCGAAAGCCTGATCCAGCAATTCCGCGTGTGTGAAGAAGGCCTTAGGGTTGTAAA…	2068	ATTGAACGCTGGCGGAATGCTTAACACATGCAAGTCGAGCGGCAGCATGCCCTTCGGGGTGATGGCGAGCGGCGGACGGGTGAGTAATACATAGGAATCTGCCCTAGAGTGGGGGATAGCCCGGGGAAACTCGGATTAATACCGCATAATCTCTACGGAGCAAAGTGGGGGATCTTCGGACCTCACGCTTTAGGATGAGCCTATGGCCGATTAGCTTGTTGGTGAGGTAACGGCTCACCAAGGCCACGATCGGTAGCTGGTTTGAGAGGATGATCAGCCACACTGGGACTGAGACACGGCCCAGACTCCTACGGGAGGCAGCAGTGGGGAATATTGGACAATGGGCGAAAGCCTGATCCAGCAATTCCGCGTGTGTGAAGAAGGCCTTAGGGTTGTAAA…	1478	Algiphilus aromaticivorans DG1253	NR_115808.1	97.09%	Proteobacteria	Gammaproteobacteria	Nevskiales	Algiphilaceae	Algiphilus
04-WW3	08	Ahrensiaceae bacterium	298	23	5	x	326	Coleofasciculus chthonoplastes WW3 DSM 104222 sv_0005-40	103	OR297819	AACGAACGCTGGCGGCAGGCTTAACACATGCAAGTCGAACGCACTCTTCGGAGTGAGTGGCAGACGGGTGAGTAACGCGTGGGAACCTACCTTTAGGTACGGAATAACAGTTAGAAATGACTGCTAATACCGTATGTGCCCGAGAGGGGAAAGATTTATCGCCTAAAGATGGGCCCGCGTTGGATTAGCTAGTTGGTGAGGTAATGGCTCACCAAGGCGACGATCCATAGCTGGTTTGAGAGGATGATCAGCCACACTGGGACTGAGACACGGCCCAGACTCCTACGGGAGGCAGCAGTGGGGAATATTGGACAATGGGGGAAACCCTGATCCAGCCATGCCGCGTGAGTGATGAAGGCCTTAGGGTTGTAAAGCTCTTTCGCTGGGGAAGATAATGAC…	2348	AACGAACGCTGGCGGCAGGCTTAACACATGCAAGTCGAACGCACTCTTCGGAGTGAGTGGCAGACGGGTGAGTAACGCGTGGGAACCTACCTTTAGGTACGGAATAACAGTTAGAAATGACTGCTAATACCGTATGTGCCCGAGAGGGGAAAGATTTATCGCCTAAAGATGGGCCCGCGTTGGATTAGCTAGTTGGTGAGGTAATGGCTCACCAAGGCGACGATCCATAGCTGGTTTGAGAGGATGATCAGCCACACTGGGACTGAGACACGGCCCAGACTCCTACGGGAGGCAGCAGTGGGGAATATTGGACAATGGGGGAAACCCTGATCCAGCCATGCCGCGTGAGTGATGAAGGCCTTAGGGTTGTAAAGCTCTTTCGCTGGGGAAGATAATGAC…	1429	Ahrensia marina LZD062	NR_148642.1	92.94%	Proteobacteria	Alphaproteobacteria	Hyphomicrobiales	Ahrensiaceae	Ahrensia
04-WW3	09	Iamiaceae bacterium	31	29	229	x	289	Coleofasciculus chthonoplastes WW3 DSM 104222 sv_0015-50	352	OR297820	GACGAACGCTGGCGGCGTGCCTAATACATGCAAGTCGAACGCTCTCGACCTTCGGGTCACATGAGAGAGTGGCGAACGGGTGCGTAACACGTGAGAAACCTACCCCGGAGTTGGGGATAACTCGAGGAAACTCGAGCTAATACCCGATGCCTTCGGATGATCGCATGATCGACCGAAGAAAGTTCCGGCGCTCTGGGAGGGTCTCGCGGCCTATCAGCTTGTTGGTGAGGTAACGGCTCACCAAGGCATCGACGGGTAGCTGGTCTGAGAGGACGATCAGCCACACTGGGACTGAGACACGGCCCAGACTCCTACGGGAGGCAGCAGTAGGGAATCTTGCGCAATGGGCGAAAGCCTGACGCAGCAACGCCGCGTGGGGGATGAAGGCTCTCGGGTTGT…	1919	GACGAACGCTGGCGGCGTGCCTAATACATGCAAGTCGAACGCTCTCGACCTTCGGGTCACATGAGAGAGTGGCGAACGGGTGCGTAACACGTGAGAAACCTACCCCGGAGTTGGGGATAACTCGAGGAAACTCGAGCTAATACCCGATGCCTTCGGATGATCGCATGATCGACCGAAGAAAGTTCCGGCGCTCTGGGAGGGTCTCGCGGCCTATCAGCTTGTTGGTGAGGTAACGGCTCACCAAGGCATCGACGGGTAGCTGGTCTGAGAGGACGATCAGCCACACTGGGACTGAGACACGGCCCAGACTCCTACGGGAGGCAGCAGTAGGGAATCTTGCGCAATGGGCGAAAGCCTGACGCAGCAACGCCGCGTGGGGGATGAAGGCTCTCGGGTTGT…	1459	Actinomarinicola tropica SCSIO 58843	CP045851.1	93.13%	Actinomycetota	Acidimicrobiia	Acidimicrobiales	Iamiaceae	Actinomarinicola
04-WW3	10	Nitratireductor kimnyeongensis	224	9	9	x	242	Coleofasciculus chthonoplastes WW3 DSM 104222 sv_0008-43	144	OR297821	AACGAACGCTGGCGGCAGGCTTAACACATGCAAGTCGAGCGCCCTGCTTGCAGGGAGCGGCAGACGGGTGAGTAATGCATGGGAATCTACCCAGCTCTACGGAATAACTCAGGGAAACTTGAACTAATACCGTATGCGCCCTTCGGGGGAAAGATTTATCGGAGTTGGATGAGCCCATGTCTGATTAGCTAGTTGGTGGGGTAAAGGCCTACCAAGGCGACGATCAGTAGCTGGTCTGAGAGGATGATCAGCCACACTGGGACTGAGACACGGCCCAGACTCCTACGGGAGGCAGCAGTGGGGAATATTGGACAATGGGGGCAACCCTGATCCAGCCATGCCGCGTGAGTGATGAAGGCCCTAGGGTTGTAAAGCTCTTTCACCGGTGAAGATAATGAC…	2262	AACGAACGCTGGCGGCAGGCTTAACACATGCAAGTCGAGCGCCCTGCTTGCAGGGAGCGGCAGACGGGTGAGTAATGCATGGGAATCTACCCAGCTCTACGGAATAACTCAGGGAAACTTGAACTAATACCGTATGCGCCCTTCGGGGGAAAGATTTATCGGAGTTGGATGAGCCCATGTCTGATTAGCTAGTTGGTGGGGTAAAGGCCTACCAAGGCGACGATCAGTAGCTGGTCTGAGAGGATGATCAGCCACACTGGGACTGAGACACGGCCCAGACTCCTACGGGAGGCAGCAGTGGGGAATATTGGACAATGGGGGCAACCCTGATCCAGCCATGCCGCGTGAGTGATGAAGGCCCTAGGGTTGTAAAGCTCTTTCACCGGTGAAGATAATGAC…	1428	Nitratireductor kimnyeongensis KACC 11904	CP078143.1	99.65%	Proteobacteria	Alphaproteobacteria	Hyphomicrobiales	Phyllobacteriaceae	Nitratireductor
04-WW3	11	Roseovarius indicus	10	9	27	x	46	Coleofasciculus chthonoplastes WW3 DSM 104222 sv_0024-59	91	OR297822	AACGAACGCTGGCGGCAGGCTTAACACATGCAAGTCGAACGAGATCTTCGGATCTAGTGGCGGACGGGTGAGTAACGCGTGGGAACATGCCCTTCACTACGGAATAGTCCCGGGAAACTGGGTTTAATACCGTATACGCCCTTCGGGGGAAAGAATTTCGGTGAAGGATTGGCCCGCGTTAGATTAGGTAGTTGGTGGGGTAATGGCCTACCAAGCCTACGATCTATAGCTGGTTTTAGAGGATGATCAGCCACACTGGGACTGAGACACGGCCCAGACTCCTACGGGAGGCAGCAGTGGGGAATCTTAGACAATGGGCGAAAGCCTGATCTAGCCATGCCGCGTGAGTGACGAAGGCCTTAGGGTCGTAAAGCTCTTTCGCCAGGGATGATAATGACA…	2256	AACGAACGCTGGCGGCAGGCTTAACACATGCAAGTCGAACGAGATCTTCGGATCTAGTGGCGGACGGGTGAGTAACGCGTGGGAACATGCCCTTCACTACGGAATAGTCCCGGGAAACTGGGTTTAATACCGTATACGCCCTTCGGGGGAAAGAATTTCGGTGAAGGATTGGCCCGCGTTAGATTAGGTAGTTGGTGGGGTAATGGCCTACCAAGCCTACGATCTATAGCTGGTTTTAGAGGATGATCAGCCACACTGGGACTGAGACACGGCCCAGACTCCTACGGGAGGCAGCAGTGGGGAATCTTAGACAATGGGCGAAAGCCTGATCTAGCCATGCCGCGTGAGTGACGAAGGCCTTAGGGTCGTAAAGCTCTTTCGCCAGGGATGATAATGACA…	1408	Roseovarius indicus DSM 26383	CP031598.1	100.00%	Proteobacteria	Alphaproteobacteria	Rhodobacterales	Roseobacteraceae	Roseovarius
04-WW3	12	Roseovarius indicus	18	3	4	x	25	Coleofasciculus chthonoplastes WW3 DSM 104222 sv_0018-53	13	OR297823	AACGAACGCTGGCGGCAGGCCTAACACATGCAAGTCGAACGAGATCTTCGGATCTAGTGGCGGACGGGTGAGTAACGCGTGGGAACGTGCCTTTCACTACGGAATAGTCCCGGGAAACTGGGTTTAATACCGTATACGCCCTTCGGGGGAAAGAATTTCGGTGAAAGATCGGCCCGCGTTAGATTAGGTAGTTGGTGGGGTAATGGCCTACCAAGCCTACGATCTATAGCTGGTTTTAGAGGATGATCAGCCACACTGGGACTGAGACACGGCCCAGACTCCTACGGGAGGCAGCAGTGGGGAATCTTAGACAATGGGGGAAACCCTGATCTAGCCATGCCGCGTGAGTGACGAAGGCCCTAGGGTCGTAAAGCTCTTTCGCCAGGGATGATAATGACA…	2219	AACGAACGCTGGCGGCAGGCCTAACACATGCAAGTCGAACGAGATCTTCGGATCTAGTGGCGGACGGGTGAGTAACGCGTGGGAACGTGCCTTTCACTACGGAATAGTCCCGGGAAACTGGGTTTAATACCGTATACGCCCTTCGGGGGAAAGAATTTCGGTGAAAGATCGGCCCGCGTTAGATTAGGTAGTTGGTGGGGTAATGGCCTACCAAGCCTACGATCTATAGCTGGTTTTAGAGGATGATCAGCCACACTGGGACTGAGACACGGCCCAGACTCCTACGGGAGGCAGCAGTGGGGAATCTTAGACAATGGGGGAAACCCTGATCTAGCCATGCCGCGTGAGTGACGAAGGCCCTAGGGTCGTAAAGCTCTTTCGCCAGGGATGATAATGACA…	1408	Roseovarius indicus DSM 26383	CP031598.1	98.58%	Proteobacteria	Alphaproteobacteria	Rhodobacterales	Roseobacteraceae	Roseovarius
04-WW3	13	Rhodovibrionaceae bacterium	4981	24	x	x	5005	Coleofasciculus chthonoplastes WW3 DSM 104222 sv_0002-37	25	OR297824	AACGAACGCTGGCGGCAGGCCTAACACATGCAAGTCGAACGCATGTCTTCGGACATGAGTGGCGCACGGGTGAGTAACGCGTGGGAACCTACCCTGGGGTCGGGAATAACGGATGGAAACGTCCGCTAATACCCGATACGCCTTACGGGGGAAAGATTTATTGCCCTGGGATGGGCCCGCGTTGGATTAGTTAGTTGGTGTGGTAATGGCGCACCAAGGCAGCGATCCATAGCTGGTCTGAGAGGATGATCAGCCACACTGGGACTGAGACACGGCCCAGACTCCTACGGGAGGCAGCAGTGGGGAATATTGGACAATGGGCGCAAGCCTGATCCAGCCATGCCGCGTGAGTGAAGAAGGCCCTTTGGGTTGTAAAGCTCTTTCAGCGGGGACGATGAT…	2543	AACGAACGCTGGCGGCAGGCCTAACACATGCAAGTCGAACGCATGTCTTCGGACATGAGTGGCGCACGGGTGAGTAACGCGTGGGAACCTACCCTGGGGTCGGGAATAACGGATGGAAACGTCCGCTAATACCCGATACGCCTTACGGGGGAAAGATTTATTGCCCTGGGATGGGCCCGCGTTGGATTAGTTAGTTGGTGTGGTAATGGCGCACCAAGGCAGCGATCCATAGCTGGTCTGAGAGGATGATCAGCCACACTGGGACTGAGACACGGCCCAGACTCCTACGGGAGGCAGCAGTGGGGAATATTGGACAATGGGCGCAAGCCTGATCCAGCCATGCCGCGTGAGTGAAGAAGGCCCTTTGGGTTGTAAAGCTCTTTCAGCGGGGACGATGAT…	1438	Fodinicurvata sediminis YIM D82	NR_044595.1	92.26%	Proteobacteria	Alphaproteobacteria	Rhodospirillales	Rhodovibrionaceae	Fodinicurvata
04-WW3	14	Marinovum algicola	471	63	x	x	534	Coleofasciculus chthonoplastes WW3 DSM 104222 sv_0004-39	49	OR297825	AACGAACGCTGGCGGCAGGCCTAACACATGCAAGTCGAGCGAGCTCTTCGGAGCTAGCGGCGGACGGGTTAGTAACGCGTGGGAACGTGCCCTTCACTGCGGAATAGCCACTGGAAACGGTGAGTAATACCGCATACGCCCTTCGGGGGAAAGATTTATCGGTGAAGGATCGGCCCGCGTTAGATTAGATAGTTGGTGGGGTAACGGCCTACCAAGTCTACGATCTATAGCTGGTTTTAGAGGATGATCAGCAACACTGGGACTGAGACACGGCCCAGACTCCTACGGGAGGCAGCAGTGGGGAATCTTGGACAATGGGCGCAAGCCTGATCCAGCCATGCCGCGTGAGTGATGAAGGCCTTAGGGTCGTAAAGCTCTTTCGCCAGAGATGATAATGAC…	2563	AACGAACGCTGGCGGCAGGCCTAACACATGCAAGTCGAGCGAGCTCTTCGGAGCTAGCGGCGGACGGGTTAGTAACGCGTGGGAACGTGCCCTTCACTGCGGAATAGCCACTGGAAACGGTGAGTAATACCGCATACGCCCTTCGGGGGAAAGATTTATCGGTGAAGGATCGGCCCGCGTTAGATTAGATAGTTGGTGGGGTAACGGCCTACCAAGTCTACGATCTATAGCTGGTTTTAGAGGATGATCAGCAACACTGGGACTGAGACACGGCCCAGACTCCTACGGGAGGCAGCAGTGGGGAATCTTGGACAATGGGCGCAAGCCTGATCCAGCCATGCCGCGTGAGTGATGAAGGCCTTAGGGTCGTAAAGCTCTTTCGCCAGAGATGATAATGAC…	1405	Marinovum algicola NBRC 16653	NR_112651.1	100.00%	Proteobacteria	Alphaproteobacteria	Rhodobacterales	Roseobacteraceae	Marinovum
04-WW3	15	Roseovarius algicolus	228	9	x	x	237	Coleofasciculus chthonoplastes WW3 DSM 104222 sv_0007-42	38	OR297826	AACGAACGCTGGCGGCAGGCCTAACACATGCAAGTCGAGCGAGAACTTCGGTTCTAGCGGCGGACGGGTTAGTAACGCGTGGGAACGTGCCCTTCACTACGGAATAGTCCCGGGAAACTGGGTTTAATACCGTATACGCCCTTCGGGGGAAAGAATTTCGGTGAAGGATCGGCCCGCGTTAGATTAGATAGTTGGTGGGGTAACGGCCTACCAAGTCTACGATCTATAGCTGGTTTTAGAGGATGATCAGCAACACTGGGACTGAGACACGGCCCAGACTCCTACGGGAGGCAGCAGTGGGGAATCTTAGACAATGGGCGCAAGCCTGATCTAGCCATGCCGCGTGAGTGATGAAGGCCTTAGGGTCGTAAAGCTCTTTCGCCAGGGATGATAATGACA…	2470	AACGAACGCTGGCGGCAGGCCTAACACATGCAAGTCGAGCGAGAACTTCGGTTCTAGCGGCGGACGGGTTAGTAACGCGTGGGAACGTGCCCTTCACTACGGAATAGTCCCGGGAAACTGGGTTTAATACCGTATACGCCCTTCGGGGGAAAGAATTTCGGTGAAGGATCGGCCCGCGTTAGATTAGATAGTTGGTGGGGTAACGGCCTACCAAGTCTACGATCTATAGCTGGTTTTAGAGGATGATCAGCAACACTGGGACTGAGACACGGCCCAGACTCCTACGGGAGGCAGCAGTGGGGAATCTTAGACAATGGGCGCAAGCCTGATCTAGCCATGCCGCGTGAGTGATGAAGGCCTTAGGGTCGTAAAGCTCTTTCGCCAGGGATGATAATGACA…	1410	Roseovarius algicolus 4CoA2	NR_148335.1	99.93%	Proteobacteria	Alphaproteobacteria	Rhodobacterales	Roseobacteraceae	Roseovarius
04-WW3	16	Hoeflea alexandrii	73	68	x	x	141	Coleofasciculus chthonoplastes WW3 DSM 104222 sv_0012-47	137	OR297827	AACGAACGCTGGCGGCAGGCTTAACACATGCAAGTCGAGCGCCCCGCAAGGGGAGCGGCAGACGGGTGAGTAACGCGTGGGAATCTACCCATCTCTACGGAATAACTCAGGGAAACTTGTGCTAATACCGTATACGCCCTTCGGGGGAAAGATTTATCGGAGATGGATGAGCCCGCGTTGGATTAGCTAGTTGGTGGGGTAAAGGCCTACCAAGGCGACGATCCATAGCTGGTCTGAGAGGATGATCAGCCACACTGGGACTGAGACACGGCCCAGACTCCTACGGGAGGCAGCAGTGGGGAATATTGGACAATGGGCGCAAGCCTGATCCAGCCATGCCGCGTGTGTGATGAAGGCCCTAGGGTTGTAAAGCACTTTCAACGGTGAAGATAATGACGG…	2807	AACGAACGCTGGCGGCAGGCTTAACACATGCAAGTCGAGCGCCCCGCAAGGGGAGCGGCAGACGGGTGAGTAACGCGTGGGAATCTACCCATCTCTACGGAATAACTCAGGGAAACTTGTGCTAATACCGTATACGCCCTTCGGGGGAAAGATTTATCGGAGATGGATGAGCCCGCGTTGGATTAGCTAGTTGGTGGGGTAAAGGCCTACCAAGGCGACGATCCATAGCTGGTCTGAGAGGATGATCAGCCACACTGGGACTGAGACACGGCCCAGACTCCTACGGGAGGCAGCAGTGGGGAATATTGGACAATGGGCGCAAGCCTGATCCAGCCATGCCGCGTGTGTGATGAAGGCCCTAGGGTTGTAAAGCACTTTCAACGGTGAAGATAATGACGG…	1426	Hoeflea alexandrii AM1V30	NR_042321.1	100.00%	Proteobacteria	Alphaproteobacteria	Hyphomicrobiales	Rhizobiaceae	Hoeflea
04-WW3	17	Hoeflea alexandrii	21	39	x	x	60	Coleofasciculus chthonoplastes WW3 DSM 104222 sv_0017-52	140	OR297828	AACGAACGCTGGCGGCAGGCTTAACACATGCAAGTCGAGCGCCCCGCAAGGGGAGCGGCAGACGGGTGAGTAACGCGTGGGAATCTACCCATCTCTACGGAATAACTCAGGGAAACTTGTGCTAATACCGTATACGCCCTTCGGGGGAAAGATTTATCGGAGATGGATGAGCCCGCGTTGGATTAGCTAGTTGGTGGGGTAAAGGCCTACCAAGGCGACGATCCATAGCTGGTCTGAGAGGATGATCAGCCACACTGGGACTGAGACACGGCCCAGACTCCTACGGGAGGCAGCAGTGGGGAATATTGGACAATGGGCGCAAGCCTGATCCAGCCATGCCGCGTGTGTGATGAAGGCCCTAGGGTTGTAAAGCACTTTCAACGGTGAAGATAATGACGG…	2808	AACGAACGCTGGCGGCAGGCTTAACACATGCAAGTCGAGCGCCCCGCAAGGGGAGCGGCAGACGGGTGAGTAACGCGTGGGAATCTACCCATCTCTACGGAATAACTCAGGGAAACTTGTGCTAATACCGTATACGCCCTTCGGGGGAAAGATTTATCGGAGATGGATGAGCCCGCGTTGGATTAGCTAGTTGGTGGGGTAAAGGCCTACCAAGGCGACGATCCATAGCTGGTCTGAGAGGATGATCAGCCACACTGGGACTGAGACACGGCCCAGACTCCTACGGGAGGCAGCAGTGGGGAATATTGGACAATGGGCGCAAGCCTGATCCAGCCATGCCGCGTGTGTGATGAAGGCCCTAGGGTTGTAAAGCACTTTCAACGGTGAAGATAATGACGG…	1426	Hoeflea alexandrii AM1V30	NR_042321.1	100.00%	Proteobacteria	Alphaproteobacteria	Hyphomicrobiales	Rhizobiaceae	Hoeflea
04-WW3	18	Pacificispira sp.	7	53	x	x	60	Coleofasciculus chthonoplastes WW3 DSM 104222 sv_0022-57	148	OR297829	AACGAACGCTGGCGGCAGGCTTAACACATGCAAGTCGCGGGAGAAGGTTCCTTCGGGAACTGGGCACCGGCGCACGGGTGAGTAACGCGTGGGAACGTACCCTTCGGCGGGGGACAACAGTTGGAAACGACTGCTAATACCGCATACGTCCGAGAGGAGAAAGGCTTCGGCCACCGAGGGATCGGCCCGCGTTGGATTAGCTAGTTGGTGAGGTAAAGGCTCACCAAGGCTGCGATCCATAGCTGGTCTGAGAGGATGATCAGCCACACTGGAACTGAGACACGGTCCAGACTCCTACGGGAGGCAGCAGTGGGGAATATTGCGCAATGGAGGAAACTCTGACGCAGCCATGCCGCGTGTGTGAAGAAGGCCTTCGGGTTGTAAAGCACTTTCGACGGG…	2956	AACGAACGCTGGCGGCAGGCTTAACACATGCAAGTCGCGGGAGAAGGTTCCTTCGGGAACTGGGCACCGGCGCACGGGTGAGTAACGCGTGGGAACGTACCCTTCGGCGGGGGACAACAGTTGGAAACGACTGCTAATACCGCATACGTCCGAGAGGAGAAAGGCTTCGGCCACCGAGGGATCGGCCCGCGTTGGATTAGCTAGTTGGTGAGGTAAAGGCTCACCAAGGCTGCGATCCATAGCTGGTCTGAGAGGATGATCAGCCACACTGGAACTGAGACACGGTCCAGACTCCTACGGGAGGCAGCAGTGGGGAATATTGCGCAATGGAGGAAACTCTGACGCAGCCATGCCGCGTGTGTGAAGAAGGCCTTCGGGTTGTAAAGCACTTTCGACGGG…	1442	Pacificispira spongiicola KN72	MW674674.2	96.46%	Proteobacteria	Alphaproteobacteria	Rhodospirillales	Rhodospirillaceae	Pacificispira
04-WW3	19	Marinoscillum sp.	5	13	x	x	18	Coleofasciculus chthonoplastes WW3 DSM 104222 sv_0036-71	469	OR297830	GATGAACGCTAGCGGCAGGCCTAATACATGCAAGTCGAGGGGTAGATTTAACTTCGGTTGAATTGAGACCGGCGGACGGGTGCGTAACGCGTATGCAACCTACCCATTACAGGGGGATAGCCCGGGGAAACTCGGATTAATACCCCATAGTATTATTGATTGGCATCGATTAATAATTAAAGATTTATTGGTAATGGATGGGCATGCGTCTGATTAGTTAGTTGGTGAGGTAACGGCTCACCAAGACGACGATCAGTAGGGGGTCTGAGAGGATGATCCCCCACACTGGCACTGAGATACGGGCCAGACTCCTACGGGAGGCAGCAGTAGGGAATATTGGTCAATGGGCGAGAGCCTGAACCAGCCATGCCGCGTGCAGGATGACGGCCTTCTGGGTTG…	2487	GATGAACGCTAGCGGCAGGCCTAATACATGCAAGTCGAGGGGTAGATTTAACTTCGGTTGAATTGAGACCGGCGGACGGGTGCGTAACGCGTATGCAACCTACCCATTACAGGGGGATAGCCCGGGGAAACTCGGATTAATACCCCATAGTATTATTGATTGGCATCGATTAATAATTAAAGATTTATTGGTAATGGATGGGCATGCGTCTGATTAGTTAGTTGGTGAGGTAACGGCTCACCAAGACGACGATCAGTAGGGGGTCTGAGAGGATGATCCCCCACACTGGCACTGAGATACGGGCCAGACTCCTACGGGAGGCAGCAGTAGGGAATATTGGTCAATGGGCGAGAGCCTGAACCAGCCATGCCGCGTGCAGGATGACGGCCTTCTGGGTTG…	1460	Marinoscillum luteum SJP7	NR_108992.1	94.58%	Bacteroidota	Cytophagia	Cytophagales	Reichenbachiellaceae	Marinoscillum
[truncated: 1,730 more rows]
