# Supplementary material for: Superior Resolution Profiling of the Coleofasciculus Microbiome by Amplicon Sequencing of the Complete 16S rRNA Gene and ITS Region
Source: Environ Microbiol Rep. 2025 Jan 31;17(1):e70066. doi: 10.1111/1758-2229.70066 (PMC11785472; doi:10.1111/1758-2229.70066)
Supplement: Supplementary file 5 — Table S2A. Binning, quality assessment and taxonomic classification of the metagenome of Coleofasciculus sp. CHI—DSM 104232 [JP188; SRR26209547]. MAGs are ordered according to their coverage. Low quality MAGs with a completeness < 80% or a contamination rate > 10% are shown in grey. Cyanobacterial MAGs are highlighted in green. Table S2B. Binning, quality assessment and taxonomic classification of the metagenome of Coleofasciculus sp. EBD—DSM 104233 [JP191; SRR26209553]. MAGs are ordered according to their coverage. Low quality MAGs with a completeness < 80% or a contamination rate > 10% are shown in grey. Cyanobacterial MAGs are highlighted in green. Table S2C. Binning, quality assessment and taxonomic classification of the metagenome of Coleofasciculus sp. SPW—DSM 104237 [JP190; SRR26209612]. MAGs are ordered according to their coverage. Low quality MAGs with a completeness < 80% or a contamination rate > 10% are shown in grey. Cyanobacterial MAGs are highlighted in green. Table S2D. Binning, quality assessment and taxonomic classification of the metagenome of Coleofasciculus sp. WW12—DSM 104231 [JP189; SRR26147846]. MAGs are ordered according to their coverage. Low quality MAGs with a completeness < 80% or a contamination rate > 10% are shown in grey. Cyanobacterial MAGs are highlighted in green. [file EMI4-17-e70066-s004.xlsx]

## Sheet: Table-S2A_CHI
Table S2A. Binning, quality assessment and taxonomic classification of the metagenome of Coleofasciculus sp. CHI - DSM 104232 [JP188; SRR26209547]. MAGs are ordered according to their coverage. Low quality MAGs with a completeness <80% or a contamination rate >10% are shown in gray. Cyanobacterial MAGs are highlighted in green.
Amplicon sequence variants (ASVs; Table S7) that are corresponding to a specific MAG are shown in column X. The absence of ASVs is indicated in red with "no ASV". MAG, metagenome-assembled genome; Comp., completeness; Cont., contamination; MCL, mean contig length; CD, coding density; Ctgs., contigs; Cov, coverage.
DAS-Tool				CheckM											Taxonomic classification (TYGS, GTDB, LPSN)
MAG	Binning	Bin		Marker Lineage	Comp.	Cont.	MCL	N50	CD	Ctgs.	Genome (bp)	GC	Cov.		MAG	Accession (NCBI)	Phylum	Class	Order	Family	Genus - Species		ASVs
D1-CHI-01	MetaBAT	bin.027		p__Cyanobacteria	98.37	0.22	38571.88	55811	0.82	205	7907235	0.46	1598.23		D1-CHI-01	SAMN36814870	Cyanobacteriota	Cyanophyceae	Oscillatoriales	Coleofasciculaceae	Coleofasciculus sp.		559, 564
D1-CHI-02	Concoct	058		o__Cytophagales	98.81	1.15	114487.22	265728	0.93	37	4236027	0.41	913.713		D1-CHI-02	SAMN36814871	Bacteroidota	Cytophagia	Cytophagales	Reichenbachiellaceae	Ekhidna sp.		439
D1-CHI-03	Concoct	041		o__Rhizobiales	98.80	5.72	71531.0	176103	0.90	56	4005736	0.66	555.798		D1-CHI-03	SAMN36814872	Proteobacteria	Alphaproteobacteria	Hyphomicrobiales	Phyllobacteriaceae	Roseitalea porphyridii		152
D1-CHI-04	Concoct	012		k__Bacteria	100.00	0.11	191883.19	359210	0.92	16	3070131	0.36	459.483		D1-CHI-04	SAMN36814873	Bacteroidota	Flavobacteriia	Flavobacteriales	Vicingaceae	x		no ASV
D1-CHI-05	Concoct	039		o__Cytophagales	97.56	1.90	321666.82	529804	0.94	11	3538335	0.37	366.183		D1-CHI-05	SAMN36814874	Bacteroidota	Cytophagia	Cytophagales	x	x		unclear (463, 440 or 431)
D1-CHI-06	MetaBAT	bin.040		o__Cytophagales	99.40	1.55	198801.0	274693	0.93	26	5168826	0.46	309.856		D1-CHI-06	SAMN36814875	Bacteroidota	Cytophagia	Cytophagales	Reichenbachiellaceae	Marinoscillum sp.		412, 470
D1-CHI-07	Concoct	014		k__Bacteria	99.72	0.00	249885.43	405358	0.92	14	3498396	0.38	308.339		D1-CHI-07	SAMN36814876	Balneolota	Balneolia	Balneolales	Balneolaceae	Balneola sp.		313
D1-CHI-08	Concoct	029		c__Deltaproteobacteria	96.77	9.03	165806.69	405837	0.95	70	11606468	0.69	256.911		D1-CHI-08	SAMN36814877	Proteobacteria	Deltaproteobacteria	x	x	x		196
D1-CHI-09	Concoct	048		c__Gammaproteobacteria	98.21	1.43	167002.12	552055	0.92	16	2672034	0.49	218.052		D1-CHI-09	SAMN36814878	Proteobacteria	Gammaproteobacteria	x	x	x		unclear (274 or 239)
D1-CHI-10	Concoct	067		c__Gammaproteobacteria	99.09	0.45	132992.16	246123	0.92	25	3324804	0.65	150.964		D1-CHI-10	SAMN36814879	Proteobacteria	Gammaproteobacteria	Nevskiales	Algiphilaceae	Algiphilus sp.		212
D1-CHI-11	Concoct	049		o__Rhodospirillales	99.50	0.50	261514.88	562468	0.91	16	4184238	0.58	145.945		D1-CHI-11	SAMN36814880	Proteobacteria	Alphaproteobacteria	Rhodospirillales	x	x		unclear (5, 188)
D1-CHI-12	MetaBAT	bin.033		c__Alphaproteobacteria	99.68	0.08	272065.83	910982	0.92	12	3264790	0.61	142.026		D1-CHI-12	SAMN36814881	Proteobacteria	Alphaproteobacteria	Caulobacterales	Hyphomonadaceae	Henriciella sp.		81
D1-CHI-13	Concoct	056		o__Rhodospirillales	100.00	0.25	322499.29	602838	0.89	14	4514990	0.53	110.832		D1-CHI-13	SAMN36814882	Proteobacteria	Alphaproteobacteria	Rhodospirillales	Thalassospiraceae	Thalassospira sp.		65, 66, 67
D1-CHI-14	Concoct	002		c__Gammaproteobacteria	94.26	0.68	253824.8	485717	0.90	15	3807372	0.53	109.273		D1-CHI-14	SAMN36814883	Proteobacteria	Gammaproteobacteria	x	x	x		unclear (239?)
D1-CHI-15	Concoct	055		o__Cytophagales	98.81	1.85	72607.29	119197	0.92	86	6244227	0.43	104.084		D1-CHI-15	SAMN36814884	Bacteroidota	Cytophagia	Cytophagales	Cyclobacteriaceae	x		unclear (468 or 440)
D1-CHI-16	Concoct	046		c__Alphaproteobacteria	99.35	0.00	383013.57	460387	0.91	7	2681095	0.66	103.922		D1-CHI-16	SAMN36814885	Proteobacteria	Alphaproteobacteria	x	x	x		unclear
D1-CHI-17	MetaBAT	bin.003		c__Alphaproteobacteria	91.23	0.22	15398.52	27724	0.90	213	3279885	0.64	79.9418		D1-CHI-17	SAMN36814886	Proteobacteria	Alphaproteobacteria	Hyphomicrobiales	Parvibaculaceae	Parvibaculum sp.		unclear (112, 113?)
D1-CHI-18	Concoct	022		k__Bacteria	97.70	0.00	411939.77	1631909	0.88	13	5355217	0.55	70.5532		D1-CHI-18	SAMN36814887	Planctomycetota	Planctomycetia	Pirellulales	Lacipirellulaceae	x		no ASV
D1-CHI-19	MetaBAT	bin.029		f__Rhodobacteraceae	95.72	1.81	116004.62	203572	0.91	37	4292171	0.66	63.0104		D1-CHI-19	SAMN36814888	Proteobacteria	Alphaproteobacteria	Rhodobacterales	Roseobacteraceae	Marinovum algicola		49
D1-CHI-20	Concoct	016		o__Rhodospirillales	99.00	1.19	318552.0	979319	0.92	12	3822624	0.53	60.1541		D1-CHI-20	SAMN36814889	Proteobacteria	Alphaproteobacteria	Rhodospirillales	Rhodospirillaceae	x		21
D1-CHI-21	Concoct	017		c__Alphaproteobacteria	99.78	0.42	153789.13	216491	0.91	30	4613674	0.68	56.8187		D1-CHI-21	SAMN36814890	Proteobacteria	Alphaproteobacteria	Rhodospirillales	Thalassobaculaceae	x		188 (?)
D1-CHI-22	Concoct	054		o__Rhodospirillales	99.50	0.00	230010.76	338285	0.91	17	3910183	0.61	33.6758		D1-CHI-22	SAMN36814891	Proteobacteria	Alphaproteobacteria	Rhodospirillales	x	x		unclear
D1-CHI-23	Concoct	023		s__algicola	99.34	0.42	304565.54	626511	0.92	13	3959352	0.40	29.8954		D1-CHI-23	SAMN36814892	Bacteroidota	Flavobacteriia	Flavobacteriales	Flavobacteriaceae	Muricauda sp.		401
D1-CHI-24	Concoct	009		k__Bacteria	100.00	3.33	320028.33	497723	0.87	24	7680680	0.50	29.8156		D1-CHI-24	SAMN36814893	Planctomycetota	Planctomycetia	Planctomycetales	Planctomycetaceae	Gimesia maris		no ASV
D1-CHI-25	Concoct	065		o__Cytophagales	98.81	0.99	73756.4	181730	0.90	81	5974268	0.39	26.9487		D1-CHI-25	SAMN36814894	Bacteroidota	Cytophagia	Cytophagales	Cyclobacteriaceae	x		unclear (463, 440 or 431)
D1-CHI-26	Concoct	003		c__Alphaproteobacteria	99.37	9.28	133985.24	362212	0.90	25	3349631	0.64	24.423		D1-CHI-26	SAMN36814895	Proteobacteria	Alphaproteobacteria	Hyphomicrobiales	Parvibaculaceae	Parvibaculum sp.		unclear (112, 113?)
D1-CHI-27	MetaBAT	bin.042_sub		o__Rhizobiales	88.97	0.82	140967.32	236031	0.90	25	3524183	0.62	23.5767		D1-CHI-27	SAMN36814896	Proteobacteria	Alphaproteobacteria	Hyphomicrobiales	Devosiaceae	Devosia sp.		107
D1-CHI-28	Concoct	059		o__Rhizobiales	100.00	5.23	37468.15	605027	0.89	162	6069841	0.61	22.864		D1-CHI-28	SAMN36814897	Proteobacteria	Alphaproteobacteria	Hyphomicrobiales	Rhizobiaceae	Hoeflea sp.		132
D1-CHI-29	MetaBAT	bin.024_sub		o__Rhodospirillales	94.00	1.99	27634.08	41586	0.90	238	6576911	0.70	14.5796		D1-CHI-29	SAMN36814898	Proteobacteria	Alphaproteobacteria	Sneathiellales	Sneathiellaceae	x		116
D1-CHI-30	Concoct	038		c__Gammaproteobacteria	91.64	5.19	4535.13	5850	0.91	1101	4993177	0.68	9.68462		D1-CHI-30	SAMN36814899	Proteobacteria	Gammaproteobacteria	x	x	x		unclear
D1-CHI-31	Concoct	021		o__Cytophagales	80.69	2.86	2705.47	3168	0.92	1510	4085264	0.38	7.66573		D1-CHI-31	SAMN36814900	Bacteroidota	Cytophagia	Cytophagales	Fulvivirgaceae	Fulvivirga sp.		407
D1-CHI-31A	Concoct	005		o__Cytophagales	73.24	3.33	2042.42	2195	0.91	2335	4769049	0.46	7.04543		D1-CHI-31A	SAMN36814901	Bacteroidota	Cytophagia	Cytophagales	Flammeovirgaceae	Imperialibacter sp.		479

## Sheet: Table-S2B_EBD
Table S2B. Binning, quality assessment and taxonomic classification of the metagenome of Coleofasciculus sp. EBD - DSM 104233 [JP191; SRR26209553]. MAGs are ordered according to their coverage. Low quality MAGs with a completeness <80% or a contamination rate >10% are shown in gray. Cyanobacterial MAGs are highlighted in green.
Amplicon sequence variants (ASVs; Table S7) that are corresponding to a specific MAG are shown in column X. The absence of ASVs is indicated in red with "no ASV". MAG, metagenome-assembled genome; Comp., completeness; Cont., contamination; MCL, mean contig length; CD, coding density; Ctgs., contigs; Cov, coverage.
DAS-Tool				CheckM											Taxonomic classification (TYGS, GTDB, LPSN)
MAG	Binning	Bin		Marker Lineage	Comp.	Cont.	MCL	N50	CD	Ctgs.	Genome (bp)	GC	Cov.		MAG	Accession (NCBI)	Phylum	Class	Order	Family	Genus - Species		ASVs
E1-EBD-01	Concoct	017		k__Bacteria	100.00	0.00	322003.27	669326	0.92	11	3542036	0.42	1399.37		E1-EBD-01	SAMN36814729	Balneolota	Balneolia	Balneolales	Balneolaceae	Gracilimonas sp.		346
E1-EBD-02	Concoct	005		p__Cyanobacteria	98.37	0.89	32991.42	51853	0.81	272	8973666	0.46	1272.14		E1-EBD-02	SAMN36814730	Cyanobacteriota	Cyanophyceae	Oscillatoriales	Coleofasciculaceae	Coleofasciculus sp.		603604
E1-EBD-02A	Concoct	018		f__Rhodobacteraceae	92.94	12.93	68244.36	118112	0.91	84	5732526	0.65	926.41		E1-EBD-02A	SAMN36814731	Proteobacteria	Alphaproteobacteria	Rhodobacterales	Roseobacteraceae	Marinovum algicola		48
E1-EBD-03	Concoct	006		o__Cytophagales	100.00	0.40	170701.53	301445	0.92	30	5121046	0.38	565.311		E1-EBD-03	SAMN36814732	Bacteroidota	Cytophagia	Cytophagales	Fulvivirgaceae	Fulvivirga sp.		406
E1-EBD-04	Concoct	059		c__Deltaproteobacteria	95.81	5.45	74705.14	128091	0.92	148	11056361	0.72	499.023		E1-EBD-04	SAMN36814733	Proteobacteria	Deltaproteobacteria	Myxococcales	Sandaracinaceae	x		no ASV
E1-EBD-05	Concoct	060		o__Rhizobiales	95.70	1.16	105009.9	260580	0.91	39	4095386	0.66	346.544		E1-EBD-05	SAMN36814734	Proteobacteria	Alphaproteobacteria	Hyphomicrobiales	Phyllobacteriaceae	Roseitalea porphyridii		no ASV
E1-EBD-06	Concoct	057		o__Rhizobiales	98.96	7.65	182256.73	234600	0.90	26	4738675	0.65	273.432		E1-EBD-06	SAMN36814735	Proteobacteria	Alphaproteobacteria	Hyphomicrobiales	Phyllobacteriaceae	Nitratireductor sp.		130
E1-EBD-07	MetaBAT	bin.018		c__Gammaproteobacteria	94.44	2.64	165834.14	259485	0.93	28	4643356	0.68	224.05		E1-EBD-07	SAMN36814736	Proteobacteria	Gammaproteobacteria	Pseudomonadales	x	x		unclear (297 or 266)
E1-EBD-08	Concoct	009		c__Gammaproteobacteria	99.18	0.45	226525.07	468434	0.92	15	3397876	0.65	184.568		E1-EBD-08	SAMN36814737	Proteobacteria	Gammaproteobacteria	Nevskiales	Algiphilaceae	Algiphilus sp.		212
E1-EBD-09	Concoct	019		c__Alphaproteobacteria	91.30	0.22	159493.68	264718	0.91	25	3987342	0.68	160.556		E1-EBD-09	SAMN36814738	Proteobacteria	Alphaproteobacteria	Rhodospirillales	Thalassobaculaceae	x		164, 165
E1-EBD-10	Concoct	033		c__Alphaproteobacteria	95.13	0.43	243540.69	438927	0.90	16	3896651	0.68	93.2364		E1-EBD-10	SAMN36814739	Proteobacteria	Alphaproteobacteria	Rhodospirillales	Kiloniellaceae	Marivibrio sp.		no ASV
E1-EBD-11	Concoct	029		o__Rhizobiales	99.61	0.10	147448.15	294779	0.89	27	3981100	0.62	92.4834		E1-EBD-11	SAMN36814740	Proteobacteria	Alphaproteobacteria	Hyphomicrobiales	Rhizobiaceae	Hoeflea sp.		no ASV
E1-EBD-12	Concoct	021		c__Alphaproteobacteria	100.0	1.30	155406.79	324228	0.90	24	3729763	0.64	86.8415		E1-EBD-12	SAMN36814741	Proteobacteria	Alphaproteobacteria	Hyphomicrobiales	Parvibaculaceae	Parvibaculum sp.		no ASV
E1-EBD-13	Concoct	034_sub		o__Cytophagales	99.11	9.58	70331.25	123314	0.92	96	6751800	0.43	70.8493		E1-EBD-13	SAMN36814742	Bacteroidota	Cytophagia	Cytophagales	Cyclobacteriaceae	x		no ASV
E1-EBD-14	MetaBAT	bin.043		o__Cytophagales	91.37	1.79	94313.08	149124	0.91	65	6130350	0.42	59.933		E1-EBD-14	SAMN36814743	Bacteroidota	Cytophagia	Cytophagales	Reichenbachiellaceae	Marinoscillum sp.		unclear (454, 470, 473)
E1-EBD-14A	MetaBAT	bin.011_sub		f__Rhodobacteraceae	78.84	2.64	65664.0	97223	0.90	59	3874176	0.66	55.1427		E1-EBD-14A	SAMN36814744	Proteobacteria	Alphaproteobacteria	Rhodobacterales	Roseobacteraceae	Roseovarius sp.		88, 91
E1-EBD-15	Concoct	038		c__Gammaproteobacteria	98.21	2.31	336928.38	554805	0.92	8	2695427	0.49	50.3651		E1-EBD-15	SAMN36814745	Proteobacteria	Gammaproteobacteria	x	x	x		unclear (266 or 297)
E1-EBD-16	MetaBAT	bin.033		c__Alphaproteobacteria	95.87	3.30	178696.53	353740	0.90	19	3395234	0.67	47.9178		E1-EBD-16	SAMN36814746	Proteobacteria	Alphaproteobacteria	Caulobacterales	Maricaulaceae	Oceanicaulis sp.		unclear (613?)
E1-EBD-17	Concoct	004		c__Alphaproteobacteria	100.00	0.43	533246.62	961744	0.92	8	4265973	0.60	39.8695		E1-EBD-17	SAMN36814747	Proteobacteria	Alphaproteobacteria	x	x	x		no ASV
E1-EBD-18	Concoct	014		c__Alphaproteobacteria	99.35	9.13	217895.46	542473	0.92	28	6101073	0.66	39.5046		E1-EBD-18	SAMN36814748	Proteobacteria	Alphaproteobacteria	Rhodospirillales	Thalassobaculaceae	Thalassobaculum sp.		no ASV
E1-EBD-19	Concoct	007		o__Cytophagales	100.00	1.79	161075.24	407647	0.91	41	6604085	0.47	36.9245		E1-EBD-19	SAMN36814749	Bacteroidota	Cytophagia	Cytophagales	Flammeovirgaceae	Imperialibacter sp.		480
E1-EBD-20	MetaBAT	bin.039		o__Sphingomonadales	98.11	1.02	203021.73	348591	0.91	15	3045326	0.66	35.8467		E1-EBD-20	SAMN36814750	Proteobacteria	Alphaproteobacteria	Sphingomonadales	Erythrobacteraceae	Erythrobacter sp.		155
E1-EBD-21	Concoct	046		k__Bacteria	99.15	4.27	97534.78	158301	0.93	51	4974274	0.69	26.8479		E1-EBD-21	SAMN36814751	Actinomycetota	Acidimicrobiia	Acidimicrobiales	Ilumatobacteraceae	Ilumatobacter fluminis		357
E1-EBD-22	Concoct	016		c__Alphaproteobacteria	96.52	0.00	247235.5	474104	0.91	10	2472355	0.64	24.6296		E1-EBD-22	SAMN36814752	Proteobacteria	Alphaproteobacteria	x	x	x		unclear
E1-EBD-23	MetaBAT	bin.049		o__Rhizobiales	95.49	0.00	124158.7	199117	0.90	30	3724761	0.61	22.1935		E1-EBD-23	SAMN36814753	Proteobacteria	Alphaproteobacteria	Hyphomicrobiales	Devosiaceae	Pelagibacterium sp.		92
E1-EBD-23A	Concoct	027_sub		k__Bacteria	100.00	12.38	62384.89	102007	0.90	55	3431169	0.66	21.3866		E1-EBD-23A	SAMN36814754	Proteobacteria	Alphaproteobacteria	Caulobacterales	Maricaulaceae	Oceanicaulis sp.		unclear (613?)
E1-EBD-24	MetaBAT	bin.019		o__Actinomycetales	98.43	0.00	89948.07	139626	0.92	28	2518546	0.70	21.2959		E1-EBD-24	SAMN36814755	Actinomycetota	Actinomycetes	Micrococcales	Microbacteriaceae	Marinisubtilis pacificus		no ASV
E1-EBD-25	Concoct	049		c__Gammaproteobacteria	95.37	1.73	83440.91	114329	0.88	45	3754841	0.52	16.6293		E1-EBD-25	SAMN36814756	Proteobacteria	Gammaproteobacteria	x	x	x		unclear (266 or 297)
E1-EBD-26	MetaBAT	bin.015		s__algicola	98.68	1.53	15295.62	24956	0.88	366	5598198	0.40	16.1559		E1-EBD-26	SAMN36814757	Bacteroidota	Flavobacteriia	Flavobacteriales	Flavobacteriaceae	Arenibacter algicola		387, 388
E1-EBD-27	Concoct	061		o__Rhodospirillales	98.81	0.25	34787.27	51669	0.89	131	4557133	0.53	14.43		E1-EBD-27	SAMN36814758	Proteobacteria	Alphaproteobacteria	Rhodospirillales	Thalassospiraceae	Thalassospira sp.		68, 652, 653
E1-EBD-28	MetaBAT	bin.028		o__Rhizobiales	93.65	1.05	26287.66	44035	0.89	236	6203887	0.59	14.1183		E1-EBD-28	SAMN36814759	Proteobacteria	Alphaproteobacteria	Hyphomicrobiales	Stappiaceae	Roseibium aggregatum		77
E1-EBD-29	MetaBAT	bin.032		f__Rhodobacteraceae	89.01	5.88	5666.92	7317	0.91	645	3655165	0.64	9.86947		E1-EBD-29	SAMN36814760	Proteobacteria	Alphaproteobacteria	Rhodobacterales	Roseobacteraceae	Roseicyclus sp.		no ASV
E1-EBD-30	MetaBAT	bin.022_sub		c__Alphaproteobacteria	87.27	0.45	4559.65	5388	0.92	500	2279825	0.67	9.29999		E1-EBD-30	SAMN36814761	Proteobacteria	Alphaproteobacteria	x	x	x		unclear
E1-EBD-30A	Concoct	015		o__Cytophagales	61.97	1.34	1819.91	1883	0.92	1396	2540592	0.43	6.00374		E1-EBD-30A	SAMN36814762	Bacteroidota	Cytophagia	Cytophagales	Cyclobacteriaceae	x		no ASV

## Sheet: Table-S2C_SPW
Table S2C. Binning, quality assessment and taxonomic classification of the metagenome of Coleofasciculus sp. SPW - DSM 104237 [JP190; SRR26209612]. MAGs are ordered according to their coverage. Low quality MAGs with a completeness <80% or a contamination rate >10% are shown in gray. Cyanobacterial MAGs are highlighted in green.
Amplicon sequence variants (ASVs; Table S7) that are corresponding to a specific MAG are shown in column X. The absence of ASVs is indicated in red with "no ASV". MAG, metagenome-assembled genome; Comp., completeness; Cont., contamination; MCL, mean contig length; CD, coding density; Ctgs., contigs; Cov, coverage.
DAS-Tool				CheckM											Taxonomic classification (TYGS, GTDB, LPSN)
MAG	Binning	Bin		Marker Lineage	Comp.	Cont.	MCL	N50	CD	Ctgs.	Genome (bp)	GC	Cov.		MAG	Accession (NCBI)	Phylum	Class	Order	Family	Genus - Species		ASVs
A1-SPW-00A	Concoct	063		o__Rhizobiales	95.12	13.76	63511.62	146525	0.90	66	4191767	0.66	2571.4		A1-SPW-00A	SAMN36798168	Proteobacteria	Alphaproteobacteria	Hyphomicrobiales	Phyllobacteriaceae	Roseitalea porphyridii		152
A1-SPW-00B	Concoct	038		k__Bacteria	10.71	1.21	2205.67	2237	0.89	75	165425	0.40	1018.41		A1-SPW-00B	SAMN36798169	Balneolota	Balneolia	Balneolales	Balneolaceae	Balneola sp.		unclear (331, 313, 909)
A1-SPW-01	MetaBAT	bin.039		p__Cyanobacteria	95.08	0.22	33508.62	50418	0.82	234	7841016	0.45	665.302		A1-SPW-01	SAMN36798170	Cyanobacteriota	Cyanophyceae	Oscillatoriales	Coleofasciculaceae	Coleofasciculus sp		593, 594
A1-SPW-02	Concoct	055		o__Cytophagales	96.65	5.24	321140.0	518301	0.94	12	3853680	0.38	638.995		A1-SPW-02	SAMN36798171	Bacteroidota	Cytophagia	Cytophagales	x	x		1022?
A1-SPW-03	Concoct	006		k__Bacteria	98.82	0.00	461331.9	618939	0.90	10	4613319	0.49	402.55		A1-SPW-03	SAMN36798172	Spirochaetota	Spirochaetia	Leptospirales	Leptospiraceae	x		197
A1-SPW-04	MetaBAT	bin.014_sub		c__Alphaproteobacteria	96.46	1.30	116792.75	254099	0.89	36	4204539	0.65	329.327		A1-SPW-04	SAMN36798173	Proteobacteria	Alphaproteobacteria	Rhodospirillales	Kiloniellaceae	x		no ASV
A1-SPW-05	Concoct	034		k__Bacteria	97.73	0.00	1656775.0	1682531	0.92	2	3313550	0.68	315.876		A1-SPW-05	SAMN36798174	Planctomycetota	Phycisphaerae	Phycisphaerales	x	x		no ASV
A1-SPW-06	MetaBAT	bin.035		c__Alphaproteobacteria	84.93	4.36	12154.07	24247	0.90	272	3305906	0.64	292.279		A1-SPW-06	SAMN36798175	Proteobacteria	Alphaproteobacteria	Hyphomicrobiales	Parvibaculaceae	Parvibaculum sp.		no ASV
A1-SPW-07	Concoct	007		c__Gammaproteobacteria	93.52	0.68	237207.31	349700	0.90	16	3795317	0.53	238.109		A1-SPW-07	SAMN36798176	Proteobacteria	Gammaproteobacteria	x	x	x		unclear (239?)
A1-SPW-08	MetaBAT	bin.002		c__Gammaproteobacteria	96.80	1.43	283577.44	711346	0.92	9	2552197	0.49	191.835		A1-SPW-08	SAMN36798177	Proteobacteria	Gammaproteobacteria	x	x	x		unclear (239?)
A1-SPW-09	MetaBAT	bin.011		c__Alphaproteobacteria	97.83	0.43	399929.64	696777	0.91	11	4399226	0.62	176.538		A1-SPW-09	SAMN36798178	Proteobacteria	Alphaproteobacteria	Rhodospirillales	Thalassobaculaceae	Nisaea sp.		158
A1-SPW-10	Concoct	059		o__Rhodospirillales	98.51	0.25	301412.8	602838	0.89	15	4521192	0.53	166.44		A1-SPW-10	SAMN36798179	Proteobacteria	Alphaproteobacteria	Rhodospirillales	Thalassospiraceae	Thalassospira sp.		65, 66
A1-SPW-11	Concoct	071		f__Rhodobacteraceae	98.13	0.30	99916.79	195971	0.91	47	4696089	0.66	139.565		A1-SPW-11	SAMN36798180	Proteobacteria	Alphaproteobacteria	Rhodobacterales	Roseobacteraceae	Marinovum algicola		no ASV
A1-SPW-12	Concoct	016		c__Gammaproteobacteria	97.76	0.53	340406.83	892734	0.92	12	4084882	0.68	137.617		A1-SPW-12	SAMN36798181	Proteobacteria	Gammaproteobacteria	Cellvibrionales	Halieaceae	Pseudohaliea sp.		225, 226
A1-SPW-13	Concoct	023		c__Deltaproteobacteria	96.77	9.68	213645.98	456769	0.95	54	11536883	0.69	107.955		A1-SPW-13	SAMN36798182	Proteobacteria	Deltaproteobacteria	x	x	x		196
A1-SPW-13A	Concoct	026		o__Rhodospirillales	98.01	19.15	258723.61	631513	0.92	18	4657025	0.58	97.314		A1-SPW-13A	SAMN36798183	Proteobacteria	Alphaproteobacteria	Rhodospirillales	x	x		no ASV
A1-SPW-14	Concoct	025		o__Cytophagales	95.83	1.09	302595.17	625452	0.94	12	3631142	0.44	95.3812		A1-SPW-14	SAMN36798184	Bacteroidota	Cytophagia	Cytophagales	Cyclobacteriaceae	x		unclear
A1-SPW-15	Concoct	039		c__Gammaproteobacteria	100.0	0.00	130078.15	304329	0.91	27	3512110	0.64	95.1195		A1-SPW-15	SAMN36798185	Proteobacteria	Gammaproteobacteria	Oceanospirillales	Alcanivoracaceae	Alcanivorax sp.		no ASV
A1-SPW-16	MetaBAT	bin.015		k__Bacteria	91.21	1.10	116778.39	227462	0.93	28	3269795	0.71	90.8567		A1-SPW-16	SAMN36798186	Gemmatimonadota	Longimicrobiia	Longimicrobiales	x	x		374
A1-SPW-17	Concoct	018_sub		c__Alphaproteobacteria	83.48	2.83	88149.91	192668	0.90	34	2997097	0.64	86.0772		A1-SPW-17	SAMN36798187	Proteobacteria	Alphaproteobacteria	Hyphomicrobiales	Parvibaculaceae	Parvibaculum sp.		no ASV
A1-SPW-18	MetaBAT	bin.009		c__Gammaproteobacteria	95.92	0.36	207839.53	315655	0.92	15	3117593	0.65	71.0742		A1-SPW-18	SAMN36798188	Proteobacteria	Gammaproteobacteria	Nevskiales	Algiphilaceae	Algiphilus sp.		212
A1-SPW-18A	MetaBAT	bin.021		c__Alphaproteobacteria	82.17	16.23	35562.13	201611	0.90	106	3769586	0.64	67.0081		A1-SPW-18A	SAMN36798189	Proteobacteria	Alphaproteobacteria	Hyphomicrobiales	Parvibaculaceae	Parvibaculum sp.		no ASV
A1-SPW-19	Concoct	048_sub		k__Bacteria	100.0	6.43	305599.25	531946	0.91	12	3667191	0.65	58.1647		A1-SPW-19	SAMN36798190	Proteobacteria	Alphaproteobacteria	Sphingomonadales	Sphingomonadaceae	Sphingopyxis sp.		no ASV
A1-SPW-20	Concoct	056		o__Rhizobiales	96.81	3.68	195554.95	304079	0.90	22	4302209	0.65	55.0317		A1-SPW-20	SAMN36798191	Proteobacteria	Alphaproteobacteria	Hyphomicrobiales	Phyllobacteriaceae	Nitratireductor sp.		130
A1-SPW-21	Concoct	032		k__Bacteria	97.56	0.00	217983.69	196214	0.94	13	2833788	0.43	53.7627		A1-SPW-21	SAMN36798192	Bacteroidota	Flavobacteriia	Flavobacteriales	Cryomorphaceae	x		487
A1-SPW-22	MetaBAT	bin.001		c__Alphaproteobacteria	80.36	1.46	52429.44	124563	0.92	57	2988478	0.59	49.1666		A1-SPW-22	SAMN36798193	Proteobacteria	Alphaproteobacteria	Caulobacterales	Hyphomonadaceae	Hyphomonas sp.		97
A1-SPW-23	Concoct	004		o__Rhodospirillales	98.76	0.50	93815.18	153542	0.90	71	6660878	0.70	48.5677		A1-SPW-23	SAMN36798194	Proteobacteria	Alphaproteobacteria	Sneathiellales	Sneathiellaceae	x		no ASV
A1-SPW-24	Concoct	027		c__Alphaproteobacteria	97.39	0.43	367285.2	782286	0.93	10	3672852	0.62	46.8739		A1-SPW-24	SAMN36798195	Proteobacteria	Alphaproteobacteria	x	x	x		no ASV
A1-SPW-25	MetaBAT	bin.005		o__Cytophagales	92.21	2.44	11170.95	15419	0.93	370	4133252	0.43	43.9985		A1-SPW-25	SAMN36798196	Bacteroidota	Cytophagia	Cytophagales	Cyclobacteriaceae	x		unclear
A1-SPW-26	MetaBAT	bin.024		o__Cytophagales	97.32	3.87	159074.0	300729	0.93	28	4454072	0.41	37.3489		A1-SPW-26	SAMN36798197	Bacteroidota	Cytophagia	Cytophagales	Cyclobacteriaceae	x		unclear
A1-SPW-27	MetaBAT	bin.045_sub		o__Rhizobiales	98.06	0.68	279629.38	1240624	0.90	16	4474070	0.61	31.9151		A1-SPW-27	SAMN36798198	Proteobacteria	Alphaproteobacteria	Hyphomicrobiales	Rhizobiaceae	Hoeflea sp.		no ASV
A1-SPW-28	MetaBAT	bin.029		f__Rhodobacteraceae	92.39	1.58	70308.63	108816	0.90	62	4359135	0.66	24.0947		A1-SPW-28	SAMN36798199	Proteobacteria	Alphaproteobacteria	Rhodobacterales	Roseobacteraceae	Roseovarius sp.		unclear (88, 89, 13)
A1-SPW-29	Concoct	040		k__Bacteria	97.70	0.00	381438.5	898438	0.88	14	5340139	0.55	23.925		A1-SPW-29	SAMN36798200	Planctomycetota	Planctomycetia	Pirellulales	Lacipirellulaceae	x		no ASV
A1-SPW-30	Concoct	050		o__Rhodospirillales	97.01	2.24	119513.31	198034	0.91	32	3824426	0.61	21.2736		A1-SPW-30	SAMN36798201	Proteobacteria	Alphaproteobacteria	Rhodospirillales	x	x		no ASV
A1-SPW-31	MetaBAT	bin.040		c__Alphaproteobacteria	95.22	1.09	110673.41	184425	0.92	32	3541549	0.65	20.4774		A1-SPW-31	SAMN36798202	Proteobacteria	Alphaproteobacteria	Rhodospirillales	Thalassobaculaceae	Oceanibaculum nanhaiense		no ASV
A1-SPW-32	Concoct	066		s__algicola	99.34	1.04	125506.92	232873	0.89	39	4894770	0.39	20.0823		A1-SPW-32	SAMN36798203	Bacteroidota	Flavobacteriia	Flavobacteriales	Flavobacteriaceae	Arenibacter sp.		no ASV
A1-SPW-33	Concoct	009		c__Gammaproteobacteria	99.46	0.07	49343.2	87123	0.91	92	4539574	0.57	18.9477		A1-SPW-33	SAMN36798204	Proteobacteria	Gammaproteobacteria	Alteromonadales	Alteromonadaceae	Marinobacter salarius		259 ?
A1-SPW-34	MetaBAT	bin.022_sub		f__Rhodobacteraceae	95.72	2.23	11001.34	15403	0.90	375	4125502	0.64	12.2019		A1-SPW-34	SAMN36798205	Proteobacteria	Alphaproteobacteria	Rhodobacterales	Roseobacteraceae	Roseovarius confluentis		unclear (88, 89, 13)
A1-SPW-35	Concoct	043		o__Cytophagales	96.35	0.60	15797.64	23346	0.92	296	4676101	0.38	12.0912		A1-SPW-35	SAMN36798206	Bacteroidota	Cytophagia	Cytophagales	Fulvivirgaceae	Fulvivirga sp.		407
A1-SPW-36	MetaBAT	bin.030_sub		c__Alphaproteobacteria	89.91	0.83	9085.22	12845	0.91	366	3325192	0.63	11.0307		A1-SPW-36	SAMN36798207	Proteobacteria	Alphaproteobacteria	Parvularculales	Parvularculaceae	Amphiplicatus sp.		no ASV
A1-SPW-37	Concoct	017		c__Gammaproteobacteria	91.96	4.92	6983.26	10080	0.91	735	5132693	0.68	10.5516		A1-SPW-37	SAMN36798208	Proteobacteria	Gammaproteobacteria	x	x	x		unclear
A1-SPW-38	MetaBAT	bin.017_sub		o__Cytophagales	85.88	3.23	7894.71	10572	0.90	599	4728932	0.39	10.1796		A1-SPW-38	SAMN36798209	Bacteroidota	Cytophagia	Cytophagales	Cyclobacteriaceae	x		unclear
A1-SPW-39	Concoct	037_sub		o__Rhodospirillales	88.92	3.57	4168.84	5456	0.90	771	3214173	0.61	8.95056		A1-SPW-39	SAMN36798210	Proteobacteria	Alphaproteobacteria	Rhodospirillales	x	x		no ASV
A1-SPW-40	Concoct	015_sub		c__Gammaproteobacteria	80.01	1.91	3084.53	3880	0.90	1121	3457754	0.57	7.58951		A1-SPW-40	SAMN36798211	Proteobacteria	Gammaproteobacteria	Chromatiales	Woeseiaceae	Woseia sp.		269
A1-SPW-40A	Concoct	045		o__Actinomycetales	55.30	0.43	1701.35	1761	0.92	806	1371288	0.70	6.3316		A1-SPW-40A	SAMN36798212	Actinomycetota	Actinomycetes	Micrococcales	Microbacteriaceae	Marinisubtilis pacificus		no ASV
A1-SPW-40B	Concoct	014_sub		c__Alphaproteobacteria	64.61	11.20	1826.53	1884	0.90	1191	2175402	0.63	6.2223		A1-SPW-40B	SAMN36798213	Proteobacteria	Alphaproteobacteria	x	x	x		unclear

## Sheet: Table-S2D_WW12
Table S2D. Binning, quality assessment and taxonomic classification of the metagenome of Coleofasciculus sp. WW12 - DSM 104231 [JP189; SRR26147846]. MAGs are ordered according to their coverage. Low quality MAGs with a completeness <80% or a contamination rate >10% are shown in gray. Cyanobacterial MAGs are highlighted in green.
Amplicon sequence variants (ASVs; Table S7) that are corresponding to a specific MAG are shown in column X. The absence of ASVs is indicated in red with "no ASV". MAG, metagenome-assembled genome; Comp., completeness; Cont., contamination; MCL, mean contig length; CD, coding density; Ctgs., contigs; Cov, coverage.
DAS-Tool				CheckM											Taxonomic classification (TYGS, GTDB, LPSN)
MAG	Binning	Bin		Marker Lineage	Comp.	Cont.	MCL	N50	CD	Ctgs.	Genome (bp)	GC	Cov.		MAG	Accession (NCBI)	Phylum	Class	Order	Family	Genus - Species		ASVs
G1-WW12-0A	Concoct	065_sub		k__Bacteria	29.49	0.57	107660.78	893726	0.92	9	968947	0.67	1674.02		G1-WW12-0A	SAMN36815369	Planctomycetota	Phycisphaerae	Phycisphaerales	x	x		no ASV
G1-WW12-01	MetaBAT	bin.068		f__Rhodobacteraceae	94.68	0.30	127307.79	215250	0.91	34	4328465	0.66	714.623		G1-WW12-01	SAMN36815370	Proteobacteria	Alphaproteobacteria	Rhodobacterales	Roseobacteraceae	Marinovum algicola		48, 49
G1-WW12-02	Concoct	024		p__Cyanobacteria	99.36	0.30	36503.98	63867	0.82	204	7446811	0.45	589.046		G1-WW12-02	SAMN36815371	Cyanobacteriota	Cyanophyceae	Oscillatoriales	Coleofasciculaceae	Coleofasciculus sp.		585, 592
G1-WW12-03	Concoct	037		o__Rhizobiales	97.25	2.13	51395.72	156211	0.90	83	4265845	0.66	511.795		G1-WW12-03	SAMN36815372	Proteobacteria	Alphaproteobacteria	Hyphomicrobiales	Phyllobacteriaceae	Roseitalea porphyridii		152
G1-WW12-04	Concoct	062		k__Bacteria	98.86	3.41	157461.0	167898	0.91	22	3464142	0.68	451.066		G1-WW12-04	SAMN36815373	Planctomycetota	Phycisphaerae	Phycisphaerales	x	x		no ASV
G1-WW12-05	Concoct	035		o__Rhizobiales	99.68	0.85	162755.76	492446	0.89	45	7324009	0.56	403.515		G1-WW12-05	SAMN36815374	Proteobacteria	Alphaproteobacteria	Hyphomicrobiales	Stappiaceae	Roseibium album		74
G1-WW12-06	MetaBAT	bin.061		k__Bacteria	80.97	0.00	387526.14	1412832	0.91	7	2712683	0.69	293.976		G1-WW12-06	SAMN36815375	Planctomycetota	Phycisphaerae	Phycisphaerales	x	x		no ASV
G1-WW12-07	Concoct	006		c__Alphaproteobacteria	100.00	3.15	291795.27	614820	0.91	11	3209748	0.60	234.048		G1-WW12-07	SAMN36815376	Proteobacteria	Alphaproteobacteria	Hyphomicrobiales	Parvibaculaceae	Pyruvatibacter sp.		29
G1-WW12-08	Concoct	008		k__Bacteria	100.00	0.19	64778.27	116526	0.85	154	9975853	0.64	173.363		G1-WW12-08	SAMN36815377	Planctomycetota	Planctomycetia	Pirellulales	Pirellulaceae	x		no ASV
G1-WW12-09	MetaBAT	bin.062		c__Alphaproteobacteria	95.22	1.30	124947.98	254488	0.91	47	5872555	0.70	169.527		G1-WW12-09	SAMN36815378	Proteobacteria	Alphaproteobacteria	Rhodospirillales	Thalassobaculaceae	Thalassobaculum sp.		unclear (166, 169 or 171)
G1-WW12-10	Concoct	051		p__Actinobacteria	91.72	0.00	119929.4	175722	0.94	20	2398588	0.74	162.204		G1-WW12-10	SAMN36815379	Actinomycetota	Thermoleophilia	Miltoncostaeales	Miltoncostaeaceae	x		369
G1-WW12-11	Concoct	066		c__Gammaproteobacteria	99.18	0.45	282850.92	410084	0.92	12	3394211	0.65	114.982		G1-WW12-11	SAMN36815380	Proteobacteria	Gammaproteobacteria	Nevskiales	Algiphilaceae	Algiphilus sp.		212
G1-WW12-12	Concoct	047		k__Bacteria	96.55	0.00	134085.47	317546	0.87	38	5095248	0.69	92.9108		G1-WW12-12	SAMN36815381	Planctomycetota	Planctomycetia	Pirellulales	Lacipirellulaceae	Botrimarina sp.		no ASV
G1-WW12-13	Concoct	064		k__Bacteria	97.44	3.85	211647.11	286510	0.94	19	4021295	0.68	73.96		G1-WW12-13	SAMN36815382	Actinomycetota	Acidimicrobiia	Acidimicrobiales	x	x		unclear (305, 350)
G1-WW12-14	Concoct	030		k__Bacteria	98.78	0.00	57914.14	143319	0.86	132	7644667	0.58	57.2071		G1-WW12-14	SAMN36815383	Planctomycetota	Planctomycetia	Pirellulales	x	x		no ASV
G1-WW12-15	MetaBAT	bin.011		p__Bacteroidetes	96.46	1.01	43695.38	66657	0.89	156	6816479	0.51	55.9638		G1-WW12-15	SAMN36815384	Bacteroidota	Saprospiria	Saprospirales	Lewinellaceae	Phaeodactylibacter sp.		1027, 1028, 1031
G1-WW12-16	MetaBAT	bin.023		o__Sphingomonadales	99.09	1.17	107667.46	190126	0.91	35	3768361	0.57	53.5973		G1-WW12-16	SAMN36815385	Proteobacteria	Alphaproteobacteria	Sphingomonadales	Sphingomonadaceae	Parasphingorhabdus sp.		185
G1-WW12-17	MetaBAT	bin.008		o__Rhizobiales	97.85	1.65	965918.75	1152605	0.86	4	3863675	0.56	51.0114		G1-WW12-17	SAMN36815386	Proteobacteria	Alphaproteobacteria	Hyphomicrobiales	Hyphomicrobiaceae	Filomicrobium sp.		26
G1-WW12-18	Concoct	031		o__Rhizobiales	98.80	0.20	207299.11	351140	0.91	18	3731384	0.57	50.7649		G1-WW12-18	SAMN36815387	Proteobacteria	Alphaproteobacteria	Rhizobiales	x	x		unclear
G1-WW12-19	Concoct	077		c__Alphaproteobacteria	100.0	0.87	358349.14	695618	0.91	14	5016888	0.63	47.0229		G1-WW12-19	SAMN36815388	Proteobacteria	Alphaproteobacteria	x	x	x		unclear
G1-WW12-20	Concoct	072		o__Cytophagales	99.40	1.85	162808.38	296400	0.93	32	5209868	0.46	46.5136		G1-WW12-20	SAMN36815389	Bacteroidota	Cytophagia	Cytophagales	Reichenbachiellaceae	Marinoscillum sp.		469, 470, 474
G1-WW12-21	Concoct	078		k__Bacteria	99.44	1.11	176315.58	378093	0.87	45	7934201	0.53	46.3974		G1-WW12-21	SAMN36815390	Planctomycetota	Planctomycetia	Planctomycetales	Planctomycetaceae	Gimesia sp.		no ASV
G1-WW12-22	Concoct	085		o__Rhodospirillales	98.83	0.66	240871.88	389388	0.91	16	3853950	0.61	44.9196		G1-WW12-22	SAMN36815391	Proteobacteria	Alphaproteobacteria	Rhodospirillales	x	x		unclear
G1-WW12-22A	Concoct	070_sub		p__Proteobacteria	5.88	0.00	14747.48	23873	0.86	79	1165051	0.58	40.5501		G1-WW12-22A	SAMN36815392	Proteobacteria	Gammaproteobacteria	x	x	x		unclear
G1-WW12-23	Concoct	050		o__Rhodospirillales	99.50	0.25	336368.27	972915	0.92	11	3700051	0.63	38.0276		G1-WW12-23	SAMN36815393	Proteobacteria	Alphaproteobacteria	Rhodospirillales	x	x		unclear
G1-WW12-24	Concoct	034		k__Bacteria	98.18	1.82	75259.13	171784	0.89	103	7751690	0.49	34.2938		G1-WW12-24	SAMN36815394	Chloroflexota	Anaerolineae	Aggregatilineales	x	x		no ASV
G1-WW12-25	Concoct	069		o__Rhodospirillales	99.00	1.19	189165.48	893894	0.91	21	3972475	0.53	33.4219		G1-WW12-25	SAMN36815395	Proteobacteria	Alphaproteobacteria	Rhodospirillales	Rhodospirillaceae	x		unclear
G1-WW12-26	Concoct	053		k__Bacteria	97.75	4.49	64445.23	126998	0.90	83	5348954	0.64	30.1796		G1-WW12-26	SAMN36815396	Sumerlaeota	Sumerlaeia	x	x	x		no ASV
G1-WW12-27	Concoct	027		c__Alphaproteobacteria	99.13	4.51	122956.33	226796	0.92	45	5533035	0.66	29.8657		G1-WW12-27	SAMN36815397	Proteobacteria	Alphaproteobacteria	Rhodospirillales	Thalassobaculaceae	Thalassobaculum sp.		unclear (169 or 171)
G1-WW12-28	MetaBAT	bin.034		c__Alphaproteobacteria	98.48	1.27	51493.56	73476	0.90	109	5612798	0.64	29.29		G1-WW12-28	SAMN36815398	Proteobacteria	Alphaproteobacteria	Kiloniellales	x	x		no ASV
G1-WW12-29	MetaBAT	bin.030_sub		o__Cytophagales	98.51	2.99	19093.89	31692	0.92	332	6339173	0.43	24.1546		G1-WW12-29	SAMN36815399	Bacteroidota	Cytophagia	Cytophagales	Cyclobacteriaceae	x		unclear
G1-WW12-30	Concoct	060		c__Gammaproteobacteria	92.53	3.63	241681.9	527088	0.92	21	5075320	0.67	24.1537		G1-WW12-30	SAMN36815400	Proteobacteria	Gammaproteobacteria	Pseudomonadales	x	x		unclear (293, 294, 242)
G1-WW12-31	MetaBAT	bin.037		c__Deltaproteobacteria	95.48	6.10	53753.66	94411	0.92	208	11180762	0.72	22.6543		G1-WW12-31	SAMN36815401	Proteobacteria	Deltaproteobacteria	Myxococcales	Sandaracinaceae	x		no ASV
G1-WW12-32	MetaBAT	bin.025		k__Bacteria	98.29	2.14	83827.24	140994	0.93	45	3772226	0.69	19.2546		G1-WW12-32	SAMN36815402	Actinomycetota	Acidimicrobiia	Acidimicrobiales	x	x		unclear (305, 350)
G1-WW12-33	MetaBAT	bin.067		k__Bacteria	98.73	4.65	15627.42	22980	0.87	582	9095158	0.65	17.4075		G1-WW12-33	SAMN36815403	Planctomycetota	x	x	x	x		no ASV
G1-WW12-34	Concoct	040		o__Rhodospirillales	100.00	1.03	120064.14	187017	0.93	36	4322309	0.59	16.2653		G1-WW12-34	SAMN36815404	Proteobacteria	Alphaproteobacteria	Rhodospirillales	x	x		unclear
G1-WW12-35	Concoct	068_sub		o__Cytophagales	99.56	2.08	24055.56	37405	0.91	267	6422835	0.47	12.1505		G1-WW12-35	SAMN36815405	Bacteroidota	Cytophagia	Cytophagales	Flammeovirgaceae	Imperialibacter sp.		481
G1-WW12-36	Concoct	039		o__Cytophagales	94.00	2.28	11143.8	16259	0.92	453	5048142	0.45	10.7523		G1-WW12-36	SAMN36815406	Bacteroidota	Cytophagia	Cytophagales	Cyclobacteriaceae	x		no ASV
G1-WW12-37	MetaBAT	bin.039		k__Bacteria	94.34	4.03	10367.44	14671	0.94	262	2716270	0.43	10.2325		G1-WW12-37	SAMN36815407	Bacteroidota	Flavobacteriia	Flavobacteriales	Cryomorphaceae	x		380
G1-WW12-38	MetaBAT	bin.014		o__Cytophagales	94.11	3.11	11665.26	19188	0.93	301	3511242	0.37	10.2176		G1-WW12-38	SAMN36815408	Bacteroidota	Cytophagia	Cytophagales	x	x		unclear
G1-WW12-39	Concoct	054		c__Gammaproteobacteria	81.08	4.41	4667.6	5608	0.92	1085	5064342	0.57	8.77473		G1-WW12-39	SAMN36815409	Proteobacteria	Gammaproteobacteria	Pseudomonadales	x	x		unclear
G1-WW12-39A	Concoct	080		o__Rhizobiales	88.25	43.46	4360.12	5036	0.90	1528	6662271	0.66	8.65399		G1-WW12-39A	SAMN36815410	Proteobacteria	Alphaproteobacteria	Hyphomicrobiales	Kaistiaceae	Bauldia litoralis		671
G1-WW12-40	Concoct	044		c__Alphaproteobacteria	83.36	3.26	3443.83	4285	0.90	959	3302631	0.63	7.96365		G1-WW12-40	SAMN36815411	Proteobacteria	Alphaproteobacteria	Parvularculales	Parvularculaceae	Amphiplicatus sp.		300
G1-WW12-40A	Concoct	071		c__Gammaproteobacteria	77.25	5.26	2565.87	2961	0.90	1687	4328616	0.69	6.75209		G1-WW12-40A	SAMN36815412	Proteobacteria	Gammaproteobacteria	x	x	x		unclear
G1-WW12-40B	Concoct	014		c__Gammaproteobacteria	76.68	3.97	2515.97	2795	0.92	1201	3021679	0.63	5.93218		G1-WW12-40B	SAMN36815413	Proteobacteria	Gammaproteobacteria	Cellvibrionales	Halieaceae	Chromatocurvus sp.		214, 215
