# Supplementary material for: Superior Resolution Profiling of the Coleofasciculus Microbiome by Amplicon Sequencing of the Complete 16S rRNA Gene and ITS Region
Source: Environ Microbiol Rep. 2025 Jan 31;17(1):e70066. doi: 10.1111/1758-2229.70066 (PMC11785472; doi:10.1111/1758-2229.70066)
Supplement: Supplementary file 6 — Table S3. Comparison of authentic 16S‐ITS amplicon sequence variants (ASVs) of 32 Coleofasciculus strains from the current study with reference sequences deposited at the NCBI. [file EMI4-17-e70066-s011.xlsx]

## Sheet: Table S3
Table S3: Comparison of authentic 16S-ITS amplicon sequence variants (ASVs) of 32 Coleofasciculus strains from the current study with reference sequences deposited at the NCBI.
Genome-sequenced strains of the current study are highlighted in bold with a green background. Acc., NCBI accession number; *, ASV not confirmed by independent sequence run.
Ambiguos nucleotide positions in the degenerate DNA alphabet: Y (C or T), R (A or G), S (G or C), M (A or C), K (G or T), W (A or T).
					Newly established sequences		Reference sequences
	Strain	Culture ID	Copy	ASV	16S-ITS (new)	Size (bp)	16S (Acc.)	Size (bp)	16S Comparison - BLASTN (ASV/Reference)	Conclusion
01	NCR	DSM 104235	(1/2)	593*	GATGAACGCTGGCGGTCTGCTTAACACATGCAAGTCGAACGCAACCTTCGGGTTGAGTGGCGGACGGGTGAGTAACGCGTGAGAATCTGCCTTGGGGTCGGGGACAACCACTGGAAACGGTGGCTAATACCGGATAAGCCTTCGGGTAAAAGATTTATTGCCCCAAGAGGAGCTCGCGTCTGATTAGCTAGTTGGTGAGGTAAGAGCTCACCAAGGCAGCGATCAGTAGCTGGTCTGAGAGGACGATCAGCCACACTGGGACTGAGACACGGCCCAGACTCCTACGGGAGGCAGCAGTGGGGAATTTTCCGCAATGGGCGAAAGCCTGACGGAGCAAGACCGCGTGAGGGAGGAAGGCTCTTGGGTTGTAAACCTCTTTTCTCAGGGAAGAAGCTCTGA…	2,086	EF654039.1	2,004	2 nt resolved [1x Y, 1x R], (1,997/1,999)	Sequence improvement: quality & length
			(2/2)	595*	GATGAACGCTGGCGGTCTGCTTAACACATGCAAGTCGAACGCAACCTTCGGGTTGAGTGGCGGACGGGTGAGTAACGCGTGAGAATCTGCCTTGGGGTCGGGGACAACCACTGGAAACGGTGGCTAATACCGGATAAGCCTTCGGGTAAAAGATTTATTGCCCTAAGAGGAGCTCGCGTCTGATTAGCTAGTTGGTGAGGTAAGAGCTCACCAAGGCAGCGATCAGTAGCTGGTCTGAGAGGACGATCAGCCACACTGGGACTGAGACACGGCCCAGACTCCTACGGGAGGCAGCAGTGGGGAATTTTCCGCAATGGGCGAAAGCCTGACGGAGCAAGACCGCGTGAGGGAGGAAGGCTCTTGGGTTGTAAACCTCTTTTCTCAGGGAAGAAGCTCTGA…	2,086	EF654039.1	2,004	2 nt resolved [1x Y, 1x R], (1,997/1,999)	Sequence improvement: quality & length
02	SPW	DSM 104237	(1/2)	594	GATGAACGCTGGCGGTCTGCTTAACACATGCAAGTCGAACGCAACCTTCGGGTTGAGTGGCGGACGGGTGAGTAACGCGTGAGAATCTGCCTTGGGGTCGGGGACAACCACTGGAAACGGTGGCTAATACCGGATAAGCCTTCGGGTAAAAGATTTATTGCCCTAAGAGGAGCTCGCGTCTGATTAGCTAGTTGGTGAGGTAAGAGCTCACCAAGGCAGCGATCAGTAGCTGGTCTGAGAGGACGATCAGCCACACTGGGACTGAGACACGGCCCAGACTCCTACGGGAGGCAGCAGTGGGGAATTTTCCGCAATGGGCGAAAGCCTGACGGAGCAAGACCGCGTGAGGGAGGAAGGCTCTTGGGTTGTAAACCTCTTTTCTCAGGGAAGAAGCTCTGA…	2,086	EF654046.1	1,978	3 nt resolved [1x Y, 2x R], (1,970/1,973)	Sequence improvement: quality & length
			(2/2)	593	GATGAACGCTGGCGGTCTGCTTAACACATGCAAGTCGAACGCAACCTTCGGGTTGAGTGGCGGACGGGTGAGTAACGCGTGAGAATCTGCCTTGGGGTCGGGGACAACCACTGGAAACGGTGGCTAATACCGGATAAGCCTTCGGGTAAAAGATTTATTGCCCCAAGAGGAGCTCGCGTCTGATTAGCTAGTTGGTGAGGTAAGAGCTCACCAAGGCAGCGATCAGTAGCTGGTCTGAGAGGACGATCAGCCACACTGGGACTGAGACACGGCCCAGACTCCTACGGGAGGCAGCAGTGGGGAATTTTCCGCAATGGGCGAAAGCCTGACGGAGCAAGACCGCGTGAGGGAGGAAGGCTCTTGGGTTGTAAACCTCTTTTCTCAGGGAAGAAGCTCTGA…	2,086	EF654046.1	1,978	3 nt resolved [1x Y, 2x R], (1,970/1,973)	Sequence improvement: quality & length
03	EBD	DSM 104233	(1/2)	603	GATGAACGCTGGCGGTCTGCTTAACACATGCAAGTCGAACGCAACCTTCGGGTTGAGTGGCGGACGGGTGAGTAACGCGTGAGAATCTGCCTTGGGGTCGGGGACAACCACTGGAAACGGTGGCTAATACCGGATACGCCTTCGGGTAAAAGATTTATTGCCCTAAGAGGAGCTCGCGTCTGATTAGCTAGTTGGTGAGGTAAGAGCTCACCAAGGCAGCGATCAGTAGCTGGTCTGAGAGGACGATCAGCCACACTGGGACTGAGACACGGCCCAGACTCCTACGGGAGGCAGCAGTGGGGAATTTTCCGCAATGGGCGAAAGCCTGACGGAGCAAGACCGCGTGAGGGAGGAAGGCTCTTGGGTTGTAAACCTCTTTTCTCAGGGAAGAAGCTCTGA…	2,087	EF654031.1	1,464	2 nt resolved [1x Y, 1x R], (1,457/1,459)	Sequence improvement: quality & length
			(2/2)	604	GATGAACGCTGGCGGTCTGCTTAACACATGCAAGTCGAACGCAACCTTCGGGTTGAGTGGCGGACGGGTGAGTAACGCGTGAGAATCTGCCTTGGGGTCGGGGACAACCACTGGAAACGGTGGCTAATACCGGATACGCCTTCGGGTAAAAGATTTATTGCCCTAAGAGGAGCTCGCGTCTGATTAGCTAGTTGGTGAGGTAAGAGCTCACCAAGGCAGCGATCAGTAGCTGGTCTGAGAGGACGATCAGCCACACTGGGACTGAGACACGGCCCAGACTCCTACGGGAGGCAGCAGTGGGGAATTTTCCGCAATGGGCGAAAGCCTGACGGAGCAAGACCGCGTGAGGGAGGAAGGCTCTTGGGTTGTAAACCTCTTTTCTCAGGGAAGAAGCTCTGA…	2,099	EF654031.1	1,464	2 nt resolved [1x Y, 1x R], (1,457/1,459)	Sequence improvement: quality & length
04	WW3	DSM 104222	(1/2)	566	GATGAACGCTGGCGGTCTGCTTAACACATGCAAGTCGAACGCAACCTTCGGGTTGAGTGGCGGACGGGTGAGTAACGCGTGAGAATCTGCCTTGGGGTCGGGGACAACCACTGGAAACGGTGGCTAATACCGGATAAGCCGATTGGTGAAAGATTTATTGCCCGAAGAGGAGCTCGCGTCTGATTAGCTAGTTGGTGAGGTAAGAGCTCACCAAGGCAGCGATCAGTAGCTGGTCTGAGAGGACGATCAGCCACACTGGGACTGAGACACGGCCCAGACTCCTACGGGAGGCAGCAGTGGGGAATTTTCCGCAATGGGCGAAAGCCTGACGGAGCAAGACCGCGTGAGGGAGGAAGGCTCTTGGGTTGTAAACCTCTTTTCTCAGGGAAGAAGATCTGA…	2,136	EF654052.1	1,463	8 nt resolved [2x Y, 1x R, 2x M, 2x K, 1xW], 2 mismatches [SNPs], (1,448/1,458)	Sequence improvement: quality & length
			(2/2)	605	GATGAACGCTGGCGGTCTGCTTAACACATGCAAGTCGAACGCAACCTTCGGGTTGAGTGGCGGACGGGTGAGTAACGCGTGAGAATCTGCCTTGGGGTCGGGGACAACCACTGGAAACGGTGGCTAATACCGGATACGCCTTCGGGTAAAAGATTTATTGCCCTAAGAGGAGCTCGCGTCTGATTAGCTAGTTGGTGAGGTAAGAGCTCACCAAGGCAGCGATCAGTAGCTGGTCTGAGAGGACGATCAGCCACACTGGGACTGAGACACGGCCCAGACTCCTACGGGAGGCAGCAGTGGGGAATTTTCCGCAATGGGCGAAAGCCTGACGGAGCAAGACCGCGTGAGGGAGGAAGGCTCTTGGGTTGTAAACCTCTTTTCTCAGGGAAGAAGCTCTGA…	2,086	EF654052.1	1,463	8 nt resolved [2x Y, 1x R, 2x M, 2x K, 1xW], (1,450/1,458)	Sequence improvement: quality & length
05	BRE	DSM 104253	(1/2)	602	GATGAACGCTGGCGGTCTGCTTAACACATGCAAGTCGAACGCAACCTTCGGGTTGAGTGGCGGACGGGTGAGTAACGCGTGAGAATCTGCCTTGGGGTCGGGGACAACCACTGGAAACGGTGGCTAATACCGGATACGCCTTCGGGTAAAAGATTTATTGCCCTAAGAGGAGCTCGCGTCTGATTAGCTAGTTGGTGAGGTAAGAGCTCACCAAGGCAGCGATCAGTAGCTGGTCTGAGAGGACGATCAGCCACACTGGGACTGAGACACGGCCCAGACTCCTACGGGAGGCAGCAGTGGGGAATTTTCCGCAATGGGCGAAAGCCTGACGGAGCAAGACCGCGTGAGGGAGGAAGGCTCTTGGGTTGTAAACCTCTTTTCTCAGGGAAGAAGCTCTGA…	2,099	EF654027.1	2,006	sequences not identical, 14 mismatches (1,913/2,027)	Sequence improvement: quality & length
			(2/2)	599	GATGAACGCTGGCGGTCTGCTTAACACATGCAAGTCGAACGCAACCTTCGGGTTGAGTGGCGGACGGGTGAGTAACGCGTGAGAATCTGCCTTGGGGTCGGGGACAACCACTGGAAACGGTGGCTAATACCGGATACGCCTTCGGGTAAAAGATTTATTGCCCTAAGAGGAGCTCGCGTCTGATTAGCTAGTTGGTGAGGTAAGAGCTCACCAAGGCAGCGATCAGTAGCTGGTCTGAGAGGACGATCAGCCACACTGGGACTGAGACACGGCCCAGACTCCTACGGGAGGCAGCAGTGGGGAATTTTCCGCAATGGGCGAAAGCCTGACGGAGCAAGACCGCGTGAGGGAGGAAGGCTCTTGGGTTGTAAACCTCTTTTCTCAGGGAAGAAGCTCTGA…	2,087	EF654027.1	2,006	sequences not identical, 11 mismatches (1,909/2,020)	Sequence improvement: quality & length
06	WW6	DSM 104225	(1/1)	600	GATGAACGCTGGCGGTCTGCTTAACACATGCAAGTCGAACGCAACCTTCGGGTTGAGTGGCGGACGGGTGAGTAACGCGTGAGAATCTGCCTTGGGGTCGGGGACAACCACTGGAAACGGTGGCTAATACCGGATACGCCTTCGGGTAAAAGATTTATTGCCCTAAGAGGAGCTCGCGTCTGATTAGCTAGTTGGTGAGGTAAGAGCTCACCAAGGCAGCGATCAGTAGCTGGTCTGAGAGGACGATCAGCCACACTGGGACTGAGACACGGCCCAGACTCCTACGGGAGGCAGCAGTGGGGAATTTTCCGCAATGGGCGAAAGCCTGACGGAGCAAGACCGCGTGAGGGAGGAAGGCTCTTGGGTTGTAAACCTCTTTTCTCAGGGAAGAAGCTCTGA…	2,086	EF654054.1	1,459	identical (1,458/1,458)	Sequence improvement: length
07	WW5	DSM 104224	(1/1)	601	GATGAACGCTGGCGGTCTGCTTAACACATGCAAGTCGAACGCAACCTTCGGGTTGAGTGGCGGACGGGTGAGTAACGCGTGAGAATCTGCCTTGGGGTCGGGGACAACCACTGGAAACGGTGGCTAATACCGGATACGCCTTCGGGTAAAAGATTTATTGCCCTAAGAGGAGCTCGCGTCTGATTAGCTAGTTGGTGAGGTAAGAGCTCACCAAGGCAGCGATCAGTAGCTGGTCTGAGAGGACGATCAGCCACACTGGGACTGAGACACGGCCCAGACTCCTACGGGAGGCAGCAGTGGGGAATTTTCCGCAATGGGCGAAAGCCTGACGGAGCAAGACCGCGTGAGGGAGGAAGGCTCTTGGGTTGTAAACCTCTTTTCTCAGGGAAGAAGCTCTGA…	2,098	EF654053.1	2,016	identical (2,011/2,011)	Sequence improvement: length
08	SA18	DSM 104244	(1/2)	562	GATGAACGCTGGCGGTCTGCTTAACACATGCAAGTCGAACGCAACCTTCGGGTTGAGTGGCGGACGGGTGAGTAACGCGTGAGAATCTGCCTTAGGGTCGGGGACAACCACTGGAAACGGTGGCTAATACCGGATAAGCCTTCGGGTAAAAGATTTATTGCCCTAAGAGGAGCTCGCGTCTGATTAGCTAGTTGGTGAGGTAAGAGCTCACCAAGGCAGCGATCAGTAGCTGGTCTGAGAGGACGATCAGCCACACTGGGACTGAGACACGGCCCAGACTCCTACGGGAGGCAGCAGTGGGGAATTTTCCGCAATGGGCGAAAGCCTGACGGAGCAAGACCGCGTGAGGGAGGAAGGCTCTTGGGTTGTAAACCTCTTTTCTCAGGGAAGAAGCTCTGA…	2,081	EF654042.1	1,999	5 nt resolved [1x Y, 1x R, 2x M, 1x S], (1,990/1,995)	Sequence improvement: quality & length
			(2/2)	563	GATGAACGCTGGCGGTCTGCTTAACACATGCAAGTCGAACGCAACCTTCGGGTTGAGTGGCGGACGGGTGAGTAACGCGTGAGAATCTGCCTTAGGGTCGGGGACAACCACTGGAAACGGTGGCTAATACCGGATAAGCCTTCGGGTCAAAGATTTATTGCCCTAAGAGGAGCTCGCGTCTGATTAGCTAGTTGGTGAGGTAAGAGCTCACCAAGGCAGCGATCAGTAGCTGGTCTGAGAGGACGATCAGCCACACTGGGACTGAGACACGGCCCAGACTCCTACGGGAGGCAGCAGTGGGGAATTTTCCGCAATGGGCGAAAGCCTGACGGAGCAAGACCGCGTGAGGGAGGAAGGCTCTTGGGTTGTAAACCTCTTTTCTCAGGGAAGAAGCTCTGA…	2,081	EF654042.1	1,999	5 nt resolved [1x Y, 1x R, 2x M, 1x S], 1 mismatch [SNP], (1,989/1,995)	Sequence improvement: quality & length
09	CHI	DSM 104232	(1/2)	559	GATGAACGCTGGCGGTCTGCTTAACACATGCAAGTCGAACGCAACCTTCGGGTTGAGTGGCGGACGGGTGAGTAACGCGTGAGAATCTGCCTTAGGGTCGGGGACAACCACTGGAAACGGTGGCTAATACCGGATAAGCCAATTGGTAAAAGATTTATTGCCCTAAGAGGAGCTCGCGTCTGATTAGCTAGTTGGTGAGGTAAGAGCTCACCAAGGCAGCGATCAGTAGCTGGTCTGAGAGGACGATCAGCCACACTGGGACTGAGACACGGCCCAGACTCCTACGGGAGGCAGCAGTGGGGAATTTTCCGCAATGGGCGAAAGCCTGACGGAGCAAGACCGCGTGAGGGAGGAAGGCTCTTGGGTTGTAAACCTCTTTTCTCAGGGAAGAAGCTCTGA…	2,086	EF654028.1	2,010	1 nt resolved [1x R], (2,001/2,002)	Sequence improvement: quality & length
			(2/2)	564	GATGAACGCTGGCGGTCTGCTTAACACATGCAAGTCGAACGCAACCTTCGGGTTGAGTGGCGGACGGGTGAGTAACGCGTGAGAATCTGCCTTGGGGTCGGGGACAACCACTGGAAACGGTGGCTAATACCGGATAAGCCAATTGGTAAAAGATTTATTGCCCTAAGAGGAGCTCGCGTCTGATTAGCTAGTTGGTGAGGTAAGAGCTCACCAAGGCAGCGATCAGTAGCTGGTCTGAGAGGACGATCAGCCACACTGGGACTGAGACACGGCCCAGACTCCTACGGGAGGCAGCAGTGGGGAATTTTCCGCAATGGGCGAAAGCCTGACGGAGCAAGACCGCGTGAGGGAGGAAGGCTCTTGGGTTGTAAACCTCTTTTCTCAGGGAAGAAGCTCTGA…	2,086	EF654028.1	2,010	1 nt resolved [1x R], (2,001/2,002)	Sequence improvement: quality & length
10	GNL1	DSM 104238	(1/1)	560	GATGAACGCTGGCGGTCTGCTTAACACATGCAAGTCGAACGCAACCTTCGGGTTGAGTGGCGGACGGGTGAGTAACGCGTGAGAATCTGCCTTAGGGTCGGGGACAACCACTGGAAACGGTGGCTAATACCGGATAAGCCGATTGGTGAAAGATTTATTGCCCGAAGAGGAGCTCGCGTCTGATTAGCTAGTTGGTGAGGTAAGAGCTCACCAAGGCAGCGATCAGTAGCTGGTCTGAGAGGACGATCAGCCACACTGGGACTGAGACACGGCCCAGACTCCTACGGGAGGCAGCAGTGGGGAATTTTCCGCAATGGGCGAAAGCCTGACGGAGCAAGACCGCGTGAGGGAGGAAGGCTCTTGGGTTGTAAACCTCTTTTCTCAGGGAAGAAGCTCTGA…	2,077	EF654033.1	1,997	identical (1,992/1,992)	Sequence improvement: length
11	SAH	DSM 104254	(1/2)	567*	GATGAACGCTGGCGGTCTGCTTAACACATGCAAGTCGAACGCAACCTTCGGGTTGAGTGGCGGACGGGTGAGTAACGCGTGAGAATCTGCCTTGGGGTCGGGGACAACCACTGGAAACGGTGGCTAATACCGGATAAGCCGATTGGTGAAAGATTTATTGCCCGAAGAGGAGCTCGCGTCTGATTAGCTAGTTGGTGAGGTAAGAGCTCACCAAGGCAGCGATCAGTAGCTGGTCTGAGAGGACGATCAGCCACACTGGGACTGAGACACGGCCCAGACTCCTACGGGAGGCAGCAGTGGGGAATTTTCCGCAATGGGCGAAAGCCTGACGGAGCAAGACCGCGTGAGGGAGGAAGGCTCTTGGGTTGTAAACCTCTTTTCTCAGGGAAGAAGCTCTGA…	2,086	EF654043.1	1,462	identical (1,458/1,458)	Sequence improvement: length
			(2/2)	568*	GATGAACGCTGGCGGTCTGCTTAACACATGCAAGTCGAACGCAACCTTCGGGTTGAGTGGCGGACGGGTGAGTAACGCGTGAGAATCTGCCTTGGGGTCGGGGACAACCACTGGAAACGGTGGCTAATACCGGATAAGCCGATTGGTGAAAGATTTATTGCCCGAAGAGGAGCTCGCGTCTGATTAGCTAGTTGGTGAGGTAAGAGCTCACCAAGGCAGCGATCAGTAGCTGGTCTGAGAGGACGATCAGCCACACTGGGACTGAGACACGGCCCAGACTCCTACGGGAGGCAGCAGTGGGGAATTTTCCGCAATGGGCGAAAGCCTGACGGAGCAAGACCGCGTGAGGGAGGAAGGCTCTTGGGTTGTAAACCTCTTTTCTCAGGGAAGAAGCTCTGA…	2,137	EF654043.1	1,462	identical (1,458/1,458)	Sequence improvement: length
12	VOE	DSM 104245	(1/1)	567*	GATGAACGCTGGCGGTCTGCTTAACACATGCAAGTCGAACGCAACCTTCGGGTTGAGTGGCGGACGGGTGAGTAACGCGTGAGAATCTGCCTTGGGGTCGGGGACAACCACTGGAAACGGTGGCTAATACCGGATAAGCCGATTGGTGAAAGATTTATTGCCCGAAGAGGAGCTCGCGTCTGATTAGCTAGTTGGTGAGGTAAGAGCTCACCAAGGCAGCGATCAGTAGCTGGTCTGAGAGGACGATCAGCCACACTGGGACTGAGACACGGCCCAGACTCCTACGGGAGGCAGCAGTGGGGAATTTTCCGCAATGGGCGAAAGCCTGACGGAGCAAGACCGCGTGAGGGAGGAAGGCTCTTGGGTTGTAAACCTCTTTTCTCAGGGAAGAAGCTCTGA…	2,086	x	x	x	x
13	WW7 (T)	DSM 106952	(1/2)	569	GATGAACGCTGGCGGTCTGCTTAACACATGCAAGTCGAACGCAACCTTCGGGTTGAGTGGCGGACGGGTGAGTAACGCGTGAGAATCTGCCTTGGGGTCGGGGACAACCACTGGAAACGGTGGCTAATACCGGATAAGCCGATTGGTGAAAGATTTATTGCCCGAAGAGGAGCTCGCGTCTGATTAGCTAGTTGGTGAGGTAAGAGCTCACCAAGGCAGCGATCAGTAGCTGGTCTGAGAGGACGATCAGCCACACTGGGACTGAGACACGGCCCAGACTCCTACGGGAGGCAGCAGTGGGGAATTTTCCGCAATGGGCGAAAGCCTGACGGAGCAAGACCGCGTGAGGGAGGAAGGCTCTTGGGTTGTAAACCTCTTTTCTCAGGGAAGAAGCTCTGA…	2,101	EF654055.1	2,022	1 nt resolved [1x Y], (2,016/2,017)	Sequence improvement: quality & length
			(2/2)	571	GATGAACGCTGGCGGTCTGCTTAACACATGCAAGTCGAACGCAACCTTCGGGTTGAGTGGCGGACGGGTGAGTAACGCGTGAGAATCTGCCTTGGGGTCGGGGACAACCACTGGAAACGGTGGCTAATACCGGATAAGCCGATTGGTGAAAGATTTATTGCCCGAAGAGGAGCTCGCGTCTGATTAGCTAGTTGGTGAGGTAAGAGCTCACCAAGGCAGCGATCAGTAGCTGGTCTGAGAGGACGATCAGCCACACTGGGACTGAGACACGGCCCAGACTCCTACGGGAGGCAGCAGTGGGGAATTTTCCGCAATGGGCGAAAGCCTGACGGAGCAAGACCGCGTGAGGGAGGAAGGCTCTTGGGTTGTAAACCTCTTTTCTCAGGGAAGAAGCTCTGA…	2,101	EF654055.1	2,022	1 nt resolved [1x Y], (2,016/2,017)	Sequence improvement: quality & length
14	MAF	DSM 104249	(1/2)	570	GATGAACGCTGGCGGTCTGCTTAACACATGCAAGTCGAACGCAACCTTCGGGTTGAGTGGCGGACGGGTGAGTAACGCGTGAGAATCTGCCTTGGGGTCGGGGACAACCACTGGAAACGGTGGCTAATACCGGATAAGCCGATTGGTGAAAGATTTATTGCCCGAAGAGGAGCTCGCGTCTGATTAGCTAGTTGGTGAGGTAAGAGCTCACCAAGGCAGCGATCAGTAGCTGGTCTGAGAGGACGATCAGCCACACTGGGACTGAGACACGGCCCAGACTCCTACGGGAGGCAGCAGTGGGGAATTTTCCGCAATGGGCGAAAGCCTGACGGAGCAAGACCGCGTGAGGGAGGAAGGCTCTTGGGTTGTAAACCTCTTTTCTCAGGGAAGAAGCTCTGA…	2,086	EF654037.1	1,463	identical (1,458/1,458)	Sequence improvement: length
			(2/2)	569	GATGAACGCTGGCGGTCTGCTTAACACATGCAAGTCGAACGCAACCTTCGGGTTGAGTGGCGGACGGGTGAGTAACGCGTGAGAATCTGCCTTGGGGTCGGGGACAACCACTGGAAACGGTGGCTAATACCGGATAAGCCGATTGGTGAAAGATTTATTGCCCGAAGAGGAGCTCGCGTCTGATTAGCTAGTTGGTGAGGTAAGAGCTCACCAAGGCAGCGATCAGTAGCTGGTCTGAGAGGACGATCAGCCACACTGGGACTGAGACACGGCCCAGACTCCTACGGGAGGCAGCAGTGGGGAATTTTCCGCAATGGGCGAAAGCCTGACGGAGCAAGACCGCGTGAGGGAGGAAGGCTCTTGGGTTGTAAACCTCTTTTCTCAGGGAAGAAGCTCTGA…	2,101	EF654037.1	1,463	identical (1,458/1,458)	Sequence improvement: length
15	WW11	DSM 104230	(1/2)	575	GATGAACGCTGGCGGTCTGCTTAACACATGCAAGTCGAACGCAACCTTCGGGTTGAGTGGCGGACGGGTGAGTAACGCGTGAGAATCTGCCTTGGGGTCGGGGACAACCACTGGAAACGGTGGCTAATACCGGATAAGCCGATTGGTGAAAGATTTATTGCCCGAAGAGGAGCTCGCGTCTGATTAGCTAGTTGGTGAGGTAAGAGCTCACCAAGGCAGCGATCAGTAGCTGGTCTGAGAGGACGATCAGCCACACTGGGACTGAGACACGGCCCAGACTCCTACGGGAGGCAGCAGTGGGGAATTTTCCGCAATGGGCGAAAGCCTGACGGAGCAAGACCGCGTGAGGGAGGAAGGCTCTTGGGTTGTAAACCTCTTTTCTCAGGGAAGAAGCTCTGA…	2,087	EF654059.1	1,425	1 nt resolved [1x Y], (1,424/1,425)	Sequence improvement: quality & length
			(2/2)	572	GATGAACGCTGGCGGTCTGCTTAACACATGCAAGTCGAACGCAACCTTCGGGTTGAGTGGCGGACGGGTGAGTAACGCGTGAGAATCTGCCTTGGGGTCGGGGACAACCACTGGAAACGGTGGCTAATACCGGATAAGCCGATTGGTGAAAGATTTATTGCCCGAAGAGGAGCTCGCGTCTGATTAGCTAGTTGGTGAGGTAAGAGCTCACCAAGGCAGCGATCAGTAGCTGGTCTGAGAGGACGATCAGCCACACTGGGACTGAGACACGGCCCAGACTCCTACGGGAGGCAGCAGTGGGGAATTTTCCGCAATGGGCGAAAGCCTGACGGAGCAAGACCGCGTGAGGGAGGAAGGCTCTTGGGTTGTAAACCTCTTTTCTCAGGGAAGAAGCTCTGA…	2,086	EF654059.1	1,425	1 nt resolved [1x Y], (1,424/1,425)	Sequence improvement: quality & length
16	DO3	DSM 104240	(1/1)	565	GATGAACGCTGGCGGTCTGCTTAACACATGCAAGTCGAACGCAACCTTCGGGTTGAGTGGCGGACGGGTGAGTAACGCGTGAGAATCTGCCTTGGGGTCGGGGACAACCACTGGAAACGGTGGCTAATACCGGATAAGCCGATTGGTGAAAGATTTATTGCCCGAAGAGGAGCTCGCGTCTGATTAGCTAGTTGGTGAGGTAAGAGCTCACCAAGGCAGCGATCAGTAGCTGGTCTGAGAGGACGATCAGCCACACTGGGACTGAGACACGGCCCAGACTCCTACGGGAGGCAGCAGTGGGGAATTTTCCGCAATGGGCGAAAGCCTGACGGAGCAAGACCGCGTGAGGGAGGAAGGCTCTTGGGTTGTAAACCTCTTTTCTCAGGGAAGAAGATCTGA…	2,106	x	x	x	x
17	STO	DSM 104242	(1/1)	573	GATGAACGCTGGCGGTCTGCTTAACACATGCAAGTCGAACGCAACCTTCGGGTTGAGTGGCGGACGGGTGAGTAACGCGTGAGAATCTGCCTTGGGGTCGGGGACAACCACTGGAAACGGTGGCTAATACCGGATAAGCCGATTGGTGAAAGATTTATTGCCCGAAGAGGAGCTCGCGTCTGATTAGCTAGTTGGTGAGGTAAGAGCTCACCAAGGCAGCGATCAGTAGCTGGTCTGAGAGGACGATCAGCCACACTGGGACTGAGACACGGCCCAGACTCCTACGGGAGGCAGCAGTGGGGAATTTTCCGCAATGGGCGAAAGCCTGACGGAGCAAGACCGCGTGAGGGAGGAAGGCTCTTGGGTTGTAAACCTCTTTTCTCAGGGAAGAAGCTCTGA…	2,086	EF654047.1	1,978	identical (1,973/1,973)	Sequence improvement: length
18	TOW	DSM 104236	(1/1)	572	GATGAACGCTGGCGGTCTGCTTAACACATGCAAGTCGAACGCAACCTTCGGGTTGAGTGGCGGACGGGTGAGTAACGCGTGAGAATCTGCCTTGGGGTCGGGGACAACCACTGGAAACGGTGGCTAATACCGGATAAGCCGATTGGTGAAAGATTTATTGCCCGAAGAGGAGCTCGCGTCTGATTAGCTAGTTGGTGAGGTAAGAGCTCACCAAGGCAGCGATCAGTAGCTGGTCTGAGAGGACGATCAGCCACACTGGGACTGAGACACGGCCCAGACTCCTACGGGAGGCAGCAGTGGGGAATTTTCCGCAATGGGCGAAAGCCTGACGGAGCAAGACCGCGTGAGGGAGGAAGGCTCTTGGGTTGTAAACCTCTTTTCTCAGGGAAGAAGCTCTGA…	2,086	EF654048.1	1,977	identical (1,973/1,973)	Sequence improvement: length
19	NDN	DSM 104251	(1/1)	572	GATGAACGCTGGCGGTCTGCTTAACACATGCAAGTCGAACGCAACCTTCGGGTTGAGTGGCGGACGGGTGAGTAACGCGTGAGAATCTGCCTTGGGGTCGGGGACAACCACTGGAAACGGTGGCTAATACCGGATAAGCCGATTGGTGAAAGATTTATTGCCCGAAGAGGAGCTCGCGTCTGATTAGCTAGTTGGTGAGGTAAGAGCTCACCAAGGCAGCGATCAGTAGCTGGTCTGAGAGGACGATCAGCCACACTGGGACTGAGACACGGCCCAGACTCCTACGGGAGGCAGCAGTGGGGAATTTTCCGCAATGGGCGAAAGCCTGACGGAGCAAGACCGCGTGAGGGAGGAAGGCTCTTGGGTTGTAAACCTCTTTTCTCAGGGAAGAAGCTCTGA…	2,086	EF654040.1	2,004	identical (1,999/1,999)	Sequence improvement: length
20	GNP5	DSM 104239	(1/2)	597	GATGAACGCTGGCGGTCTGCTTAACACATGCAAGTCGAACGCAACCTTCGGGTTGAGTGGCGGACGGGTGAGTAACGCGTGAGAATCTGCCTTGGGGTCGGGGACAACCACTGGAAACGGTGGCTAATACCGGATAAGCCTTTGGGTAAAAGATTTATTGCCCCAAGAGGAGCTCGCGTCTGATTAGCTAGTTGGTGAGGTAAAAGCTCACCAAGGCAGCGATCAGTAGCTGGTCTGAGAGGACGATCAGCCACACTGGGACTGAGACACGGCCCAGACTCCTACGGGAGGCAGCAGTGGGGAATTTTCCGCAATGGGCGAAAGCCTGACGGAGCAAGACCGCGTGAGGGAGGAAGGCTCTTGGGTTGTAAACCTCTTTTCTCAGGGAAGAAGCTCTGA…	2,071	EF654034.1	1,988	1 nt resolved [1x R], (1,982/1,983)	Sequence improvement: quality & length
			(2/2)	596	GATGAACGCTGGCGGTCTGCTTAACACATGCAAGTCGAACGCAACCTTCGGGTTGAGTGGCGGACGGGTGAGTAACGCGTGAGAATCTGCCTTGGGGTCGGGGACAACCACTGGAAACGGTGGCTAATACCGGATAAGCCTTTGGGTAAAAAATTTATTGCCCCAAGAGGAGCTCGCGTCTGATTAGCTAGTTGGTGAGGTAAAAGCTCACCAAGGCAGCGATCAGTAGCTGGTCTGAGAGGACGATCAGCCACACTGGGACTGAGACACGGCCCAGACTCCTACGGGAGGCAGCAGTGGGGAATTTTCCGCAATGGGCGAAAGCCTGACGGAGCAAGACCGCGTGAGGGAGGAAGGCTCTTGGGTTGTAAACCTCTTTTCTCAGGGAAGAAGCTCTGA…	2,071	EF654034.1	1,988	1 nt resolved [1x R], (1,982/1,983)	Sequence improvement: quality & length
21	SOL	DSM 104241	(1/1)	582	GATGAACGCTGGCGGTCTGCTTAACACATGCAAGTCGAACGCAACCTTCGGGTTGAGTGGCGGACGGGTGAGTAACGCGTGAGAATCTGCCTTGGGGTCGGGGACAACCACTGGAAACGGTGGCTAATACCGGATAAGCCTAATGGTAAAAGATTTATTGCCCCAAGAGGAGCTCGCGTCTGATTAGCTAGTTGGTAGGGTAAAAGCCTACCAAGGCAGCGATCAGTAGCTGGTCTGAGAGGACGATCAGCCACACTGGGACTGAGACACGGCCCAGACTCCTACGGGAGGCAGCAGTGGGGAATTTTCCGCAATGGGCGAAAGCCTGACGGAGCAAGACCGCGTGAGGGAGGAAGGCTCTTGGGTTGTAAACCTCTTTTCTCAGGGAAGAAGCTCTGA…	2,077	EF654045.1	2,014	1 mismatch [deletion], (2,008/2,009)	Sequence improvement: quality & length
22	WW12	DSM 104231	(1/2)	585	GATGAACGCTGGCGGTCTGCTTAACACATGCAAGTCGAACGCAACCTTCGGGTTGAGTGGCGGACGGGTGAGTAACGCGTGAGAATCTGCCTTGGGGTCGGGGACAACCACTGGAAACGGTGGCTAATACCGGATAAGCCTACGGGTAAAAGATTTATTGCCCCAAGAGGAGCTCGCGTCTGATTAGCTAGTTGGTAGGGTAAAAGCCTACCAAGGCAGCGATCAGTAGCTGGTCTGAGAGGACGATCAGCCACACTGGGACTGAGACACGGCCCAGACTCCTACGGGAGGCAGCAGTGGGGAATTTTCCGCAATGGGCGAAAGCCTGACGGAGCAAGACCGCGTGAGGGAGGAAGGCTCTTGGGTTGTAAACCTCTTTTCTCAGGGAAGAAGCTCTGA…	2,079	EF654060.1	1,961	1 nt resolved [1x Y], (1,960/1,961)	Sequence improvement: quality & length
			(2/2)	592	GATGAACGCTGGCGGTCTGCTTAACACATGCAAGTCGAACGCAACCTTCGGGTTGAGTGGCGGACGGGTGAGTAACGCGTGAGAATCTGCCTTGGGGTCGGGGACAACCACTGGAAACGGTGGCTAATACCGGATAAGCCTACGGGTAAAAGATTTATTGCCCCAAGAGGAGCTCGCGTCTGATTAGCTAGTTGGTAGGGTAAAAGCCTACCAAGGCAGCGATCAGTAGCTGGTCTGAGAGGACGATCAGCCACACTGGGACTGAGACACGGCCCAGACTCCTACGGGAGGCAGCAGTGGGGAATTTTCCGCAATGGGCGAAAGCCTGACGGAGCAAGACCGCGTGAGGGAGGAAGGCTCTTGGGTTGTAAACCTCTTTTCTCAGGGAAGAAGCTCTGA…	2,079	EF654060.1	1,961	1 nt resolved [1x Y], (1,960/1,961)	Sequence improvement: quality & length
23	WW1	DSM 104220	(1/2)	587	GATGAACGCTGGCGGTCTGCTTAACACATGCAAGTCGAACGCAACCTTCGGGTTGAGTGGCGGACGGGTGAGTAACGCGTGAGAATCTGCCTTGGGGTCGGGGACAACCACTGGAAACGGTGGCTAATACCGGATAAGCCTACGGGTAAAAGATTTATTGCCCCAAGAGGAGCTCGCGTCTGATTAGCTAGTTGGTAGGGTAAAAGCCTACCAAGGCAGCGATCAGTAGCTGGTCTGAGAGGACGATCAGCCACACTGGGACTGAGACACGGCCCAGACTCCTACGGGAGGCAGCAGTGGGGAATTTTCCGCAATGGGCGAAAGCCTGACGGAGCAAGACCGCGTGAGGGAGGAAGGCTCTTGGGTTGTAAACCTCTTTTCTCAGGGAAGAAGCTCTGA…	2,079	EF654050.1	1,462	identical (1,458/1,458)	Sequence improvement: length
			(2/2)	590	GATGAACGCTGGCGGTCTGCTTAACACATGCAAGTCGAACGCAACCTTCGGGTTGAGTGGCGGACGGGTGAGTAACGCGTGAGAATCTGCCTTGGGGTCGGGGACAACCACTGGAAACGGTGGCTAATACCGGATAAGCCTACGGGTAAAAGATTTATTGCCCCAAGAGGAGCTCGCGTCTGATTAGCTAGTTGGTAGGGTAAAAGCCTACCAAGGCAGCGATCAGTAGCTGGTCTGAGAGGACGATCAGCCACACTGGGACTGAGACACGGCCCAGACTCCTACGGGAGGCAGCAGTGGGGAATTTTCCGCAATGGGCGAAAGCCTGACGGAGCAAGACCGCGTGAGGGAGGAAGGCTCTTGGGTTGTAAACCTCTTTTCTCAGGGAAGAAGCTCTGA…	2,080	EF654050.1	1,462	identical (1,458/1,458)	Sequence improvement: length
24	WW2	DSM 104221	(1/2)	590	GATGAACGCTGGCGGTCTGCTTAACACATGCAAGTCGAACGCAACCTTCGGGTTGAGTGGCGGACGGGTGAGTAACGCGTGAGAATCTGCCTTGGGGTCGGGGACAACCACTGGAAACGGTGGCTAATACCGGATAAGCCTACGGGTAAAAGATTTATTGCCCCAAGAGGAGCTCGCGTCTGATTAGCTAGTTGGTAGGGTAAAAGCCTACCAAGGCAGCGATCAGTAGCTGGTCTGAGAGGACGATCAGCCACACTGGGACTGAGACACGGCCCAGACTCCTACGGGAGGCAGCAGTGGGGAATTTTCCGCAATGGGCGAAAGCCTGACGGAGCAAGACCGCGTGAGGGAGGAAGGCTCTTGGGTTGTAAACCTCTTTTCTCAGGGAAGAAGCTCTGA…	2,080	EF654051.1	1,463	identical (1458/1458)	Sequence improvement: length
			(2/2)	587	GATGAACGCTGGCGGTCTGCTTAACACATGCAAGTCGAACGCAACCTTCGGGTTGAGTGGCGGACGGGTGAGTAACGCGTGAGAATCTGCCTTGGGGTCGGGGACAACCACTGGAAACGGTGGCTAATACCGGATAAGCCTACGGGTAAAAGATTTATTGCCCCAAGAGGAGCTCGCGTCTGATTAGCTAGTTGGTAGGGTAAAAGCCTACCAAGGCAGCGATCAGTAGCTGGTCTGAGAGGACGATCAGCCACACTGGGACTGAGACACGGCCCAGACTCCTACGGGAGGCAGCAGTGGGGAATTTTCCGCAATGGGCGAAAGCCTGACGGAGCAAGACCGCGTGAGGGAGGAAGGCTCTTGGGTTGTAAACCTCTTTTCTCAGGGAAGAAGCTCTGA…	2,079	EF654051.1	1,463	identical (1458/1458)	Sequence improvement: length
25	WW9	DSM 104228	(1/2)	590	GATGAACGCTGGCGGTCTGCTTAACACATGCAAGTCGAACGCAACCTTCGGGTTGAGTGGCGGACGGGTGAGTAACGCGTGAGAATCTGCCTTGGGGTCGGGGACAACCACTGGAAACGGTGGCTAATACCGGATAAGCCTACGGGTAAAAGATTTATTGCCCCAAGAGGAGCTCGCGTCTGATTAGCTAGTTGGTAGGGTAAAAGCCTACCAAGGCAGCGATCAGTAGCTGGTCTGAGAGGACGATCAGCCACACTGGGACTGAGACACGGCCCAGACTCCTACGGGAGGCAGCAGTGGGGAATTTTCCGCAATGGGCGAAAGCCTGACGGAGCAAGACCGCGTGAGGGAGGAAGGCTCTTGGGTTGTAAACCTCTTTTCTCAGGGAAGAAGCTCTGA…	2,080	EF654057.1	1,960	2 nt resolved [1x Y, 1x R], (1,958/1,960)	Sequence improvement: quality & length
			(2/2)	589	GATGAACGCTGGCGGTCTGCTTAACACATGCAAGTCGAACGCAACCTTCGGGTTGAGTGGCGGACGGGTGAGTAACGCGTGAGAATCTGCCTTGGGGTCGGGGACAACCACTGGAAACGGTGGCTAATACCGGATAAGCCTACGGGTAAAAGATTTATTGCCCCAAGAGGAGCTCGCGTCTGATTAGCTAGTTGGTAGGGTAAAAGCCTACCAAGGCAGCGATCAGTAGCTGGTCTGAGAGGACGATCAGCCACACTGGGACTGAGACACGGCCCAGACTCCTACGGGAGGCAGCAGTGGGGAATTTTCCGCAATGGGCGAAAGCCTGACGGAGCAAGACCGCGTGAGGGAGGAAGGCTCTTGGGTTGTAAACCTCTTTTCTCAGGGAAGAAGCTCTGA…	2,080	EF654057.1	1,960	2 nt resolved [1x Y, 1x R], (1,958/1,960)	Sequence improvement: quality & length
26	WW10	DSM 104229	(1/2)	590	GATGAACGCTGGCGGTCTGCTTAACACATGCAAGTCGAACGCAACCTTCGGGTTGAGTGGCGGACGGGTGAGTAACGCGTGAGAATCTGCCTTGGGGTCGGGGACAACCACTGGAAACGGTGGCTAATACCGGATAAGCCTACGGGTAAAAGATTTATTGCCCCAAGAGGAGCTCGCGTCTGATTAGCTAGTTGGTAGGGTAAAAGCCTACCAAGGCAGCGATCAGTAGCTGGTCTGAGAGGACGATCAGCCACACTGGGACTGAGACACGGCCCAGACTCCTACGGGAGGCAGCAGTGGGGAATTTTCCGCAATGGGCGAAAGCCTGACGGAGCAAGACCGCGTGAGGGAGGAAGGCTCTTGGGTTGTAAACCTCTTTTCTCAGGGAAGAAGCTCTGA…	2,080	EF654058.1	1,463	identical (1,458/1,458)	Sequence improvement: length
			(2/2)	589	GATGAACGCTGGCGGTCTGCTTAACACATGCAAGTCGAACGCAACCTTCGGGTTGAGTGGCGGACGGGTGAGTAACGCGTGAGAATCTGCCTTGGGGTCGGGGACAACCACTGGAAACGGTGGCTAATACCGGATAAGCCTACGGGTAAAAGATTTATTGCCCCAAGAGGAGCTCGCGTCTGATTAGCTAGTTGGTAGGGTAAAAGCCTACCAAGGCAGCGATCAGTAGCTGGTCTGAGAGGACGATCAGCCACACTGGGACTGAGACACGGCCCAGACTCCTACGGGAGGCAGCAGTGGGGAATTTTCCGCAATGGGCGAAAGCCTGACGGAGCAAGACCGCGTGAGGGAGGAAGGCTCTTGGGTTGTAAACCTCTTTTCTCAGGGAAGAAGCTCTGA…	2,080	EF654058.1	1,463	identical (1,458/1,458)	Sequence improvement: length
27	CCY0002	DSM 101195	(1/1)	587	GATGAACGCTGGCGGTCTGCTTAACACATGCAAGTCGAACGCAACCTTCGGGTTGAGTGGCGGACGGGTGAGTAACGCGTGAGAATCTGCCTTGGGGTCGGGGACAACCACTGGAAACGGTGGCTAATACCGGATAAGCCTACGGGTAAAAGATTTATTGCCCCAAGAGGAGCTCGCGTCTGATTAGCTAGTTGGTAGGGTAAAAGCCTACCAAGGCAGCGATCAGTAGCTGGTCTGAGAGGACGATCAGCCACACTGGGACTGAGACACGGCCCAGACTCCTACGGGAGGCAGCAGTGGGGAATTTTCCGCAATGGGCGAAAGCCTGACGGAGCAAGACCGCGTGAGGGAGGAAGGCTCTTGGGTTGTAAACCTCTTTTCTCAGGGAAGAAGCTCTGA…	2,079	GQ402017.1	1,297	identical (1,297/1,297)	Sequence improvement: length
28	EDA	DSM 104234	(1/1)	577	GATGAACGCTGGCGGTCTGCTTAACACATGCAAGTCGAACGCAACCTTCGGGTTGAGTGGCGGACGGGTGAGTAACGCGTGAGAATCTGCCTTGGGGTCGGGGACAACCACTGGAAACGGTGGCTAATACCGGATAAGCCTAAGGGTAAAAGATTAATTGCCCCAAGAGGAGCTCGCGTCTGATTAGCTAGTTGGTAGGGTAAAAGCCTACCAAGGCAGCGATCAGTAGCTGGTCTGAGAGGACGATCAGCCACACTGGGACTGAGACACGGCCCAGACTCCTACGGGAGGCAGCAGTGGGGAATTTTCCGCAATGGGCGAAAGCCTGACGGAGCAAGACCGCGTGAGGGAGGAAGGCTCTTGGGTTGTAAACCTCTTTTCTCAGGGAAGAAGCTCTGA…	2,080	EF654032.1	1,972	identical (1,967/1,967)	Sequence improvement: length
29	ASK1	DSM 104255	(1/1)	578*	GATGAACGCTGGCGGTCTGCTTAACACATGCAAGTCGAACGCAACCTTCGGGTTGAGTGGCGGACGGGTGAGTAACGCGTGAGAATCTGCCTTGGGGTCGGGGACAACCACTGGAAACGGTGGCTAATACCGGATAAGCCTAAGGGTAAAAGATTAATTGCCCCAAGAGGAGCTCGCGTCTGATTAGCTAGTTGGTAGGGTAAAAGCCTACCAAGGCAGCGATCAGTAGCTGGTCTGAGAGGACGATCAGCCACACTGGGACTGAGACACGGCCCAGACTCCTACGGGAGGCAGCAGTGGGGAATTTTCCGCAATGGGCGAAAGCCTGACGGAGCAAGACCGCGTGAGGGAGGAAGGCTCTTGGGTTGTAAACCTCTTTTCTCAGGGAAGAAGCTCTGA…	2,080	EF654025.1	2,004	5 mismatches [3 SNPs, 1 insertion, 1 deletion], (1,995/2,000)	Sequence improvement: quality & length
30	ASK5	DSM 104256	(1/1)	578*	GATGAACGCTGGCGGTCTGCTTAACACATGCAAGTCGAACGCAACCTTCGGGTTGAGTGGCGGACGGGTGAGTAACGCGTGAGAATCTGCCTTGGGGTCGGGGACAACCACTGGAAACGGTGGCTAATACCGGATAAGCCTAAGGGTAAAAGATTAATTGCCCCAAGAGGAGCTCGCGTCTGATTAGCTAGTTGGTAGGGTAAAAGCCTACCAAGGCAGCGATCAGTAGCTGGTCTGAGAGGACGATCAGCCACACTGGGACTGAGACACGGCCCAGACTCCTACGGGAGGCAGCAGTGGGGAATTTTCCGCAATGGGCGAAAGCCTGACGGAGCAAGACCGCGTGAGGGAGGAAGGCTCTTGGGTTGTAAACCTCTTTTCTCAGGGAAGAAGCTCTGA…	2,080	EF654026.1	1,972	identical (1,967/1,967)	Sequence improvement: length
31	LZW	DSM 104248	(1/2)	1060	GATGAACGCTGGCGGTCTGCTTAACACATGCAAGTCGAACGCAACCTTCGGGTTGAGTGGCGGACGGGTGAGTAACGCGTGAGAATCTGCCTTGGGGTCGGGGACAACCACTGGAAACGGTGGCTAATACCGGATAAGCCTAAGGGTAAAAGATTAATTGCCCCAAGAGGAGCTCGCGTCTGATTAGCTAGTTGGTAGGGTAAAAGCCTACCAAGGCAGCGATCAGTAGCTGGTCTGAGAGGACGATCAGCCACACTGGGACTGAGACACGGCCCAGACTCCTACGGGAGGCAGCAGTGGGGAATTTTCCGCAATGGGCGAAAGCCTGACGGAGCAAGACCGCGTGAGGGAGGAAGGCTCTTGGGTTGTAAACCTCTTTTCTCAGGGAAGAAGCTCTGA…	2,080	EF654036.1	1,463	identical (1,458/1,458)	Sequence improvement: length
			(2/2)	579	GATGAACGCTGGCGGTCTGCTTAACACATGCAAGTCGAACGCAACCTTCGGGTTGAGTGGCGGACGGGTGAGTAACGCGTGAGAATCTGCCTTGGGGTCGGGGACAACCACTGGAAACGGTGGCTAATACCGGATAAGCCTAAGGGTAAAAGATTAATTGCCCCAAGAGGAGCTCGCGTCTGATTAGCTAGTTGGTAGGGTAAAAGCCTACCAAGGCAGCGATCAGTAGCTGGTCTGAGAGGACGATCAGCCACACTGGGACTGAGACACGGCCCAGACTCCTACGGGAGGCAGCAGTGGGGAATTTTCCGCAATGGGCGAAAGCCTGACGGAGCAAGACCGCGTGAGGGAGGAAGGCTCTTGGGTTGTAAACCTCTTTTCTCAGGGAAGAAGCTCTGA…	2,086	EF654036.1	1,463	identical (1,458/1,458)	Sequence improvement: length
32	WIS	DSM 101416	(1/1)	579	GATGAACGCTGGCGGTCTGCTTAACACATGCAAGTCGAACGCAACCTTCGGGTTGAGTGGCGGACGGGTGAGTAACGCGTGAGAATCTGCCTTGGGGTCGGGGACAACCACTGGAAACGGTGGCTAATACCGGATAAGCCTAAGGGTAAAAGATTAATTGCCCCAAGAGGAGCTCGCGTCTGATTAGCTAGTTGGTAGGGTAAAAGCCTACCAAGGCAGCGATCAGTAGCTGGTCTGAGAGGACGATCAGCCACACTGGGACTGAGACACGGCCCAGACTCCTACGGGAGGCAGCAGTGGGGAATTTTCCGCAATGGGCGAAAGCCTGACGGAGCAAGACCGCGTGAGGGAGGAAGGCTCTTGGGTTGTAAACCTCTTTTCTCAGGGAAGAAGCTCTGA…	2,086	EF654049.1	2,004	identical (2,000/2,000)	Sequence improvement: length
