# Supplementary material for: Superior Resolution Profiling of the Coleofasciculus Microbiome by Amplicon Sequencing of the Complete 16S rRNA Gene and ITS Region
Source: Environ Microbiol Rep. 2025 Jan 31;17(1):e70066. doi: 10.1111/1758-2229.70066 (PMC11785472; doi:10.1111/1758-2229.70066)
Supplement: Supplementary file 7 — Table S4. Comparison of the 16S rRNA gene from 16S‐ITS amplicon sequence variants (ASVs) of 34 cyanobacteria investigated in the current study (Coleofasciculus, Salileptolyngbya) and eight reference strains. 16S rRNA gene identities of Coleofasciculus sp. SOL and other Coleofasciculus strains of subtree I below 98.7% are highlighted in bold. [file EMI4-17-e70066-s008.xlsx]

## Sheet: Table-S4_16S-Matrix
Table S4: Comparison of the 16S rRNA gene from 16S-ITS amplicon sequence variants (ASVs) of 34 cyanobacteria investigated in the current study (Coleofasciculus, Salileptolyngbya) and eight reference strains. 16S rRNA gene identities of Coleofasciculus sp. SOL and other Coleofasciculus strains of subtree I below 98.7% are highlighted in bold.
			1	2	3	4	5	6	7	8	9	10	11	12	13	14	15	16	17	18	19	20	21	22	23	24	25	26	27	28	29	30	31	32	33	34	35	36	37	38	39	40	41	42	43	44	45	46	47
1	Coleofasciculus chthonoplastes PCC 7420	GGTCTGCTTAACACATGCAAGTCGAACGCAACCTTCGGGTTGAGTGGCGGACGGGTGAGTAACGCGTGAGAATCTGCCTTGGGGTCGGGGACAACCACTGGAAACGGTGGCTAATACCGGATAAGCCTTCGGGTAAAAGATTTATTGCCCTAAGAGGAGCTCGCGTCTGATTAGCTAGTTGGTGAGGTAAGAGCTCACCAAGGCAGCGATCAGTAGCTGGTCTGAGAGGACGATCAGCCACACTGGGACTGAGACACGGCCCAGACTCCTACGGGAGGCAGCAGTGGGGAATTTTCCGCAATGGGCGAAAGCCTGACGGAGCAAGACCGCGTGAGGGAGGAAGGCTCTTGGGTTGTAAACCTCTTTTCTCAGGGAAGAAGCTCTGACGGTACCTGAGGA…	100
2	Coleofasciculus sp. NCR (1/2) ASV-595	GATGAACGCTGGCGGTCTGCTTAACACATGCAAGTCGAACGCAACCTTCGGGTTGAGTGGCGGACGGGTGAGTAACGCGTGAGAATCTGCCTTGGGGTCGGGGACAACCACTGGAAACGGTGGCTAATACCGGATAAGCCTTCGGGTAAAAGATTTATTGCCCTAAGAGGAGCTCGCGTCTGATTAGCTAGTTGGTGAGGTAAGAGCTCACCAAGGCAGCGATCAGTAGCTGGTCTGAGAGGACGATCAGCCACACTGGGACTGAGACACGGCCCAGACTCCTACGGGAGGCAGCAGTGGGGAATTTTCCGCAATGGGCGAAAGCCTGACGGAGCAAGACCGCGTGAGGGAGGAAGGCTCTTGGGTTGTAAACCTCTTTTCTCAGGGAAGAAGCTCTGA…	100	100
3	Coleofasciculus sp. NCR (2/2) ASV-593	GATGAACGCTGGCGGTCTGCTTAACACATGCAAGTCGAACGCAACCTTCGGGTTGAGTGGCGGACGGGTGAGTAACGCGTGAGAATCTGCCTTGGGGTCGGGGACAACCACTGGAAACGGTGGCTAATACCGGATAAGCCTTCGGGTAAAAGATTTATTGCCCCAAGAGGAGCTCGCGTCTGATTAGCTAGTTGGTGAGGTAAGAGCTCACCAAGGCAGCGATCAGTAGCTGGTCTGAGAGGACGATCAGCCACACTGGGACTGAGACACGGCCCAGACTCCTACGGGAGGCAGCAGTGGGGAATTTTCCGCAATGGGCGAAAGCCTGACGGAGCAAGACCGCGTGAGGGAGGAAGGCTCTTGGGTTGTAAACCTCTTTTCTCAGGGAAGAAGCTCTGA…	99.93	99.93	100
4	Coleofasciculus sp. SPW (1/5) ASV-593	GATGAACGCTGGCGGTCTGCTTAACACATGCAAGTCGAACGCAACCTTCGGGTTGAGTGGCGGACGGGTGAGTAACGCGTGAGAATCTGCCTTGGGGTCGGGGACAACCACTGGAAACGGTGGCTAATACCGGATAAGCCTTCGGGTAAAAGATTTATTGCCCCAAGAGGAGCTCGCGTCTGATTAGCTAGTTGGTGAGGTAAGAGCTCACCAAGGCAGCGATCAGTAGCTGGTCTGAGAGGACGATCAGCCACACTGGGACTGAGACACGGCCCAGACTCCTACGGGAGGCAGCAGTGGGGAATTTTCCGCAATGGGCGAAAGCCTGACGGAGCAAGACCGCGTGAGGGAGGAAGGCTCTTGGGTTGTAAACCTCTTTTCTCAGGGAAGAAGCTCTGA…	99.93	99.93	100	100
5	Coleofasciculus sp. SPW (2/5) ASV-594	GATGAACGCTGGCGGTCTGCTTAACACATGCAAGTCGAACGCAACCTTCGGGTTGAGTGGCGGACGGGTGAGTAACGCGTGAGAATCTGCCTTGGGGTCGGGGACAACCACTGGAAACGGTGGCTAATACCGGATAAGCCTTCGGGTAAAAGATTTATTGCCCTAAGAGGAGCTCGCGTCTGATTAGCTAGTTGGTGAGGTAAGAGCTCACCAAGGCAGCGATCAGTAGCTGGTCTGAGAGGACGATCAGCCACACTGGGACTGAGACACGGCCCAGACTCCTACGGGAGGCAGCAGTGGGGAATTTTCCGCAATGGGCGAAAGCCTGACGGAGCAAGACCGCGTGAGGGAGGAAGGCTCTTGGGTTGTAAACCTCTTTTCTCAGGGAAGAAGCTCTGA…	99.93	99.93	99.86	99.86	100
6	Coleofasciculus sp. EBD (1/2) ASV-603	GATGAACGCTGGCGGTCTGCTTAACACATGCAAGTCGAACGCAACCTTCGGGTTGAGTGGCGGACGGGTGAGTAACGCGTGAGAATCTGCCTTGGGGTCGGGGACAACCACTGGAAACGGTGGCTAATACCGGATACGCCTTCGGGTAAAAGATTTATTGCCCTAAGAGGAGCTCGCGTCTGATTAGCTAGTTGGTGAGGTAAGAGCTCACCAAGGCAGCGATCAGTAGCTGGTCTGAGAGGACGATCAGCCACACTGGGACTGAGACACGGCCCAGACTCCTACGGGAGGCAGCAGTGGGGAATTTTCCGCAATGGGCGAAAGCCTGACGGAGCAAGACCGCGTGAGGGAGGAAGGCTCTTGGGTTGTAAACCTCTTTTCTCAGGGAAGAAGCTCTGA…	99.36	99.36	99.3	99.3	99.44	100
7	Coleofasciculus sp. EBD (2/2) ASV-604	GATGAACGCTGGCGGTCTGCTTAACACATGCAAGTCGAACGCAACCTTCGGGTTGAGTGGCGGACGGGTGAGTAACGCGTGAGAATCTGCCTTGGGGTCGGGGACAACCACTGGAAACGGTGGCTAATACCGGATACGCCTTCGGGTAAAAGATTTATTGCCCTAAGAGGAGCTCGCGTCTGATTAGCTAGTTGGTGAGGTAAGAGCTCACCAAGGCAGCGATCAGTAGCTGGTCTGAGAGGACGATCAGCCACACTGGGACTGAGACACGGCCCAGACTCCTACGGGAGGCAGCAGTGGGGAATTTTCCGCAATGGGCGAAAGCCTGACGGAGCAAGACCGCGTGAGGGAGGAAGGCTCTTGGGTTGTAAACCTCTTTTCTCAGGGAAGAAGCTCTGA…	99.44	99.44	99.37	99.37	99.37	99.86	100
8	Coleofasciculus sp. WW3 (1/2) ASV-605	GATGAACGCTGGCGGTCTGCTTAACACATGCAAGTCGAACGCAACCTTCGGGTTGAGTGGCGGACGGGTGAGTAACGCGTGAGAATCTGCCTTGGGGTCGGGGACAACCACTGGAAACGGTGGCTAATACCGGATACGCCTTCGGGTAAAAGATTTATTGCCCTAAGAGGAGCTCGCGTCTGATTAGCTAGTTGGTGAGGTAAGAGCTCACCAAGGCAGCGATCAGTAGCTGGTCTGAGAGGACGATCAGCCACACTGGGACTGAGACACGGCCCAGACTCCTACGGGAGGCAGCAGTGGGGAATTTTCCGCAATGGGCGAAAGCCTGACGGAGCAAGACCGCGTGAGGGAGGAAGGCTCTTGGGTTGTAAACCTCTTTTCTCAGGGAAGAAGCTCTGA…	99.44	99.44	99.37	99.37	99.51	99.72	99.72	100
9	Coleofasciculus sp. BRE (1/2) ASV-602	GATGAACGCTGGCGGTCTGCTTAACACATGCAAGTCGAACGCAACCTTCGGGTTGAGTGGCGGACGGGTGAGTAACGCGTGAGAATCTGCCTTGGGGTCGGGGACAACCACTGGAAACGGTGGCTAATACCGGATACGCCTTCGGGTAAAAGATTTATTGCCCTAAGAGGAGCTCGCGTCTGATTAGCTAGTTGGTGAGGTAAGAGCTCACCAAGGCAGCGATCAGTAGCTGGTCTGAGAGGACGATCAGCCACACTGGGACTGAGACACGGCCCAGACTCCTACGGGAGGCAGCAGTGGGGAATTTTCCGCAATGGGCGAAAGCCTGACGGAGCAAGACCGCGTGAGGGAGGAAGGCTCTTGGGTTGTAAACCTCTTTTCTCAGGGAAGAAGCTCTGA…	99.51	99.51	99.44	99.44	99.58	99.86	99.72	99.86	100
10	Coleofasciculus sp. BRE (2/2) ASV-599	GATGAACGCTGGCGGTCTGCTTAACACATGCAAGTCGAACGCAACCTTCGGGTTGAGTGGCGGACGGGTGAGTAACGCGTGAGAATCTGCCTTGGGGTCGGGGACAACCACTGGAAACGGTGGCTAATACCGGATACGCCTTCGGGTAAAAGATTTATTGCCCTAAGAGGAGCTCGCGTCTGATTAGCTAGTTGGTGAGGTAAGAGCTCACCAAGGCAGCGATCAGTAGCTGGTCTGAGAGGACGATCAGCCACACTGGGACTGAGACACGGCCCAGACTCCTACGGGAGGCAGCAGTGGGGAATTTTCCGCAATGGGCGAAAGCCTGACGGAGCAAGACCGCGTGAGGGAGGAAGGCTCTTGGGTTGTAAACCTCTTTTCTCAGGGAAGAAGCTCTGA…	99.58	99.58	99.51	99.51	99.65	99.79	99.65	99.79	99.93	100
11	Coleofasciculus sp. WW6 (1/1) ASV-600	GATGAACGCTGGCGGTCTGCTTAACACATGCAAGTCGAACGCAACCTTCGGGTTGAGTGGCGGACGGGTGAGTAACGCGTGAGAATCTGCCTTGGGGTCGGGGACAACCACTGGAAACGGTGGCTAATACCGGATACGCCTTCGGGTAAAAGATTTATTGCCCTAAGAGGAGCTCGCGTCTGATTAGCTAGTTGGTGAGGTAAGAGCTCACCAAGGCAGCGATCAGTAGCTGGTCTGAGAGGACGATCAGCCACACTGGGACTGAGACACGGCCCAGACTCCTACGGGAGGCAGCAGTGGGGAATTTTCCGCAATGGGCGAAAGCCTGACGGAGCAAGACCGCGTGAGGGAGGAAGGCTCTTGGGTTGTAAACCTCTTTTCTCAGGGAAGAAGCTCTGA…	99.65	99.65	99.58	99.58	99.58	99.72	99.72	99.72	99.86	99.93	100
12	Coleofasciculus sp. WW5 (1/1) ASV-601	GATGAACGCTGGCGGTCTGCTTAACACATGCAAGTCGAACGCAACCTTCGGGTTGAGTGGCGGACGGGTGAGTAACGCGTGAGAATCTGCCTTGGGGTCGGGGACAACCACTGGAAACGGTGGCTAATACCGGATACGCCTTCGGGTAAAAGATTTATTGCCCTAAGAGGAGCTCGCGTCTGATTAGCTAGTTGGTGAGGTAAGAGCTCACCAAGGCAGCGATCAGTAGCTGGTCTGAGAGGACGATCAGCCACACTGGGACTGAGACACGGCCCAGACTCCTACGGGAGGCAGCAGTGGGGAATTTTCCGCAATGGGCGAAAGCCTGACGGAGCAAGACCGCGTGAGGGAGGAAGGCTCTTGGGTTGTAAACCTCTTTTCTCAGGGAAGAAGCTCTGA…	99.65	99.65	99.58	99.58	99.58	99.72	99.72	99.72	99.86	99.93	100	100
13	Coleofasciculus sp. SA18 (1/2) ASV-563	GATGAACGCTGGCGGTCTGCTTAACACATGCAAGTCGAACGCAACCTTCGGGTTGAGTGGCGGACGGGTGAGTAACGCGTGAGAATCTGCCTTAGGGTCGGGGACAACCACTGGAAACGGTGGCTAATACCGGATAAGCCTTCGGGTCAAAGATTTATTGCCCTAAGAGGAGCTCGCGTCTGATTAGCTAGTTGGTGAGGTAAGAGCTCACCAAGGCAGCGATCAGTAGCTGGTCTGAGAGGACGATCAGCCACACTGGGACTGAGACACGGCCCAGACTCCTACGGGAGGCAGCAGTGGGGAATTTTCCGCAATGGGCGAAAGCCTGACGGAGCAAGACCGCGTGAGGGAGGAAGGCTCTTGGGTTGTAAACCTCTTTTCTCAGGGAAGAAGCTCTGA…	99.58	99.58	99.51	99.51	99.51	99.37	99.37	99.37	99.51	99.58	99.65	99.65	100
14	Coleofasciculus sp. SA18 (2/2) ASV-562	GATGAACGCTGGCGGTCTGCTTAACACATGCAAGTCGAACGCAACCTTCGGGTTGAGTGGCGGACGGGTGAGTAACGCGTGAGAATCTGCCTTAGGGTCGGGGACAACCACTGGAAACGGTGGCTAATACCGGATAAGCCTTCGGGTAAAAGATTTATTGCCCTAAGAGGAGCTCGCGTCTGATTAGCTAGTTGGTGAGGTAAGAGCTCACCAAGGCAGCGATCAGTAGCTGGTCTGAGAGGACGATCAGCCACACTGGGACTGAGACACGGCCCAGACTCCTACGGGAGGCAGCAGTGGGGAATTTTCCGCAATGGGCGAAAGCCTGACGGAGCAAGACCGCGTGAGGGAGGAAGGCTCTTGGGTTGTAAACCTCTTTTCTCAGGGAAGAAGCTCTGA…	99.65	99.65	99.58	99.58	99.58	99.44	99.44	99.44	99.58	99.65	99.72	99.72	99.93	100
15	Coleofasciculus sp. CHI (1/2) ASV-564	GATGAACGCTGGCGGTCTGCTTAACACATGCAAGTCGAACGCAACCTTCGGGTTGAGTGGCGGACGGGTGAGTAACGCGTGAGAATCTGCCTTGGGGTCGGGGACAACCACTGGAAACGGTGGCTAATACCGGATAAGCCAATTGGTAAAAGATTTATTGCCCTAAGAGGAGCTCGCGTCTGATTAGCTAGTTGGTGAGGTAAGAGCTCACCAAGGCAGCGATCAGTAGCTGGTCTGAGAGGACGATCAGCCACACTGGGACTGAGACACGGCCCAGACTCCTACGGGAGGCAGCAGTGGGGAATTTTCCGCAATGGGCGAAAGCCTGACGGAGCAAGACCGCGTGAGGGAGGAAGGCTCTTGGGTTGTAAACCTCTTTTCTCAGGGAAGAAGCTCTGA…	99.65	99.65	99.58	99.58	99.58	99.02	99.09	99.09	99.16	99.23	99.3	99.3	99.23	99.3	100
16	Coleofasciculus sp. CHI (2/2) ASV-559	GATGAACGCTGGCGGTCTGCTTAACACATGCAAGTCGAACGCAACCTTCGGGTTGAGTGGCGGACGGGTGAGTAACGCGTGAGAATCTGCCTTAGGGTCGGGGACAACCACTGGAAACGGTGGCTAATACCGGATAAGCCAATTGGTAAAAGATTTATTGCCCTAAGAGGAGCTCGCGTCTGATTAGCTAGTTGGTGAGGTAAGAGCTCACCAAGGCAGCGATCAGTAGCTGGTCTGAGAGGACGATCAGCCACACTGGGACTGAGACACGGCCCAGACTCCTACGGGAGGCAGCAGTGGGGAATTTTCCGCAATGGGCGAAAGCCTGACGGAGCAAGACCGCGTGAGGGAGGAAGGCTCTTGGGTTGTAAACCTCTTTTCTCAGGGAAGAAGCTCTGA…	99.58	99.58	99.51	99.51	99.51	98.95	99.02	99.02	99.09	99.16	99.23	99.23	99.3	99.37	99.93	100
17	Coleofasciculus sp. SPW (3/5) ASV-1047	GATGAACGCTGGCGGTCTGCTTAACACATGCAAGTCGAACGCAACCTTCGGGTTGAGTGGCGGACGGGTGAGTAACGCGTGAGAATCTGCCTTAGGGTCGGGGACAACCACTGGAAACGGTGGCTAATACCGGATAAGCCGATTGGTGAAAGATTTATTGCCCGAAGAGGAGCTCGCGTCTGATTAGCTAGTTGGTGAGGTAAGAGCTCACCAAGGCAGCGATCAGTAGCTGGTCTGAGAGGACGATCAGCCACACTGGGACTGAGACACGGCCCAGACTCCTACGGGAGGCAGCAGTGGGGAATTTTCCGCAATGGGCGAAAGCCTGACGGAGCAAGACCGCGTGAGGGAGGAAGGCTCTTGGGTTGTAAACCTCTTTTCTCAGGGAAGAAGCTCTGA…	99.44	99.44	99.44	99.44	99.51	98.95	98.88	99.02	99.09	99.16	99.16	99.16	99.23	99.23	99.58	99.65	100
18	Coleofasciculus sp. SPW (4/5) ASV-1048	GATGAACGCTGGCGGTCTGCTTAACACATGCAAGTCGAACGCAACCTTCGGGTTGAGTGGCGGACGGGTGAGTAACGCGTGAGAATCTGCCTTAGGGTCGGGGACAACCACTGGAAACGGTGGCTAATACCGGATAAGCCGATTGGTGAAAGATTTATTGCCCGAAGAGGAGCTCGCGTCTGATTAGCTAGTTGGTGAGGTAAGAGCTCACCAAGGCAGCGATCAGTAGCTGGTCTGAGAGGACGATCAGCCACACTGGGACTGAGACACGGCCCAGACTCCTACGGGAGGCAGCAGTGGGGAATTTTCCGCAATGGGCGAAAGCCTGACGGAGCAAGACCGCGTGAGGGAGGAAGGCTCTTGGGTTGTAAACCTCTTTTCTCAGGGAAGAAGCTCTGA…	99.51	99.51	99.51	99.51	99.44	98.88	98.95	98.95	99.02	99.09	99.16	99.16	99.3	99.3	99.93	99.72	99.93	100
19	Coleofasciculus sp. SPW (5/5) ASV-560	GATGAACGCTGGCGGTCTGCTTAACACATGCAAGTCGAACGCAACCTTCGGGTTGAGTGGCGGACGGGTGAGTAACGCGTGAGAATCTGCCTTAGGGTCGGGGACAACCACTGGAAACGGTGGCTAATACCGGATAAGCCGATTGGTGAAAGATTTATTGCCCGAAGAGGAGCTCGCGTCTGATTAGCTAGTTGGTGAGGTAAGAGCTCACCAAGGCAGCGATCAGTAGCTGGTCTGAGAGGACGATCAGCCACACTGGGACTGAGACACGGCCCAGACTCCTACGGGAGGCAGCAGTGGGGAATTTTCCGCAATGGGCGAAAGCCTGACGGAGCAAGACCGCGTGAGGGAGGAAGGCTCTTGGGTTGTAAACCTCTTTTCTCAGGGAAGAAGCTCTGA…	99.22	99.22	99.23	99.23	99.16	98.88	98.88	98.88	99.02	99.09	99.16	99.16	99.44	99.44	99.44	99.44	99.65	99.72	100
20	Coleofasciculus sp. GNL1 (1/1) ASV-560	GATGAACGCTGGCGGTCTGCTTAACACATGCAAGTCGAACGCAACCTTCGGGTTGAGTGGCGGACGGGTGAGTAACGCGTGAGAATCTGCCTTAGGGTCGGGGACAACCACTGGAAACGGTGGCTAATACCGGATAAGCCGATTGGTGAAAGATTTATTGCCCGAAGAGGAGCTCGCGTCTGATTAGCTAGTTGGTGAGGTAAGAGCTCACCAAGGCAGCGATCAGTAGCTGGTCTGAGAGGACGATCAGCCACACTGGGACTGAGACACGGCCCAGACTCCTACGGGAGGCAGCAGTGGGGAATTTTCCGCAATGGGCGAAAGCCTGACGGAGCAAGACCGCGTGAGGGAGGAAGGCTCTTGGGTTGTAAACCTCTTTTCTCAGGGAAGAAGCTCTGA…	99.22	99.22	99.23	99.23	99.16	98.88	98.88	98.88	99.02	99.09	99.16	99.16	99.44	99.44	99.44	99.44	99.65	99.72	100	100
21	Coleofasciculus sp. SAH (1/2) ASV-568	GATGAACGCTGGCGGTCTGCTTAACACATGCAAGTCGAACGCAACCTTCGGGTTGAGTGGCGGACGGGTGAGTAACGCGTGAGAATCTGCCTTGGGGTCGGGGACAACCACTGGAAACGGTGGCTAATACCGGATAAGCCGATTGGTGAAAGATTTATTGCCCGAAGAGGAGCTCGCGTCTGATTAGCTAGTTGGTGAGGTAAGAGCTCACCAAGGCAGCGATCAGTAGCTGGTCTGAGAGGACGATCAGCCACACTGGGACTGAGACACGGCCCAGACTCCTACGGGAGGCAGCAGTGGGGAATTTTCCGCAATGGGCGAAAGCCTGACGGAGCAAGACCGCGTGAGGGAGGAAGGCTCTTGGGTTGTAAACCTCTTTTCTCAGGGAAGAAGCTCTGA…	99.29	99.29	99.3	99.3	99.23	99.23	99.23	99.23	99.37	99.44	99.51	99.51	99.37	99.37	99.44	99.37	99.58	99.65	99.65	99.65	100
22	Coleofasciculus sp. SAH (2/2) ASV-567	GATGAACGCTGGCGGTCTGCTTAACACATGCAAGTCGAACGCAACCTTCGGGTTGAGTGGCGGACGGGTGAGTAACGCGTGAGAATCTGCCTTGGGGTCGGGGACAACCACTGGAAACGGTGGCTAATACCGGATAAGCCGATTGGTGAAAGATTTATTGCCCGAAGAGGAGCTCGCGTCTGATTAGCTAGTTGGTGAGGTAAGAGCTCACCAAGGCAGCGATCAGTAGCTGGTCTGAGAGGACGATCAGCCACACTGGGACTGAGACACGGCCCAGACTCCTACGGGAGGCAGCAGTGGGGAATTTTCCGCAATGGGCGAAAGCCTGACGGAGCAAGACCGCGTGAGGGAGGAAGGCTCTTGGGTTGTAAACCTCTTTTCTCAGGGAAGAAGCTCTGA…	99.29	99.29	99.3	99.3	99.23	99.23	99.23	99.23	99.37	99.44	99.51	99.51	99.37	99.37	99.44	99.37	99.58	99.65	99.65	99.65	100	100
23	Coleofasciculus sp. VOE (1/1) ASV-567	GATGAACGCTGGCGGTCTGCTTAACACATGCAAGTCGAACGCAACCTTCGGGTTGAGTGGCGGACGGGTGAGTAACGCGTGAGAATCTGCCTTGGGGTCGGGGACAACCACTGGAAACGGTGGCTAATACCGGATAAGCCGATTGGTGAAAGATTTATTGCCCGAAGAGGAGCTCGCGTCTGATTAGCTAGTTGGTGAGGTAAGAGCTCACCAAGGCAGCGATCAGTAGCTGGTCTGAGAGGACGATCAGCCACACTGGGACTGAGACACGGCCCAGACTCCTACGGGAGGCAGCAGTGGGGAATTTTCCGCAATGGGCGAAAGCCTGACGGAGCAAGACCGCGTGAGGGAGGAAGGCTCTTGGGTTGTAAACCTCTTTTCTCAGGGAAGAAGCTCTGA…	99.29	99.29	99.3	99.3	99.23	99.23	99.23	99.23	99.37	99.44	99.51	99.51	99.37	99.37	99.44	99.37	99.58	99.65	99.65	99.65	100	100	100
24	Coleofasciculus sp. WW7 (1/2) ASV-569	GATGAACGCTGGCGGTCTGCTTAACACATGCAAGTCGAACGCAACCTTCGGGTTGAGTGGCGGACGGGTGAGTAACGCGTGAGAATCTGCCTTGGGGTCGGGGACAACCACTGGAAACGGTGGCTAATACCGGATAAGCCGATTGGTGAAAGATTTATTGCCCGAAGAGGAGCTCGCGTCTGATTAGCTAGTTGGTGAGGTAAGAGCTCACCAAGGCAGCGATCAGTAGCTGGTCTGAGAGGACGATCAGCCACACTGGGACTGAGACACGGCCCAGACTCCTACGGGAGGCAGCAGTGGGGAATTTTCCGCAATGGGCGAAAGCCTGACGGAGCAAGACCGCGTGAGGGAGGAAGGCTCTTGGGTTGTAAACCTCTTTTCTCAGGGAAGAAGCTCTGA…	99.15	99.15	99.16	99.16	99.23	99.3	99.3	99.44	99.44	99.37	99.3	99.3	99.16	99.16	99.3	99.23	99.58	99.51	99.51	99.51	99.79	99.79	99.79	100
25	Coleofasciculus sp. MAF (1/2) ASV-570	GATGAACGCTGGCGGTCTGCTTAACACATGCAAGTCGAACGCAACCTTCGGGTTGAGTGGCGGACGGGTGAGTAACGCGTGAGAATCTGCCTTGGGGTCGGGGACAACCACTGGAAACGGTGGCTAATACCGGATAAGCCGATTGGTGAAAGATTTATTGCCCGAAGAGGAGCTCGCGTCTGATTAGCTAGTTGGTGAGGTAAGAGCTCACCAAGGCAGCGATCAGTAGCTGGTCTGAGAGGACGATCAGCCACACTGGGACTGAGACACGGCCCAGACTCCTACGGGAGGCAGCAGTGGGGAATTTTCCGCAATGGGCGAAAGCCTGACGGAGCAAGACCGCGTGAGGGAGGAAGGCTCTTGGGTTGTAAACCTCTTTTCTCAGGGAAGAAGCTCTGA…	99.15	99.15	99.16	99.16	99.23	99.3	99.3	99.44	99.44	99.37	99.3	99.3	99.16	99.16	99.3	99.23	99.58	99.51	99.51	99.51	99.79	99.79	99.79	100	100
26	Coleofasciculus sp. MAF (2/2) ASV-569	GATGAACGCTGGCGGTCTGCTTAACACATGCAAGTCGAACGCAACCTTCGGGTTGAGTGGCGGACGGGTGAGTAACGCGTGAGAATCTGCCTTGGGGTCGGGGACAACCACTGGAAACGGTGGCTAATACCGGATAAGCCGATTGGTGAAAGATTTATTGCCCGAAGAGGAGCTCGCGTCTGATTAGCTAGTTGGTGAGGTAAGAGCTCACCAAGGCAGCGATCAGTAGCTGGTCTGAGAGGACGATCAGCCACACTGGGACTGAGACACGGCCCAGACTCCTACGGGAGGCAGCAGTGGGGAATTTTCCGCAATGGGCGAAAGCCTGACGGAGCAAGACCGCGTGAGGGAGGAAGGCTCTTGGGTTGTAAACCTCTTTTCTCAGGGAAGAAGCTCTGA…	99.15	99.15	99.16	99.16	99.23	99.3	99.3	99.44	99.44	99.37	99.3	99.3	99.16	99.16	99.3	99.23	99.58	99.51	99.51	99.51	99.79	99.79	99.79	100	100	100
27	Coleofasciculus sp. WW11 (1/2) ASV-575	GATGAACGCTGGCGGTCTGCTTAACACATGCAAGTCGAACGCAACCTTCGGGTTGAGTGGCGGACGGGTGAGTAACGCGTGAGAATCTGCCTTGGGGTCGGGGACAACCACTGGAAACGGTGGCTAATACCGGATAAGCCGATTGGTGAAAGATTTATTGCCCGAAGAGGAGCTCGCGTCTGATTAGCTAGTTGGTGAGGTAAGAGCTCACCAAGGCAGCGATCAGTAGCTGGTCTGAGAGGACGATCAGCCACACTGGGACTGAGACACGGCCCAGACTCCTACGGGAGGCAGCAGTGGGGAATTTTCCGCAATGGGCGAAAGCCTGACGGAGCAAGACCGCGTGAGGGAGGAAGGCTCTTGGGTTGTAAACCTCTTTTCTCAGGGAAGAAGCTCTGA…	99.08	99.08	99.09	99.09	99.16	99.3	99.16	99.44	99.44	99.37	99.3	99.3	99.16	99.16	99.23	99.16	99.51	99.44	99.51	99.51	99.79	99.79	99.79	99.86	99.86	99.86	100
28	Coleofasciculus sp. WW3 (2/2) ASV-566	GATGAACGCTGGCGGTCTGCTTAACACATGCAAGTCGAACGCAACCTTCGGGTTGAGTGGCGGACGGGTGAGTAACGCGTGAGAATCTGCCTTGGGGTCGGGGACAACCACTGGAAACGGTGGCTAATACCGGATAAGCCGATTGGTGAAAGATTTATTGCCCGAAGAGGAGCTCGCGTCTGATTAGCTAGTTGGTGAGGTAAGAGCTCACCAAGGCAGCGATCAGTAGCTGGTCTGAGAGGACGATCAGCCACACTGGGACTGAGACACGGCCCAGACTCCTACGGGAGGCAGCAGTGGGGAATTTTCCGCAATGGGCGAAAGCCTGACGGAGCAAGACCGCGTGAGGGAGGAAGGCTCTTGGGTTGTAAACCTCTTTTCTCAGGGAAGAAGATCTGA…	99.08	99.08	99.09	99.09	99.16	99.3	99.16	99.3	99.44	99.37	99.3	99.3	99.16	99.16	99.23	99.16	99.51	99.44	99.51	99.51	99.79	99.79	99.79	99.86	99.86	99.86	99.86	100
29	Coleofasciculus sp. DO3 (1/1) ASV-565	GATGAACGCTGGCGGTCTGCTTAACACATGCAAGTCGAACGCAACCTTCGGGTTGAGTGGCGGACGGGTGAGTAACGCGTGAGAATCTGCCTTGGGGTCGGGGACAACCACTGGAAACGGTGGCTAATACCGGATAAGCCGATTGGTGAAAGATTTATTGCCCGAAGAGGAGCTCGCGTCTGATTAGCTAGTTGGTGAGGTAAGAGCTCACCAAGGCAGCGATCAGTAGCTGGTCTGAGAGGACGATCAGCCACACTGGGACTGAGACACGGCCCAGACTCCTACGGGAGGCAGCAGTGGGGAATTTTCCGCAATGGGCGAAAGCCTGACGGAGCAAGACCGCGTGAGGGAGGAAGGCTCTTGGGTTGTAAACCTCTTTTCTCAGGGAAGAAGATCTGA…	99.15	99.15	99.16	99.16	99.23	99.23	99.09	99.23	99.37	99.44	99.37	99.37	99.23	99.23	99.3	99.23	99.58	99.51	99.51	99.51	99.86	99.86	99.86	99.79	99.79	99.79	99.79	99.93	100
30	Coleofasciculus sp. STO (1/1) ASV-573	GATGAACGCTGGCGGTCTGCTTAACACATGCAAGTCGAACGCAACCTTCGGGTTGAGTGGCGGACGGGTGAGTAACGCGTGAGAATCTGCCTTGGGGTCGGGGACAACCACTGGAAACGGTGGCTAATACCGGATAAGCCGATTGGTGAAAGATTTATTGCCCGAAGAGGAGCTCGCGTCTGATTAGCTAGTTGGTGAGGTAAGAGCTCACCAAGGCAGCGATCAGTAGCTGGTCTGAGAGGACGATCAGCCACACTGGGACTGAGACACGGCCCAGACTCCTACGGGAGGCAGCAGTGGGGAATTTTCCGCAATGGGCGAAAGCCTGACGGAGCAAGACCGCGTGAGGGAGGAAGGCTCTTGGGTTGTAAACCTCTTTTCTCAGGGAAGAAGCTCTGA…	99.15	99.15	99.16	99.16	99.23	99.37	99.23	99.37	99.51	99.44	99.37	99.37	99.23	99.23	99.3	99.23	99.58	99.51	99.51	99.51	99.86	99.86	99.86	99.93	99.93	99.93	99.93	99.93	99.86	100
31	Coleofasciculus sp. TOW (1/1)ASV-572	GATGAACGCTGGCGGTCTGCTTAACACATGCAAGTCGAACGCAACCTTCGGGTTGAGTGGCGGACGGGTGAGTAACGCGTGAGAATCTGCCTTGGGGTCGGGGACAACCACTGGAAACGGTGGCTAATACCGGATAAGCCGATTGGTGAAAGATTTATTGCCCGAAGAGGAGCTCGCGTCTGATTAGCTAGTTGGTGAGGTAAGAGCTCACCAAGGCAGCGATCAGTAGCTGGTCTGAGAGGACGATCAGCCACACTGGGACTGAGACACGGCCCAGACTCCTACGGGAGGCAGCAGTGGGGAATTTTCCGCAATGGGCGAAAGCCTGACGGAGCAAGACCGCGTGAGGGAGGAAGGCTCTTGGGTTGTAAACCTCTTTTCTCAGGGAAGAAGCTCTGA…	99.15	99.15	99.16	99.16	99.23	99.37	99.23	99.37	99.51	99.44	99.37	99.37	99.23	99.23	99.3	99.23	99.58	99.51	99.51	99.51	99.86	99.86	99.86	99.93	99.93	99.93	99.93	99.93	99.86	100	100
32	Coleofasciculus sp. WW11 (2/2) ASV-572	GATGAACGCTGGCGGTCTGCTTAACACATGCAAGTCGAACGCAACCTTCGGGTTGAGTGGCGGACGGGTGAGTAACGCGTGAGAATCTGCCTTGGGGTCGGGGACAACCACTGGAAACGGTGGCTAATACCGGATAAGCCGATTGGTGAAAGATTTATTGCCCGAAGAGGAGCTCGCGTCTGATTAGCTAGTTGGTGAGGTAAGAGCTCACCAAGGCAGCGATCAGTAGCTGGTCTGAGAGGACGATCAGCCACACTGGGACTGAGACACGGCCCAGACTCCTACGGGAGGCAGCAGTGGGGAATTTTCCGCAATGGGCGAAAGCCTGACGGAGCAAGACCGCGTGAGGGAGGAAGGCTCTTGGGTTGTAAACCTCTTTTCTCAGGGAAGAAGCTCTGA…	99.15	99.15	99.16	99.16	99.23	99.37	99.23	99.37	99.51	99.44	99.37	99.37	99.23	99.23	99.3	99.23	99.58	99.51	99.51	99.51	99.86	99.86	99.86	99.93	99.93	99.93	99.93	99.93	99.86	100	100	100
33	Coleofasciculus sp. WW7 (2/2) ASV-571	GATGAACGCTGGCGGTCTGCTTAACACATGCAAGTCGAACGCAACCTTCGGGTTGAGTGGCGGACGGGTGAGTAACGCGTGAGAATCTGCCTTGGGGTCGGGGACAACCACTGGAAACGGTGGCTAATACCGGATAAGCCGATTGGTGAAAGATTTATTGCCCGAAGAGGAGCTCGCGTCTGATTAGCTAGTTGGTGAGGTAAGAGCTCACCAAGGCAGCGATCAGTAGCTGGTCTGAGAGGACGATCAGCCACACTGGGACTGAGACACGGCCCAGACTCCTACGGGAGGCAGCAGTGGGGAATTTTCCGCAATGGGCGAAAGCCTGACGGAGCAAGACCGCGTGAGGGAGGAAGGCTCTTGGGTTGTAAACCTCTTTTCTCAGGGAAGAAGCTCTGA…	99.15	99.15	99.16	99.16	99.23	99.37	99.23	99.37	99.51	99.44	99.37	99.37	99.23	99.23	99.3	99.23	99.58	99.51	99.51	99.51	99.86	99.86	99.86	99.93	99.93	99.93	99.93	99.93	99.86	100	100	100	100
34	Coleofasciculus sp. NDN (1/1) ASV-572	GATGAACGCTGGCGGTCTGCTTAACACATGCAAGTCGAACGCAACCTTCGGGTTGAGTGGCGGACGGGTGAGTAACGCGTGAGAATCTGCCTTGGGGTCGGGGACAACCACTGGAAACGGTGGCTAATACCGGATAAGCCGATTGGTGAAAGATTTATTGCCCGAAGAGGAGCTCGCGTCTGATTAGCTAGTTGGTGAGGTAAGAGCTCACCAAGGCAGCGATCAGTAGCTGGTCTGAGAGGACGATCAGCCACACTGGGACTGAGACACGGCCCAGACTCCTACGGGAGGCAGCAGTGGGGAATTTTCCGCAATGGGCGAAAGCCTGACGGAGCAAGACCGCGTGAGGGAGGAAGGCTCTTGGGTTGTAAACCTCTTTTCTCAGGGAAGAAGCTCTGA…	99.15	99.15	99.16	99.16	99.23	99.37	99.23	99.37	99.51	99.44	99.37	99.37	99.23	99.23	99.3	99.23	99.58	99.51	99.51	99.51	99.86	99.86	99.86	99.93	99.93	99.93	99.93	99.93	99.86	100	100	100	100	100
35	Coleofasciculus sp. GNP5 (1/2) ASV-597	GATGAACGCTGGCGGTCTGCTTAACACATGCAAGTCGAACGCAACCTTCGGGTTGAGTGGCGGACGGGTGAGTAACGCGTGAGAATCTGCCTTGGGGTCGGGGACAACCACTGGAAACGGTGGCTAATACCGGATAAGCCTTTGGGTAAAAGATTTATTGCCCCAAGAGGAGCTCGCGTCTGATTAGCTAGTTGGTGAGGTAAAAGCTCACCAAGGCAGCGATCAGTAGCTGGTCTGAGAGGACGATCAGCCACACTGGGACTGAGACACGGCCCAGACTCCTACGGGAGGCAGCAGTGGGGAATTTTCCGCAATGGGCGAAAGCCTGACGGAGCAAGACCGCGTGAGGGAGGAAGGCTCTTGGGTTGTAAACCTCTTTTCTCAGGGAAGAAGCTCTGA…	99.29	99.29	99.37	99.37	99.37	99.37	99.23	99.23	99.37	99.3	99.23	99.23	99.16	99.23	99.09	99.02	99.09	99.02	98.88	98.88	99.09	99.09	99.09	99.16	99.16	99.16	99.16	99.16	99.09	99.23	99.23	99.23	99.23	99.23	100
36	Coleofasciculus sp. GNP5 (2/2) ASV-596	GATGAACGCTGGCGGTCTGCTTAACACATGCAAGTCGAACGCAACCTTCGGGTTGAGTGGCGGACGGGTGAGTAACGCGTGAGAATCTGCCTTGGGGTCGGGGACAACCACTGGAAACGGTGGCTAATACCGGATAAGCCTTTGGGTAAAAAATTTATTGCCCCAAGAGGAGCTCGCGTCTGATTAGCTAGTTGGTGAGGTAAAAGCTCACCAAGGCAGCGATCAGTAGCTGGTCTGAGAGGACGATCAGCCACACTGGGACTGAGACACGGCCCAGACTCCTACGGGAGGCAGCAGTGGGGAATTTTCCGCAATGGGCGAAAGCCTGACGGAGCAAGACCGCGTGAGGGAGGAAGGCTCTTGGGTTGTAAACCTCTTTTCTCAGGGAAGAAGCTCTGA…	99.22	99.22	99.3	99.3	99.3	99.3	99.16	99.16	99.3	99.23	99.16	99.16	99.09	99.16	99.02	98.95	99.02	98.95	98.81	98.81	99.02	99.02	99.02	99.09	99.09	99.09	99.09	99.09	99.02	99.16	99.16	99.16	99.16	99.16	99.93	100
37	Coleofasciculus sp. SOL (1/1) ASV-582	GATGAACGCTGGCGGTCTGCTTAACACATGCAAGTCGAACGCAACCTTCGGGTTGAGTGGCGGACGGGTGAGTAACGCGTGAGAATCTGCCTTGGGGTCGGGGACAACCACTGGAAACGGTGGCTAATACCGGATAAGCCTAATGGTAAAAGATTTATTGCCCCAAGAGGAGCTCGCGTCTGATTAGCTAGTTGGTAGGGTAAAAGCCTACCAAGGCAGCGATCAGTAGCTGGTCTGAGAGGACGATCAGCCACACTGGGACTGAGACACGGCCCAGACTCCTACGGGAGGCAGCAGTGGGGAATTTTCCGCAATGGGCGAAAGCCTGACGGAGCAAGACCGCGTGAGGGAGGAAGGCTCTTGGGTTGTAAACCTCTTTTCTCAGGGAAGAAGCTCTGA…	98.73	98.73	98.81	98.81	98.81	98.67	98.53	98.67	98.81	98.74	98.67	98.67	98.74	98.81	98.74	98.67	98.74	98.67	98.81	98.81	98.74	98.74	98.74	98.81	98.81	98.81	98.81	98.81	98.74	98.88	98.88	98.88	98.88	98.88	99.09	99.02	100
38	Coleofasciculus sp. WW12 (1/2) ASV-585	GATGAACGCTGGCGGTCTGCTTAACACATGCAAGTCGAACGCAACCTTCGGGTTGAGTGGCGGACGGGTGAGTAACGCGTGAGAATCTGCCTTGGGGTCGGGGACAACCACTGGAAACGGTGGCTAATACCGGATAAGCCTACGGGTAAAAGATTTATTGCCCCAAGAGGAGCTCGCGTCTGATTAGCTAGTTGGTAGGGTAAAAGCCTACCAAGGCAGCGATCAGTAGCTGGTCTGAGAGGACGATCAGCCACACTGGGACTGAGACACGGCCCAGACTCCTACGGGAGGCAGCAGTGGGGAATTTTCCGCAATGGGCGAAAGCCTGACGGAGCAAGACCGCGTGAGGGAGGAAGGCTCTTGGGTTGTAAACCTCTTTTCTCAGGGAAGAAGCTCTGA…	98.45	98.45	98.53	98.53	98.39	98.11	98.18	98.18	98.25	98.32	98.39	98.39	98.18	98.25	98.25	98.18	98.11	98.18	98.04	98.04	98.25	98.25	98.25	98.11	98.11	98.11	98.04	98.04	98.11	98.11	98.11	98.11	98.11	98.11	98.11	98.04	98.39	100
39	Coleofasciculus sp. WW1 (2/2) ASV-587	GATGAACGCTGGCGGTCTGCTTAACACATGCAAGTCGAACGCAACCTTCGGGTTGAGTGGCGGACGGGTGAGTAACGCGTGAGAATCTGCCTTGGGGTCGGGGACAACCACTGGAAACGGTGGCTAATACCGGATAAGCCTACGGGTAAAAGATTTATTGCCCCAAGAGGAGCTCGCGTCTGATTAGCTAGTTGGTAGGGTAAAAGCCTACCAAGGCAGCGATCAGTAGCTGGTCTGAGAGGACGATCAGCCACACTGGGACTGAGACACGGCCCAGACTCCTACGGGAGGCAGCAGTGGGGAATTTTCCGCAATGGGCGAAAGCCTGACGGAGCAAGACCGCGTGAGGGAGGAAGGCTCTTGGGTTGTAAACCTCTTTTCTCAGGGAAGAAGCTCTGA…	98.45	98.45	98.53	98.53	98.39	98.11	98.18	98.18	98.25	98.32	98.39	98.39	98.18	98.25	98.25	98.18	98.11	98.18	98.04	98.04	98.25	98.25	98.25	98.11	98.11	98.11	98.04	98.04	98.11	98.11	98.11	98.11	98.11	98.11	98.11	98.04	98.39	100	100
40	Coleofasciculus sp. WW1 (1/2) ASV-590	GATGAACGCTGGCGGTCTGCTTAACACATGCAAGTCGAACGCAACCTTCGGGTTGAGTGGCGGACGGGTGAGTAACGCGTGAGAATCTGCCTTGGGGTCGGGGACAACCACTGGAAACGGTGGCTAATACCGGATAAGCCTACGGGTAAAAGATTTATTGCCCCAAGAGGAGCTCGCGTCTGATTAGCTAGTTGGTAGGGTAAAAGCCTACCAAGGCAGCGATCAGTAGCTGGTCTGAGAGGACGATCAGCCACACTGGGACTGAGACACGGCCCAGACTCCTACGGGAGGCAGCAGTGGGGAATTTTCCGCAATGGGCGAAAGCCTGACGGAGCAAGACCGCGTGAGGGAGGAAGGCTCTTGGGTTGTAAACCTCTTTTCTCAGGGAAGAAGCTCTGA…	98.45	98.45	98.53	98.53	98.39	98.11	98.18	98.18	98.25	98.32	98.39	98.39	98.18	98.25	98.25	98.18	98.11	98.18	98.04	98.04	98.25	98.25	98.25	98.11	98.11	98.11	98.04	98.04	98.11	98.11	98.11	98.11	98.11	98.11	98.11	98.04	98.39	100	100	100
41	Coleofasciculus sp. WW2 (1/2) ASV-590	GATGAACGCTGGCGGTCTGCTTAACACATGCAAGTCGAACGCAACCTTCGGGTTGAGTGGCGGACGGGTGAGTAACGCGTGAGAATCTGCCTTGGGGTCGGGGACAACCACTGGAAACGGTGGCTAATACCGGATAAGCCTACGGGTAAAAGATTTATTGCCCCAAGAGGAGCTCGCGTCTGATTAGCTAGTTGGTAGGGTAAAAGCCTACCAAGGCAGCGATCAGTAGCTGGTCTGAGAGGACGATCAGCCACACTGGGACTGAGACACGGCCCAGACTCCTACGGGAGGCAGCAGTGGGGAATTTTCCGCAATGGGCGAAAGCCTGACGGAGCAAGACCGCGTGAGGGAGGAAGGCTCTTGGGTTGTAAACCTCTTTTCTCAGGGAAGAAGCTCTGA…	98.45	98.45	98.53	98.53	98.39	98.11	98.18	98.18	98.25	98.32	98.39	98.39	98.18	98.25	98.25	98.18	98.11	98.18	98.04	98.04	98.25	98.25	98.25	98.11	98.11	98.11	98.04	98.04	98.11	98.11	98.11	98.11	98.11	98.11	98.11	98.04	98.39	100	100	100	100
42	Coleofasciculus sp. WW2 (2/2) ASV-587	GATGAACGCTGGCGGTCTGCTTAACACATGCAAGTCGAACGCAACCTTCGGGTTGAGTGGCGGACGGGTGAGTAACGCGTGAGAATCTGCCTTGGGGTCGGGGACAACCACTGGAAACGGTGGCTAATACCGGATAAGCCTACGGGTAAAAGATTTATTGCCCCAAGAGGAGCTCGCGTCTGATTAGCTAGTTGGTAGGGTAAAAGCCTACCAAGGCAGCGATCAGTAGCTGGTCTGAGAGGACGATCAGCCACACTGGGACTGAGACACGGCCCAGACTCCTACGGGAGGCAGCAGTGGGGAATTTTCCGCAATGGGCGAAAGCCTGACGGAGCAAGACCGCGTGAGGGAGGAAGGCTCTTGGGTTGTAAACCTCTTTTCTCAGGGAAGAAGCTCTGA…	98.45	98.45	98.53	98.53	98.39	98.11	98.18	98.18	98.25	98.32	98.39	98.39	98.18	98.25	98.25	98.18	98.11	98.18	98.04	98.04	98.25	98.25	98.25	98.11	98.11	98.11	98.04	98.04	98.11	98.11	98.11	98.11	98.11	98.11	98.11	98.04	98.39	100	100	100	100	100
43	Coleofasciculus sp. WW9 (1/2) ASV-590	GATGAACGCTGGCGGTCTGCTTAACACATGCAAGTCGAACGCAACCTTCGGGTTGAGTGGCGGACGGGTGAGTAACGCGTGAGAATCTGCCTTGGGGTCGGGGACAACCACTGGAAACGGTGGCTAATACCGGATAAGCCTACGGGTAAAAGATTTATTGCCCCAAGAGGAGCTCGCGTCTGATTAGCTAGTTGGTAGGGTAAAAGCCTACCAAGGCAGCGATCAGTAGCTGGTCTGAGAGGACGATCAGCCACACTGGGACTGAGACACGGCCCAGACTCCTACGGGAGGCAGCAGTGGGGAATTTTCCGCAATGGGCGAAAGCCTGACGGAGCAAGACCGCGTGAGGGAGGAAGGCTCTTGGGTTGTAAACCTCTTTTCTCAGGGAAGAAGCTCTGA…	98.45	98.45	98.53	98.53	98.39	98.11	98.18	98.18	98.25	98.32	98.39	98.39	98.18	98.25	98.25	98.18	98.11	98.18	98.04	98.04	98.25	98.25	98.25	98.11	98.11	98.11	98.04	98.04	98.11	98.11	98.11	98.11	98.11	98.11	98.11	98.04	98.39	100	100	100	100	100	100
44	Coleofasciculus sp. WW9 (2/2) ASV-589	GATGAACGCTGGCGGTCTGCTTAACACATGCAAGTCGAACGCAACCTTCGGGTTGAGTGGCGGACGGGTGAGTAACGCGTGAGAATCTGCCTTGGGGTCGGGGACAACCACTGGAAACGGTGGCTAATACCGGATAAGCCTACGGGTAAAAGATTTATTGCCCCAAGAGGAGCTCGCGTCTGATTAGCTAGTTGGTAGGGTAAAAGCCTACCAAGGCAGCGATCAGTAGCTGGTCTGAGAGGACGATCAGCCACACTGGGACTGAGACACGGCCCAGACTCCTACGGGAGGCAGCAGTGGGGAATTTTCCGCAATGGGCGAAAGCCTGACGGAGCAAGACCGCGTGAGGGAGGAAGGCTCTTGGGTTGTAAACCTCTTTTCTCAGGGAAGAAGCTCTGA…	98.45	98.45	98.53	98.53	98.39	98.11	98.18	98.18	98.25	98.32	98.39	98.39	98.18	98.25	98.25	98.18	98.11	98.18	98.04	98.04	98.25	98.25	98.25	98.11	98.11	98.11	98.04	98.04	98.11	98.11	98.11	98.11	98.11	98.11	98.11	98.04	98.39	100	100	100	100	100	100	100
45	Coleofasciculus sp. WW10 (1/2) ASV-590	GATGAACGCTGGCGGTCTGCTTAACACATGCAAGTCGAACGCAACCTTCGGGTTGAGTGGCGGACGGGTGAGTAACGCGTGAGAATCTGCCTTGGGGTCGGGGACAACCACTGGAAACGGTGGCTAATACCGGATAAGCCTACGGGTAAAAGATTTATTGCCCCAAGAGGAGCTCGCGTCTGATTAGCTAGTTGGTAGGGTAAAAGCCTACCAAGGCAGCGATCAGTAGCTGGTCTGAGAGGACGATCAGCCACACTGGGACTGAGACACGGCCCAGACTCCTACGGGAGGCAGCAGTGGGGAATTTTCCGCAATGGGCGAAAGCCTGACGGAGCAAGACCGCGTGAGGGAGGAAGGCTCTTGGGTTGTAAACCTCTTTTCTCAGGGAAGAAGCTCTGA…	98.45	98.45	98.53	98.53	98.39	98.11	98.18	98.18	98.25	98.32	98.39	98.39	98.18	98.25	98.25	98.18	98.11	98.18	98.04	98.04	98.25	98.25	98.25	98.11	98.11	98.11	98.04	98.04	98.11	98.11	98.11	98.11	98.11	98.11	98.11	98.04	98.39	100	100	100	100	100	100	100	100
46	Coleofasciculus sp. WW10 (2/2) ASV-587	GATGAACGCTGGCGGTCTGCTTAACACATGCAAGTCGAACGCAACCTTCGGGTTGAGTGGCGGACGGGTGAGTAACGCGTGAGAATCTGCCTTGGGGTCGGGGACAACCACTGGAAACGGTGGCTAATACCGGATAAGCCTACGGGTAAAAGATTTATTGCCCCAAGAGGAGCTCGCGTCTGATTAGCTAGTTGGTAGGGTAAAAGCCTACCAAGGCAGCGATCAGTAGCTGGTCTGAGAGGACGATCAGCCACACTGGGACTGAGACACGGCCCAGACTCCTACGGGAGGCAGCAGTGGGGAATTTTCCGCAATGGGCGAAAGCCTGACGGAGCAAGACCGCGTGAGGGAGGAAGGCTCTTGGGTTGTAAACCTCTTTTCTCAGGGAAGAAGCTCTGA…	98.45	98.45	98.53	98.53	98.39	98.11	98.18	98.18	98.25	98.32	98.39	98.39	98.18	98.32	98.25	98.18	98.11	98.18	98.04	98.04	98.25	98.25	98.25	98.11	98.11	98.11	98.04	98.04	98.11	98.11	98.11	98.11	98.11	98.11	98.11	98.04	98.39	100	100	100	100	100	100	100	100	100
47	Coleofasciculus sp. CCY0002 (1/1) ASV-587	GATGAACGCTGGCGGTCTGCTTAACACATGCAAGTCGAACGCAACCTTCGGGTTGAGTGGCGGACGGGTGAGTAACGCGTGAGAATCTGCCTTGGGGTCGGGGACAACCACTGGAAACGGTGGCTAATACCGGATAAGCCTAAGGGTAAAAGATTAATTGCCCCAAGAGGAGCTCGCGTCTGATTAGCTAGTTGGTAGGGTAAAAGCCTACCAAGGCAGCGATCAGTAGCTGGTCTGAGAGGACGATCAGCCACACTGGGACTGAGACACGGCCCAGACTCCTACGGGAGGCAGCAGTGGGGAATTTTCCGCAATGGGCGAAAGCCTGACGGAGCAAGACCGCGTGAGGGAGGAAGGCTCTTGGGTTGTAAACCTCTTTTCTCAGGGAAGAAGCTCTGA…	98.38	98.38	98.46	98.46	98.32	97.97	98.11	98.11	98.11	98.18	98.25	98.25	98.04	98.11	98.25	98.18	98.11	98.18	97.97	97.97	98.18	98.18	98.18	98.11	98.11	98.11	97.97	97.97	98.04	98.04	98.04	98.04	98.04	98.04	98.18	98.11	98.39	99.51	99.51	99.51	99.51	99.51	99.51	99.51	99.51	99.51	100
48	Coleofasciculus sp. WW12 (2/2) ASV-592	GATGAACGCTGGCGGTCTGCTTAACACATGCAAGTCGAACGCAACCTTCGGGTTGAGTGGCGGACGGGTGAGTAACGCGTGAGAATCTGCCTTGGGGTCGGGGACAACCACTGGAAACGGTGGCTAATACCGGATAAGCCTACGGGTAAAAGATTTATTGCCCCAAGAGGAGCTCGCGTCTGATTAGCTAGTTGGTAGGGTAAAAGCCTACCAAGGCAGCGATCAGTAGCTGGTCTGAGAGGACGATCAGCCACACTGGGACTGAGACACGGCCCAGACTCCTACGGGAGGCAGCAGTGGGGAATTTTCCGCAATGGGCGAAAGCCTGACGGAGCAAGACCGCGTGAGGGAGGAAGGCTCTTGGGTTGTAAACCTCTTTTCTCAGGGAAGAAGCTCTGA…	98.52	98.52	98.6	98.6	98.46	98.18	98.25	98.25	98.32	98.39	98.46	98.46	98.25	98.32	98.32	98.25	98.18	98.25	98.11	98.11	98.32	98.32	98.32	98.18	98.18	98.18	98.11	98.11	98.18	98.18	98.18	98.18	98.18	98.18	98.18	98.11	98.46	99.93	99.93	99.93	99.93	99.93	99.93	99.93	99.93	99.93	99.58
49	Coleofasciculus sp. EDA (1/1) ASV-577	GATGAACGCTGGCGGTCTGCTTAACACATGCAAGTCGAACGCAACCTTCGGGTTGAGTGGCGGACGGGTGAGTAACGCGTGAGAATCTGCCTTGGGGTCGGGGACAACCACTGGAAACGGTGGCTAATACCGGATAAGCCTAAGGGTAAAAGATTAATTGCCCCAAGAGGAGCTCGCGTCTGATTAGCTAGTTGGTAGGGTAAAAGCCTACCAAGGCAGCGATCAGTAGCTGGTCTGAGAGGACGATCAGCCACACTGGGACTGAGACACGGCCCAGACTCCTACGGGAGGCAGCAGTGGGGAATTTTCCGCAATGGGCGAAAGCCTGACGGAGCAAGACCGCGTGAGGGAGGAAGGCTCTTGGGTTGTAAACCTCTTTTCTCAGGGAAGAAGCTCTGA…	98.38	98.38	98.46	98.46	98.32	97.97	98.11	98.11	98.11	98.18	98.25	98.25	98.04	98.11	98.25	98.18	98.11	98.18	97.97	97.97	98.18	98.18	98.18	98.11	98.11	98.11	97.97	97.97	98.04	98.04	98.04	98.04	98.04	98.04	98.18	98.11	98.39	99.51	99.51	99.51	99.51	99.51	99.51	99.51	99.51	99.51	100
50	Coleofasciculus sp. ASK1 (1/1) ASV-1070	GATGAACGCTGGCGGTCTGCTTAACACATGCAAGTCGAACGCAACCTTCGGGTTGAGTGGCGGACGGGTGAGTAACGCGTGAGAATCTGCCTTGGGGTCGGGGACAACCACTGGAAACGGTGGCTAATACCGGATAAGCCTAAGGGTAAAAGATTAATTGCCCCAAGAGGAGCTCGCGTCTGATTAGCTAGTTGGTAGGGTAAAAGCCTACCAAGGCAGCGATCAGTAGCTGGTCTGAGAGGACGATCAGCCACACTGGGACTGAGACACGGCCCAGACTCCTACGGGAGGCAGCAGTGGGGAATTTTCCGCAATGGGCGAAAGCCTGACGGAGCAAGACCGCGTGAGGGAGGAAGGCTCTTGGGTTGTAAACCTCTTTTCTCAGGGAAGAAGCTCTGA…	98.45	98.45	98.53	98.53	98.39	97.97	98.04	98.04	98.11	98.18	98.25	98.25	98.04	98.11	98.32	98.25	98.18	98.25	97.97	97.97	98.18	98.18	98.18	98.04	98.04	98.04	97.97	97.97	98.04	98.04	98.04	98.04	98.04	98.04	98.18	98.11	98.39	99.58	99.58	99.58	99.58	99.58	99.58	99.58	99.58	99.58	99.93
51	Coleofasciculus sp. ASK5 (1/1) ASV-578	GATGAACGCTGGCGGTCTGCTTAACACATGCAAGTCGAACGCAACCTTCGGGTTGAGTGGCGGACGGGTGAGTAACGCGTGAGAATCTGCCTTGGGGTCGGGGACAACCACTGGAAACGGTGGCTAATACCGGATAAGCCTAAGGGTAAAAGATTAATTGCCCCAAGAGGAGCTCGCGTCTGATTAGCTAGTTGGTAGGGTAAAAGCCTACCAAGGCAGCGATCAGTAGCTGGTCTGAGAGGACGATCAGCCACACTGGGACTGAGACACGGCCCAGACTCCTACGGGAGGCAGCAGTGGGGAATTTTCCGCAATGGGCGAAAGCCTGACGGAGCAAGACCGCGTGAGGGAGGAAGGCTCTTGGGTTGTAAACCTCTTTTCTCAGGGAAGAAGCTCTGA…	98.45	98.45	98.53	98.53	98.39	97.97	98.04	98.04	98.11	98.18	98.25	98.25	98.04	98.11	98.32	98.25	98.18	98.25	97.97	97.97	98.18	98.18	98.18	98.04	98.04	98.04	97.97	97.97	98.04	98.04	98.04	98.04	98.04	98.04	98.18	98.11	98.39	99.58	99.58	99.58	99.58	99.58	99.58	99.58	99.58	99.58	99.93
52	Coleofasciculus sp. LZW (1/2) ASV-579	GATGAACGCTGGCGGTCTGCTTAACACATGCAAGTCGAACGCAACCTTCGGGTTGAGTGGCGGACGGGTGAGTAACGCGTGAGAATCTGCCTTGGGGTCGGGGACAACCACTGGAAACGGTGGCTAATACCGGATAAGCCTAAGGGTAAAAGATTAATTGCCCCAAGAGGAGCTCGCGTCTGATTAGCTAGTTGGTAGGGTAAAAGCCTACCAAGGCAGCGATCAGTAGCTGGTCTGAGAGGACGATCAGCCACACTGGGACTGAGACACGGCCCAGACTCCTACGGGAGGCAGCAGTGGGGAATTTTCCGCAATGGGCGAAAGCCTGACGGAGCAAGACCGCGTGAGGGAGGAAGGCTCTTGGGTTGTAAACCTCTTTTCTCAGGGAAGAAGCTCTGA…	98.38	98.38	98.46	98.46	98.32	97.9	97.97	97.97	98.04	98.11	98.18	98.18	97.97	98.04	98.25	98.18	98.11	98.18	97.9	97.9	98.11	98.11	98.11	97.97	97.97	97.97	97.9	97.9	97.97	97.97	97.97	97.97	97.97	97.97	98.11	98.04	98.32	99.65	99.65	99.65	99.65	99.65	99.65	99.65	99.65	99.65	99.86
53	Coleofasciculus sp. LZW (2/2) ASV-1060	GATGAACGCTGGCGGTCTGCTTAACACATGCAAGTCGAACGCAACCTTCGGGTTGAGTGGCGGACGGGTGAGTAACGCGTGAGAATCTGCCTTGGGGTCGGGGACAACCACTGGAAACGGTGGCTAATACCGGATAAGCCTAAGGGTAAAAGATTAATTGCCCCAAGAGGAGCTCGCGTCTGATTAGCTAGTTGGTAGGGTAAAAGCCTACCAAGGCAGCGATCAGTAGCTGGTCTGAGAGGACGATCAGCCACACTGGGACTGAGACACGGCCCAGACTCCTACGGGAGGCAGCAGTGGGGAATTTTCCGCAATGGGCGAAAGCCTGACGGAGCAAGACCGCGTGAGGGAGGAAGGCTCTTGGGTTGTAAACCTCTTTTCTCAGGGAAGAAGCTCTGA…	98.38	98.38	98.46	98.46	98.32	97.9	97.97	97.97	98.04	98.11	98.18	98.18	97.97	98.04	98.25	98.18	98.11	98.18	97.9	97.9	98.11	98.11	98.11	97.97	97.97	97.97	97.9	97.9	97.97	97.97	97.97	97.97	97.97	97.97	98.11	98.04	98.32	99.65	99.65	99.65	99.65	99.65	99.65	99.65	99.65	99.65	99.86
54	Coleofasciculus sp. WIS (1/1) ASV-579	GATGAACGCTGGCGGTCTGCTTAACACATGCAAGTCGAACGCAACCTTCGGGTTGAGTGGCGGACGGGTGAGTAACGCGTGAGAATCTGCCTTGGGGTCGGGGACAACCACTGGAAACGGTGGCTAATACCGGATAAGCCTAAGGGTAAAAGATTAATTGCCCCAAGAGGAGCTCGCGTCTGATTAGCTAGTTGGTAGGGTAAAAGCCTACCAAGGCAGCGATCAGTAGCTGGTCTGAGAGGACGATCAGCCACACTGGGACTGAGACACGGCCCAGACTCCTACGGGAGGCAGCAGTGGGGAATTTTCCGCAATGGGCGAAAGCCTGACGGAGCAAGACCGCGTGAGGGAGGAAGGCTCTTGGGTTGTAAACCTCTTTTCTCAGGGAAGAAGCTCTGA…	98.38	98.38	98.46	98.46	98.32	97.9	97.97	97.97	98.04	98.11	98.18	98.18	97.97	98.04	98.25	98.18	98.11	98.18	97.9	97.9	98.11	98.11	98.11	97.97	97.97	97.97	97.9	97.9	97.97	97.97	97.97	97.97	97.97	97.97	98.11	98.04	98.32	99.65	99.65	99.65	99.65	99.65	99.65	99.65	99.65	99.65	99.86
55	Symplocastrum sp. BBK-W-15	TTTGATCCTGGCTCAGGATGAACGCTGGCGGTCGGCCTAACACATGCAAGTCGAACGCTCCCCTCGGGGAGAGTGGCGGACGGGTGAGTAACGCGTGAGAATCTACCTTCAGGTCTGGGACAACCACTGGAAACGGTGGCTAATACCGGATGTGCCTACGGGTGAAAGATTTATTGCCTGAAGAAGAGCTCGCGTCTGATTAGCTAGTTGGTGGGGTAAAAGCCTACCAAGGCGGCGATCAGTAGCTGGTCTGAGAGGACGATCAGCCACACTGGGACTGAGACACGGCCCAGACTCCTACGGGAGGCAGCAGTGGGGAATTTTCCGCAATGGGCGAAAGCCTGACGGAGCCAGACCGCGTGAGGGAGGAAGGCCCTTGGGTTGTAAACCTCTTTTGTC…	93.86	93.86	93.79	93.79	93.86	93.72	93.65	93.93	93.86	93.79	93.72	93.72	93.65	93.65	93.58	93.58	93.86	93.79	93.72	93.72	93.72	93.72	93.72	93.86	93.86	93.86	93.93	93.93	93.86	93.86	93.86	93.86	93.86	93.86	93.58	93.51	93.79	94.35	94.35	94.35	94.35	94.35	94.35	94.35	94.35	94.35	94.14
56	Moorena producens PAL-8-15-08-1	GATGAACGCTGGCGGTATGCTTAACACATGCAAGTCGAACGCCCCTTCGGGGGAGTGGCGGACGGGTGAGTAACGCGTGAGAATCTGCCTTAGGGTCGGGGACAACCACCGGAAACAGTGGCTAATACCGGATGTGCCGAGAGGTGAAAGATTTATTGCCATAAGAGGAGCTCGCGTCTGATTAGCTAGTTGGTAGGGTAAAGGCCTACCAAGGCAACGATCAGTAGCTGGTCTGAGAGGATGAGCAGCCACACTGGGACTGAGACACGGCCCAGACTCCTACGGGAGGCAGCAGTGGGGAATTTTCCGCAATGGGCGAAAGCCTGACGGAGCAATACCGCGTGAGGGAGGAAGGCTTTTGGGTTGTAAACCTCTTTTATCAGGGAAGAAGAAAGTGAC…	93.05	93.05	92.88	92.88	93.02	93.16	93.09	93.09	93.16	93.09	93.02	93.02	93.16	93.16	93.09	93.16	93.23	93.16	93.44	93.44	93.16	93.16	93.16	93.3	93.3	93.3	93.23	93.37	93.3	93.3	93.3	93.3	93.3	93.3	93.09	93.02	93.51	93.44	93.44	93.44	93.44	93.44	93.44	93.44	93.44	93.44	93.31
57	Moorena producens 3L	GATGAACGCTGGCGGTATGCTTAACACATGCAAGTCGAACGCCCCTTCGGGGGAGTGGCGGACGGGTGAGTAACGCGTGAGAATCTGCCTTCGGGTCGGGGACAACCACCGGAAACAGTGGCTAATACCGGATATGCCTATTGGTGAAAGATTTATTGCCAGAAGAGGAGCTCGCGTCTGATTAGCTAGTTGGTAGGGTAAAGGCCTACCAAGGCAACGATCAGTAGCTGGTCTGAGAGGATGAGCAGCCACACTGGGACTGAGACACGGCCCAGACTCCTACGGGAGGCAGCAGTGGGGAATTTTCCGCAATGGGCGAAAGCCTGACGGAGCAATACCGCGTGAGGGAGGAAGGCTTTTGGGTTGTAAACCTCTTTTATCAGGGAAGAAGAAAGTGAC…	93.11	93.11	93.02	93.02	93.09	92.23	93.09	93.09	93.23	93.16	93.09	93.09	93.16	93.16	93.52	93.23	93.37	93.3	93.51	93.51	93.37	93.37	93.37	93.44	93.44	93.44	93.44	93.58	93.51	93.51	93.51	93.51	93.51	93.51	93.3	93.23	93.65	93.58	93.58	93.58	93.58	93.58	93.58	93.58	93.58	93.58	93.44
58	Coleofascicales bacterium LEGE 07092	AAAATGGAGAGTTTGATCCTGGCTCAGGATGAACGCTGGCGGTCTGCTTAACACATGCAAGTCGAACGCAATCCTTAGGGATTGAGTGGCGGACGGGTGAGTAACGCGTGAGAATCTGCCTTCAGGTTGGGGACAACCACTGGAAACGGTGGCTAATACCCAATGTGCCGCAACGTGAAAGATTTATCGCCTGAAGAAGAGCTCGCGTCTGATTAGCTAGTTGGTGAGGTAAGAGCTCACCAAGGCGTCGATCAGTAGCTGGTCTGAGAGGACGATCAGCCACACTGGGACTGAGACACGGCCCAGACTCCTACGGGAGGCAGCAGTGGGGAATTTTCCGCAATGGGCGAAAGCCTGACGGAGCAAGACCGCGTGAGGGAGGAAGGCTCTTGGGTTGTA…	95.04	95.04	94.98	94.98	94.91	94.77	94.84	94.91	94.91	94.98	95.05	95.05	94.98	94.98	95.05	95.05	95.12	95.18	95.18	95.18	95.25	95.25	95.25	95.12	95.12	95.12	95.12	95.05	95.12	95.12	95.12	95.12	95.12	95.12	94.77	94.7	94.42	95.05	95.05	95.05	95.05	95.05	95.05	95.05	95.05	95.05	94.91
59	Kastovskya adunca ATA6-11-RM11	GGGGAATTTTCCGCAATGGGCGAAAGCCTGACGGAGCAAGACCGCGTGAGGGAGGAAGGCTCTTGGGTTGTAAACCTCTTTTCTCAGGGAAGAAAAAAATGACGGTACCTGAGGAATAAGCATCGGCTAACTCCGTGCCAGCAGCCGCGGTAATACGGAGGATGCAAGCGTTATCCGGAATTATTGGGCGTAAAGCGTCCGCAGGTGGCACATCAAGTCTGCTGTCAAAGACCGGGGCTTAACCCTGGAAAGGCAGTGGAAACTGAAGTGCTAGAGTGCAGGAGGGGTAGAGGGAATTCCCGGTGTAGCGGTGAAATGCGTAGATATCGGGAAGAACATCGGTGGCGAAGGCGCTCTACTGGACTGCAACTGACACTCACAGGACGAAAGCTAGGGGAG…	94.43	94.43	94.27	94.27	94.36	94.27	94.27	94.44	94.44	94.36	94.27	94.27	94.09	94.09	94.36	94.36	94.36	94.27	94.27	94.27	94.27	94.27	94.27	94.53	94.53	94.53	94.36	94.53	94.44	94.44	94.44	94.44	94.44	94.44	94.27	94.27	94.18	94.19	94.19	94.19	94.19	94.19	94.19	94.19	94.19	94.19	94.27
60	Symplocastrum torsivum CPER-KK1	GATGAACGCTGGCGGTCTGCTTAACACATGCAAGTCGAACGGGCTCTTTAGGGAGCTAGTGGCGGACGGGTGAGTAACGCGTGAGAATCTACCAAAAGGACTGGGACAACCACTGGAAACGGTGGCTAATACCGGATGAGCCGAAAAGTAAAAAGGG-AAACCTGCCTTTTGAAGAGCTCGCGTCTGATTAGCTAGTTGGTGAGGTAAGAGCTCACCAAGGCAGCGATCAGTAGCTGGTCTGAGAGGATGACCAGCCACACTGGGACTGAGACACGGCCCAGACTCCTACGGGAGGCAGCAGTGGGGAATTTTCCGCAATGGGCGAAAGCCTGACGGAGCAAGACCGCGTGAGGGAAGAAGGCTCTTGGGTCGTAAACCTCTTTTATCAGGGAAGAAAA…	93.6	93.6	93.45	93.45	93.45	93.25	93.25	93.38	93.38	93.45	93.52	93.52	93.45	93.52	93.52	93.59	93.52	93.59	93.45	93.45	93.59	93.59	93.59	93.38	93.38	93.38	93.52	93.52	93.59	93.45	93.45	93.45	93.45	93.45	93.18	93.18	92.83	93.25	93.25	93.25	93.25	93.25	93.25	93.25	93.25	93.25	93.52
61	Microcoleus sp. FACHB SPT15	AAAATGGAGAGTTTGATCCTGGCTCAGGATGAACGCTGGCGGTCTGCTTAACACATGCAAGTCGAACGGGCTCTTTAGGGAGCTAGTGGCGGACGGGTGAGTAACGCGTGAGAATCTACCAAAAGGACTGGGACAACCACTGGAAACGGTGGCTAATACCGGATGAGCCGAAAAGTAAAAAGGG-AAACCTGCCTTTTGAAGAGCTCGCGTCTGATTAGCTAGTTGGTGAGGTAAGAGCTCACCAAGGCAGCGATCAGTAGCTGGTCTGAGAGGATGACCAGCCACACTGGGACTGAGACACGGCCCAGACTCCTACGGGAGGCAGCAGTGGGGAATTTTCCGCAATGGGCGAAAGCCTGACGGAGCAAGACCGCGTGAGGGAAGAAGGCTCTTGGGTC…	93.61	93.61	93.45	93.45	93.45	93.25	93.25	93.38	93.38	93.45	93.52	93.52	93.45	93.52	93.52	93.59	93.52	93.59	93.45	93.45	93.59	93.59	93.59	93.38	93.38	93.38	93.52	93.52	93.59	93.45	93.45	93.45	93.45	93.45	93.18	93.18	92.83	93.25	93.25	93.25	93.25	93.25	93.25	93.25	93.25	93.25	93.52
62	Salileptolyngbya sp. WW4 (1/2) ASV-1113	GATGAACGCTGGCGGCGTGCTTAACACATGCAAGTCGAACGCAGTCTTTCGGGACTGAGTGGCGAACGGGTGAGTAACGCGTGAGGATCTGCCCTTAGGTGGGGGACAACCGTTGGAAACGACGGCTAATACCGCATATGGCGAGAGCTAAAAGATTTATTGCCTAGGGATGAACTCGCGTCTGATTAGCTAGTTGGTGAAGTAATGGTTTACCAAGGCGACGATCAGTAGCTGGTCTGAGAGGATGATCAGCCACACTGGGACTGAGACACGGCCCAGACTCCTACGGGAGGCAGCAGTGGGGAATTTTCCGCAATGGGGGCAACCCTGACGGAGCAACGCCGCGTGGGGGAGGAATGTCTGTGGATTGTAAACCCCTTTTCTCAGGGAAGAAGATCT…	88.61	88.61	88.53	88.53	88.67	88.61	88.47	88.74	88.74	88.67	88.6	88.6	88.54	88.61	88.6	88.68	88.74	88.67	88.67	88.67	88.6	88.6	88.6	88.66	88.66	88.66	88.8	88.8	88.73	88.73	88.73	88.73	88.73	88.73	88.67	88.6	88.46	88.53	88.53	88.53	88.53	88.53	88.53	88.53	88.53	88.53	88.6
63	Salileptolyngbya sp. WW4 (2/2) ASV-512	GATGAACGCTGGCGGCGTGCTTAACACATGCAAGTCGAACGCAGTCTTTCGGGACTGAGTGGCGAACGGGTGAGTAACGCGTGAGGATCTGCCCTTAGGTGGGGGACAACCGTTGGAAACGACGGCTAATACCGCATATGGCGAGAGCTAAAAGATTTATTGCCTAGGGATGAACTCGCGTCTGATTAGCTAGTTGGTGAAGTAATGGTTCACCAAGGCGACGATCAGTAGCTGGTCTGAGAGGATGATCAGCCACACTGGGACTGAGACACGGCCCAGACTCCTACGGGAGGCAGCAGTGGGGAATTTTCCGCAATGGGGGCAACCCTGACGGAGCAACGCCGCGTGGGGGAGGAATGTCTGTGGATTGTAAACCCCTTTTCTCAGGGAAGAAGATCT…	88.68	88.68	88.6	88.6	88.74	88.68	88.54	88.81	88.81	88.74	88.67	88.67	88.61	88.68	88.67	88.75	88.81	88.74	88.74	88.74	88.66	88.66	88.66	88.73	88.73	88.73	88.87	88.87	88.8	88.8	88.8	88.8	88.8	88.8	88.74	88.67	88.39	88.46	88.46	88.46	88.46	88.46	88.46	88.46	88.46	88.46	88.53
64	Salileptolyngbya sp. WW8 (1/2) ASV-1113	GATGAACGCTGGCGGCGTGCTTAACACATGCAAGTCGAACGCAGTCTTTCGGGACTGAGTGGCGAACGGGTGAGTAACGCGTGAGGATCTGCCCTTAGGTGGGGGACAACCGTTGGAAACGACGGCTAATACCGCATATGGCGAGAGCTAAAAGATTTATTGCCTAGGGATGAACTCGCGTCTGATTAGCTAGTTGGTGAAGTAATGGTTTACCAAGGCGACGATCAGTAGCTGGTCTGAGAGGATGATCAGCCACACTGGGACTGAGACACGGCCCAGACTCCTACGGGAGGCAGCAGTGGGGAATTTTCCGCAATGGGGGCAACCCTGACGGAGCAACGCCGCGTGGGGGAGGAATGTCTGTGGATTGTAAACCCCTTTTCTCAGGGAAGAAGATCT…	88.61	88.61	88.53	88.53	88.67	88.61	88.47	88.74	88.74	88.67	88.6	88.6	88.54	88.61	88.6	88.68	88.74	88.67	88.67	88.67	88.6	88.6	88.6	88.66	88.66	88.66	88.8	88.8	88.73	88.73	88.73	88.73	88.73	88.73	88.67	88.6	88.46	88.53	88.53	88.53	88.53	88.53	88.53	88.53	88.53	88.53	88.6
65	Salileptolyngbya sp. WW8 (2/2) ASV-512	GATGAACGCTGGCGGCGTGCTTAACACATGCAAGTCGAACGCAGTCTTTCGGGACTGAGTGGCGAACGGGTGAGTAACGCGTGAGGATCTGCCCTTAGGTGGGGGACAACCGTTGGAAACGACGGCTAATACCGCATATGGCGAGAGCTAAAAGATTTATTGCCTAGGGATGAACTCGCGTCTGATTAGCTAGTTGGTGAAGTAATGGTTCACCAAGGCGACGATCAGTAGCTGGTCTGAGAGGATGATCAGCCACACTGGGACTGAGACACGGCCCAGACTCCTACGGGAGGCAGCAGTGGGGAATTTTCCGCAATGGGGGCAACCCTGACGGAGCAACGCCGCGTGGGGGAGGAATGTCTGTGGATTGTAAACCCCTTTTCTCAGGGAAGAAGATCT…	88.68	88.68	88.6	88.6	88.74	88.68	88.54	88.81	88.81	88.74	88.67	88.67	88.61	88.68	88.67	88.75	88.81	88.74	88.74	88.74	88.66	88.66	88.66	88.73	88.73	88.73	88.87	88.87	88.8	88.8	88.8	88.8	88.8	88.8	88.74	88.67	88.39	88.46	88.46	88.46	88.46	88.46	88.46	88.46	88.46	88.46	88.53
[truncated: 18 more columns]
