# Supplementary material for: Superior Resolution Profiling of the Coleofasciculus Microbiome by Amplicon Sequencing of the Complete 16S rRNA Gene and ITS Region
Source: Environ Microbiol Rep. 2025 Jan 31;17(1):e70066. doi: 10.1111/1758-2229.70066 (PMC11785472; doi:10.1111/1758-2229.70066)
Supplement: Supplementary file 8 — Table S5. dDDH and ANI genome distance matrix of five Coleofasciculus genomes (dDDH: Formula 2 [blue]; OrthoANIu [red]). [file EMI4-17-e70066-s001.xlsx]

## Sheet: Table-S5
Table S5. dDDH and ANI genome distance matrix of five Coleofasciculus genomes (dDDH: Formula 2 [blue]; OrthoANIu [red]).
dDDH values >70% and ANI values > 95% are highlighted in green; dDDH, digital DNA-DNA hybridization; Sub., subtree.
	Sub.	PCC 7420	SPW	CHI	EBD	WW12
PCC 7420	I	100.00	97.91	92.79	92.68	88.10	Average
SPW	I	83.70	100.00	92.84	92.82	88.14	Nucleotide
CHI	I	53.30	53.60	100.00	92.25	88.18	Identity
EBD	I	53.00	53.70	50.80	100.00	88.30	(ANI)
WW12	II	37.30	37.20	37.10	37.70	100.00
		digital DNA-DNA Hybridization (dDDH)
