# Supplementary material for: Superior Resolution Profiling of the Coleofasciculus Microbiome by Amplicon Sequencing of the Complete 16S rRNA Gene and ITS Region
Source: Environ Microbiol Rep. 2025 Jan 31;17(1):e70066. doi: 10.1111/1758-2229.70066 (PMC11785472; doi:10.1111/1758-2229.70066)
Supplement: Supplementary file 9 — Table S6. Percentage of non‐cyanobacterial 16S‐ITS ASVs per Coleofasciculus culture. The data set was restricted to authentic ASVs that were independently detected in at least two replicates (Table S1). Min/Max, minimal and maximal proportion per culture; Q1, 25th percentile; Median, 50th percentile; Q3, 75th percentile; SD, standard deviation. Classification on phylum level (Pseudomonadota: class). Lineages with a median proportion > 5% are highlighted in blue. Box plots were generated with ggplot2 (3.5.1 [Wickham 2016]) and show median, 25% and 75% percentiles, whiskers represents the 1.5*interquartile range and black dots outliers. The grey dots represent the values of each culture. [file EMI4-17-e70066-s007.xlsx]

## Sheet: Table S6
Table S6. Percentage of non-cyanobacterial 16S-ITS ASVs per Coleofasciculus culture. The data set
was restricted to authentic ASVs that were independently detected in at least two replicates
(Table S1). Min/Max, minimal and maximal proportion per culture; Q1, 25th percentile; Median,
50th percentile; Q3, 75th percentile; SD, standard deviation. Classification on phylum level
(Pseudomonadota: class). Lineages with a median proportion >5% are highlighted in blue.
Box plots were generated with ggplot2 (3.5.1 [Wickham 2016]) and show median, 25% and 75%
percentiles, whiskers represents the 1.5*interquartile range and black dots outliers. The gray dots
represent the values of each culture.
Classification	Min	Q1 (25th)	Median	Q3 (75th)	Mean	SD	Max
Alphaproteobacteria	0	29.2	46.2	53.8	42.4	19.3	90.0
Bacteroidota	0	11.9	23.1	30.4	23.9	18.2	100.0
Gammaproteobacteria	0	9.1	12.5	15.4	15.6	17.8	100.0
Actinomycetota	0	0.0	6.2	9.4	5.8	6.2	18.2
Balneolota	0	0.0	5.7	11.1	7.0	7.0	30.8
Deltaproteobacteria	0	0.0	0.0	3.8	1.9	2.9	11.8
Gemmatimonadota	0	0.0	0.0	0.0	1.0	2.0	8.0
Chloroflexota	0	0.0	0.0	0.0	0.6	2.0	8.0
Betaproteobacteria	0	0.0	0.0	0.0	0.6	1.4	4.3
Verrucomicrobiota	0	0.0	0.0	0.0	0.5	1.8	9.1
Spirochaetota	0	0.0	0.0	0.0	0.5	1.2	4.2
Acidobacteriota	0	0.0	0.0	0.0	0.1	0.4	1.9
Bacillota	0	0.0	0.0	0.0	0.1	0.4	1.9
Chlorobiota	0	0.0	0.0	0.0	0.1	0.8	4.2
Reference: Wickham H (2016). ggplot2: Elegant Graphics for Data Analysis.
Springer-Verlag New York. ISBN 978-3-319-24277-4, https://ggplot2.tidyverse.org.
