# Supplementary material for: Superior Resolution Profiling of the Coleofasciculus Microbiome by Amplicon Sequencing of the Complete 16S rRNA Gene and ITS Region
Source: Environ Microbiol Rep. 2025 Jan 31;17(1):e70066. doi: 10.1111/1758-2229.70066 (PMC11785472; doi:10.1111/1758-2229.70066)
Supplement: Supplementary file 11 — Table S8. Reference genomes for the phylogenomic analysis of four Coleofasciculus MAGs (Figures 5C and S3). [file EMI4-17-e70066-s012.xlsx]

## Sheet: Table S8
Table S8: Reference genomes for the phylogenomic analysis of four Coleofasciculus MAGs (Figure 5C, Figure S3).
No	Species	Strain	Collection	Clade	Type Strain	Accession	Phylum	Class	Order	Family		Reference	DOI
01	Coleofasciculus sp.	x	PCC 7420	B3	no	GCA_000155555.1	Cyanobacteriota	Cyanophyceae	Coleofasciculales	Coleofasciculaceae
02	Coleofasciculus sp.	SPW	DSM 104237	B3	no	GCA_040217205.1	Cyanobacteriota	Cyanophyceae	Coleofasciculales	Coleofasciculaceae
03	Coleofasciculus sp.	CHI	DSM 104232	B3	no	GCA_040218875.1	Cyanobacteriota	Cyanophyceae	Coleofasciculales	Coleofasciculaceae
04	Coleofasciculus sp.	EBD	DSM 104233	B3	no	GCA_040218245.1	Cyanobacteriota	Cyanophyceae	Coleofasciculales	Coleofasciculaceae
05	Coleofasciculus sp.	WW12	DSM 104231	B3	no	GCA_040219735.1	Cyanobacteriota	Cyanophyceae	Coleofasciculales	Coleofasciculaceae
06	Coleofasciculaceae sp.	x	LEGE 07092	B3	no	GCA_015207375.1	Cyanobacteriota	Cyanophyceae	Coleofasciculales	Coleofasciculaceae
07	Limnofasciculus baicalensis	BBK-W-15	IPPAS B-2062	B3	yes	GCA_024178385.1	Cyanobacteriota	Cyanophyceae	Coleofasciculales	Coleofasciculaceae		Sorokovikova et al. (2023). Microorganisms 11: 1779.	doi.org/10.3390/microorganisms11071779
08	Moorena producens	PAL-8-15-08-1	x	B3	no	GCA_001767235.1	Cyanobacteriota	Cyanophyceae	Coleofasciculales	Coleofasciculaceae
09	Moorena producens	3L	CCMP 3L	B3	yes	GCA_000211815.1	Cyanobacteriota	Cyanophyceae	Coleofasciculales	Coleofasciculaceae		Tronholm et al. (2019). Notulae Algarum 122: 1-2.	https://www.notulaealgarum.com/2019/index.html
10	"Microcoleus" sp.	FACHB-SPT15	x	B3	no	GCA_014849525.1	Cyanobacteriota	Cyanophyceae	Coleofasciculales	Coleofasciculaceae
11	Symplocastrum torsivum	CPER-KK1	CCALA 1031	B3	yes	GCA_019358875.1	Cyanobacteriota	Cyanophyceae	Coleofasciculales	Coleofasciculaceae		Pietrasiak et al. (2014). Phycologia 53: 529-541	doi.org/10.2216/14-029.1
12	Allocoleopsis franciscana	x	PCC 7113	B3	yes	GCA_000317515.1	Cyanobacteriota	Cyanophyceae	Coleofasciculales	Coleofasciculaceae		Fernandes et al. (2021). J Phycol 57: 1563-1579	10.1111/jpy.13199
13	Kastovskya adunca	ATA6-11-RM4	CCALA 1025	B3	yes	GCA_019359445.1	Cyanobacteriota	Cyanophyceae	Coleofasciculales	Coleofasciculaceae		Mühlsteinová et al. (2014). Phytotaxa 163: 216-228.	doi.org/10.11646/phytotaxa.163.4.2
14	Microcystis aeruginosa	x	NIES-2481	B2	?	GCA_001704955.2	Cyanobacteriota	Cyanophyceae	Chroococcales	Microcystaceae
15	Synechocystis sp.	x	PCC 6803	B2	no	GCA_000009725.1	Cyanobacteriota	Cyanophyceae	Synechococcales	Merismopediaceae
16	Gloeocapsa sp.	x	PCC 73106	B2	no	GCA_000332035.1	Cyanobacteriota	Cyanophyceae	Chroococcales	Chroococcaceae
17	Geminocystis herdmanii	x	PCC 6308	B2	yes	GCA_000332235.1	Cyanobacteriota	Cyanophyceae	Chroococcales	Chroococcaceae
18	Xenococcus sp.	x	PCC 7305	B2	no	GCA_000332055.1	Cyanobacteriota	Cyanophyceae	Pleurocapsales	Xenococcaceae
19	Synechococcus sp.	x	PCC 7002	B2	no	GCA_000019485.1	Cyanobacteriota	Cyanophyceae	Synechococcales	Synechococcaceae
20	Spirulina subsalsa	x	PCC 9445	B2	yes	GCA_000314005.1	Cyanobacteriota	Cyanophyceae	Spirulinales	Spirulinaceae
21	Dactylococcopsis salina	x	PCC 8305	B2	no	GCA_000317615.1	Cyanobacteriota	Cyanophyceae	Chroococcales	Aphanothecaceae
22	Rubidibacter lacunae	KORDI 51-2	UTEX L2944	B2	yes	GCA_000473895.1	Cyanobacteriota	Cyanophyceae	Chroococcales	Aphanothecaceae
23	Microcoleus sp.	FACHB-831	x	B4	no	GCA_014695585.1	Cyanobacteriota	Cyanophyceae	Oscillatoriales	Microcoleaceae
24	Merismopedia glauca	x	CCAP1448/3	B4	no	GCA_003003775.1	Cyanobacteriota	Cyanophyceae	Synechococcales	Merismopediaceae
25	Xenococcus sp.	x	PCC 6605	B4	no	GCA_000317145.1	Cyanobacteriota	Cyanophyceae	Synechococcales	Chamaesiphonaceae
26	Nostoc sp.	FACHB-418	PCC 7120	B1	no	GCA_003990585.1	Cyanobacteriota	Cyanophyceae	Nostocales	Nostocaceae
27	Trichormus variabilis	x	ATCC 29413	B1	no	GCA_000204075.1	Cyanobacteriota	Cyanophyceae	Nostocales	Nostocaceae
28	Anabaena cylindrica	x	PCC 7122	B1	no	GCA_000317695.1	Cyanobacteriota	Cyanophyceae	Nostocales	Nostocaceae
29	Scytonema hofmannii	x	UTEX 2349	B1	no	GCA_000582685.1	Cyanobacteriota	Cyanophyceae	Nostocales	Tolypothrichaceae
30	Fischerella thermalis	x	PCC 7521	B1	no	GCA_000317225.1	Cyanobacteriota	Cyanophyceae	Nostocales	Hapalosiphonaceae
31	Calothrix desertica	x	DSM 106972	B1	no	GCA_003991905.1	Cyanobacteriota	Cyanophyceae	Nostocales	Calotrichaceae
32	Chroococcidiopsis cubana	x	DSM 107010	B1	no	GCA_003991895.1	Cyanobacteriota	Cyanophyceae	Chroococcidiopsidales	Chroococcidiopsidaceae
33	Phormidium ambiguum	IAM M-71	x	B5	no	GCA_001904725.1	Cyanobacteriota	Cyanophyceae	Oscillatoriales	Oscillatoriaceae
34	Cyanobacteria bacterium	MAG: UBA11371	x	B5	x	GCA_003486305.1	Cyanobacteriota	Cyanophyceae	x	x
35	Planktothrix tepida	x	PCC 9214	A	yes	GCA_900009145.1	Cyanobacteriota	Cyanophyceae	Oscillatoriales	Microcoleaceae
36	Limnospira indica	x	PCC 8005	A	no	GCA_000973065.1	Cyanobacteriota	Cyanophyceae	Oscillatoriales	Microcoleaceae
37	Trichodesmium erythraeum	IMS101	x	A	no	GCA_000014265.1	Cyanobacteriota	Cyanophyceae	Oscillatoriales	Microcoleaceae
38	Microcoleus vaginatus	FGP-2	x	A	no	GCA_000214075.2	Cyanobacteriota	Cyanophyceae	Oscillatoriales	Microcoleaceae
39	Oscillatoria acuminata	x	PCC 6304	A	no	GCA_000317105.1	Cyanobacteriota	Cyanophyceae	Oscillatoriales	Oscillatoriaceae
40	Baaleninema simplex	x	PCC 7105	A	yes	GCA_000317105.1	Cyanobacteriota	Cyanophyceae	Oscillatoriales	Microcoleaceae
41	Phormidium lacuna	HE10JO	x	A	no	GCA_900149785.2	Cyanobacteriota	Cyanophyceae	Oscillatoriales	Oscillatoriaceae
